# Supplementary material for: Genomic analysis of transcriptional networks directing progression of cell states during MGE development
Source: Neural Dev. 2018 Sep 14;13:21. doi: 10.1186/s13064-018-0119-4 (PMC6138899; doi:10.1186/s13064-018-0119-4)
Supplement: Supplementary file 1 — aREs and rREs in the Nkx2–1cKO MGE at e13.5. Identified activating (sheet “aRE”) and repressing (sheet “rRE”) regulatory elements in Nkx2–1cKO MGE at e13.5. In vivo activity of aREs (sheet “VISTA aRE”) and rREs (sheet “VISTA rRE”) VISTA transgenics at E11.5. (XLSX 696 kb) [file 13064_2018_119_MOESM1_ESM.xlsx]

## Sheet: aRE
chr	start	end	RE.class
chr1	107075078	107076336	aRE	NKX2-1WT_H3K4me1_vs_NKX2-1cKO_H3K4me1_diff_common_3609,NKX2-1WT_H3K4me1_vs_NKX2-1cKO_H3K4me1_diff_cond1_787,NKX2-1WT_H3K27ac_vs_NKX2-1cKO_H3K27ac_diff_common_1558,NKX2-1WT_H3K4me1_vs_NKX2-1cKO_H3K4me1_diff_common_3610,NKX2-1WT_H3K27ac_vs_NKX2-1cKO_H3K27ac_diff_cond1_376
chr1	107962230	107963080	aRE	NKX2-1WT_H3K4me1_vs_NKX2-1cKO_H3K4me1_diff_common_3632,NKX2-1WT_H3K27ac_vs_NKX2-1cKO_H3K27ac_diff_cond1_378
chr1	118003937	118004295	aRE	NKX2-1WT_H3K27ac_vs_NKX2-1cKO_H3K27ac_diff_cond1_382,NKX2-1WT_H3K4me1_vs_NKX2-1cKO_H3K4me1_diff_common_3705
chr1	120325705	120326703	aRE	NKX2-1WT_H3K4me1_vs_NKX2-1cKO_H3K4me1_diff_common_3715,NKX2-1WT_H3K27ac_vs_NKX2-1cKO_H3K27ac_diff_cond1_383
chr1	121280479	121281307	aRE	NKX2-1WT_H3K4me1_vs_NKX2-1cKO_H3K4me1_diff_common_3770,NKX2-1WT_H3K27ac_vs_NKX2-1cKO_H3K27ac_diff_common_1610,NKX2-1WT_H3K4me1_vs_NKX2-1cKO_H3K4me1_diff_cond1_819,NKX2-1WT_H3K27ac_vs_NKX2-1cKO_H3K27ac_diff_cond1_385
chr1	121969032	121971026	aRE	NKX2-1WT_H3K27me3_vs_NKX2-1cKO_H3K27me3_diff_common_528,NKX2-1WT_H3K4me1_vs_NKX2-1cKO_H3K4me1_diff_common_3797,NKX2-1WT_H3K27me3_vs_NKX2-1cKO_H3K27me3_diff_cond2_113
chr1	122082901	122083962	aRE	NKX2-1WT_H3K4me1_vs_NKX2-1cKO_H3K4me1_diff_common_3805,NKX2-1WT_H3K27ac_vs_NKX2-1cKO_H3K27ac_diff_cond1_388
chr1	122713735	122714385	aRE	NKX2-1WT_H3K4me1_vs_NKX2-1cKO_H3K4me1_diff_common_3828,NKX2-1WT_H3K27ac_vs_NKX2-1cKO_H3K27ac_diff_cond1_393
chr1	122947824	122949836	aRE	NKX2-1WT_H3K4me1_vs_NKX2-1cKO_H3K4me1_diff_common_3838,NKX2-1WT_H3K27me3_vs_NKX2-1cKO_H3K27me3_diff_common_548,NKX2-1WT_H3K27me3_vs_NKX2-1cKO_H3K27me3_diff_cond2_120
chr1	122981670	122982104	aRE	NKX2-1WT_H3K27ac_vs_NKX2-1cKO_H3K27ac_diff_cond1_397,NKX2-1WT_H3K4me1_vs_NKX2-1cKO_H3K4me1_diff_cond1_832,NKX2-1WT_H3K4me1_vs_NKX2-1cKO_H3K4me1_diff_common_3840
chr1	122983439	122984834	aRE	NKX2-1WT_H3K4me1_vs_NKX2-1cKO_H3K4me1_diff_common_3841,NKX2-1WT_H3K27ac_vs_NKX2-1cKO_H3K27ac_diff_common_1631,NKX2-1WT_H3K27ac_vs_NKX2-1cKO_H3K27ac_diff_cond1_399
chr1	122993494	122996034	aRE	NKX2-1WT_H3K4me1_vs_NKX2-1cKO_H3K4me1_diff_common_3842,NKX2-1WT_H3K4me1_vs_NKX2-1cKO_H3K4me1_diff_cond1_834,NKX2-1WT_H3K27me3_vs_NKX2-1cKO_H3K27me3_diff_common_562,NKX2-1WT_H3K27me3_vs_NKX2-1cKO_H3K27me3_diff_cond2_125
chr1	125940053	125942062	aRE	NKX2-1WT_H3K27me3_vs_NKX2-1cKO_H3K27me3_diff_common_585,NKX2-1WT_H3K4me1_vs_NKX2-1cKO_H3K4me1_diff_common_3871,NKX2-1WT_H3K27ac_vs_NKX2-1cKO_H3K27ac_diff_cond1_401
chr1	12680775	12681047	aRE	NKX2-1WT_H3K4me1_vs_NKX2-1cKO_H3K4me1_diff_common_133,NKX2-1WT_H3K27me3_vs_NKX2-1cKO_H3K27me3_diff_cond2_8
chr1	12681797	12684883	aRE	NKX2-1WT_H3K27me3_vs_NKX2-1cKO_H3K27me3_diff_common_24,NKX2-1WT_H3K4me1_vs_NKX2-1cKO_H3K4me1_diff_common_134,NKX2-1WT_H3K4me1_vs_NKX2-1cKO_H3K4me1_diff_cond1_18,NKX2-1WT_H3K4me1_vs_NKX2-1cKO_H3K4me1_diff_common_135,NKX2-1WT_H3K27ac_vs_NKX2-1cKO_H3K27ac_diff_common_57,NKX2-1WT_H3K27ac_vs_NKX2-1cKO_H3K27ac_diff_cond1_13
chr1	12697590	12698158	aRE	NKX2-1WT_H3K27ac_vs_NKX2-1cKO_H3K27ac_diff_cond1_14,NKX2-1WT_H3K4me1_vs_NKX2-1cKO_H3K4me1_diff_cond1_19,NKX2-1WT_H3K4me1_vs_NKX2-1cKO_H3K4me1_diff_common_139
chr1	127248602	127249457	aRE	NKX2-1WT_H3K27ac_vs_NKX2-1cKO_H3K27ac_diff_cond1_408,NKX2-1WT_H3K27ac_vs_NKX2-1cKO_H3K27ac_diff_common_1639,NKX2-1WT_H3K4me1_vs_NKX2-1cKO_H3K4me1_diff_common_3878
chr1	12774068	12776221	aRE	NKX2-1WT_H3K4me1_vs_NKX2-1cKO_H3K4me1_diff_common_148,NKX2-1WT_H3K27ac_vs_NKX2-1cKO_H3K27ac_diff_common_60,NKX2-1WT_H3K27me3_vs_NKX2-1cKO_H3K27me3_diff_cond2_10
chr1	128346232	128346757	aRE	NKX2-1WT_H3K4me1_vs_NKX2-1cKO_H3K4me1_diff_common_3931,NKX2-1WT_H3K27ac_vs_NKX2-1cKO_H3K27ac_diff_cond1_409
chr1	128910870	128912660	aRE	NKX2-1WT_H3K27ac_vs_NKX2-1cKO_H3K27ac_diff_cond1_411,NKX2-1WT_H3K4me1_vs_NKX2-1cKO_H3K4me1_diff_common_3990,NKX2-1WT_H3K27ac_vs_NKX2-1cKO_H3K27ac_diff_common_1691,NKX2-1WT_H3K27ac_vs_NKX2-1cKO_H3K27ac_diff_cond1_412,NKX2-1WT_H3K27ac_vs_NKX2-1cKO_H3K27ac_diff_common_1692
chr1	129064235	129065196	aRE	NKX2-1WT_H3K4me1_vs_NKX2-1cKO_H3K4me1_diff_common_3993,NKX2-1WT_H3K27ac_vs_NKX2-1cKO_H3K27ac_diff_cond1_413,NKX2-1WT_H3K27ac_vs_NKX2-1cKO_H3K27ac_diff_common_1693
chr1	129319897	129320399	aRE	NKX2-1WT_H3K4me1_vs_NKX2-1cKO_H3K4me1_diff_cond1_860,NKX2-1WT_H3K27ac_vs_NKX2-1cKO_H3K27ac_diff_cond1_414,NKX2-1WT_H3K4me1_vs_NKX2-1cKO_H3K4me1_diff_common_4009
chr1	129320695	129322322	aRE	NKX2-1WT_H3K27ac_vs_NKX2-1cKO_H3K27ac_diff_cond1_415,NKX2-1WT_H3K4me1_vs_NKX2-1cKO_H3K4me1_diff_common_4010,NKX2-1WT_H3K27ac_vs_NKX2-1cKO_H3K27ac_diff_common_1700,NKX2-1WT_H3K4me1_vs_NKX2-1cKO_H3K4me1_diff_common_4011,NKX2-1WT_H3K27ac_vs_NKX2-1cKO_H3K27ac_diff_common_1701,NKX2-1WT_H3K4me1_vs_NKX2-1cKO_H3K4me1_diff_cond1_861
chr1	129427424	129428835	aRE	NKX2-1WT_H3K4me1_vs_NKX2-1cKO_H3K4me1_diff_common_4019,NKX2-1WT_H3K27ac_vs_NKX2-1cKO_H3K27ac_diff_cond1_417,NKX2-1WT_H3K27ac_vs_NKX2-1cKO_H3K27ac_diff_common_1706,NKX2-1WT_H3K27me3_vs_NKX2-1cKO_H3K27me3_diff_cond2_131
chr1	129430937	129434793	aRE	NKX2-1WT_H3K27me3_vs_NKX2-1cKO_H3K27me3_diff_common_595,NKX2-1WT_H3K27me3_vs_NKX2-1cKO_H3K27me3_diff_cond2_134,NKX2-1WT_H3K4me1_vs_NKX2-1cKO_H3K4me1_diff_common_4020,NKX2-1WT_H3K27ac_vs_NKX2-1cKO_H3K27ac_diff_cond1_418,NKX2-1WT_H3K27ac_vs_NKX2-1cKO_H3K27ac_diff_cond1_419,NKX2-1WT_H3K27ac_vs_NKX2-1cKO_H3K27ac_diff_common_1707,NKX2-1WT_H3K27me3_vs_NKX2-1cKO_H3K27me3_diff_cond2_135,NKX2-1WT_H3K27ac_…
chr1	129452437	129453311	aRE	NKX2-1WT_H3K27ac_vs_NKX2-1cKO_H3K27ac_diff_common_1708,NKX2-1WT_H3K4me1_vs_NKX2-1cKO_H3K4me1_diff_common_4021,NKX2-1WT_H3K27ac_vs_NKX2-1cKO_H3K27ac_diff_cond1_421
chr1	130428940	130429635	aRE	NKX2-1WT_H3K27ac_vs_NKX2-1cKO_H3K27ac_diff_cond1_422,NKX2-1WT_H3K4me1_vs_NKX2-1cKO_H3K4me1_diff_common_4063
chr1	130442171	130442869	aRE	NKX2-1WT_H3K4me1_vs_NKX2-1cKO_H3K4me1_diff_common_4065,NKX2-1WT_H3K27ac_vs_NKX2-1cKO_H3K27ac_diff_common_1733,NKX2-1WT_H3K27ac_vs_NKX2-1cKO_H3K27ac_diff_cond1_426
chr1	130699639	130700832	aRE	NKX2-1WT_H3K27ac_vs_NKX2-1cKO_H3K27ac_diff_cond1_429,NKX2-1WT_H3K4me1_vs_NKX2-1cKO_H3K4me1_diff_common_4097,NKX2-1WT_H3K27ac_vs_NKX2-1cKO_H3K27ac_diff_common_1747
chr1	132954953	132955914	aRE	NKX2-1WT_H3K4me1_vs_NKX2-1cKO_H3K4me1_diff_common_4137,NKX2-1WT_H3K27ac_vs_NKX2-1cKO_H3K27ac_diff_cond1_430
chr1	132991371	132991814	aRE	NKX2-1WT_H3K4me1_vs_NKX2-1cKO_H3K4me1_diff_common_4158,NKX2-1WT_H3K27ac_vs_NKX2-1cKO_H3K27ac_diff_cond1_431
chr1	132991966	132994879	aRE	NKX2-1WT_H3K4me1_vs_NKX2-1cKO_H3K4me1_diff_common_4159,NKX2-1WT_H3K27ac_vs_NKX2-1cKO_H3K27ac_diff_common_1771,NKX2-1WT_H3K27ac_vs_NKX2-1cKO_H3K27ac_diff_cond1_432,NKX2-1WT_H3K4me1_vs_NKX2-1cKO_H3K4me1_diff_common_4160
chr1	13319997	13321032	aRE	NKX2-1WT_H3K27ac_vs_NKX2-1cKO_H3K27ac_diff_cond1_16,NKX2-1WT_H3K4me1_vs_NKX2-1cKO_H3K4me1_diff_cond1_31,NKX2-1WT_H3K4me1_vs_NKX2-1cKO_H3K4me1_diff_common_187
chr1	133247083	133248819	aRE	NKX2-1WT_H3K27ac_vs_NKX2-1cKO_H3K27ac_diff_cond1_437,NKX2-1WT_H3K27ac_vs_NKX2-1cKO_H3K27ac_diff_common_1777,NKX2-1WT_H3K27ac_vs_NKX2-1cKO_H3K27ac_diff_cond1_438,NKX2-1WT_H3K4me1_vs_NKX2-1cKO_H3K4me1_diff_common_4172,NKX2-1WT_H3K27ac_vs_NKX2-1cKO_H3K27ac_diff_common_1778,NKX2-1WT_H3K4me1_vs_NKX2-1cKO_H3K4me1_diff_common_4173
chr1	133357705	133357893	aRE	NKX2-1WT_H3K27ac_vs_NKX2-1cKO_H3K27ac_diff_cond1_439,NKX2-1WT_H3K4me1_vs_NKX2-1cKO_H3K4me1_diff_common_4185
chr1	133555926	133556568	aRE	NKX2-1WT_H3K27ac_vs_NKX2-1cKO_H3K27ac_diff_cond1_441,NKX2-1WT_H3K4me1_vs_NKX2-1cKO_H3K4me1_diff_common_4200,NKX2-1WT_H3K4me1_vs_NKX2-1cKO_H3K4me1_diff_cond1_887
chr1	134454184	134456262	aRE	NKX2-1WT_H3K27ac_vs_NKX2-1cKO_H3K27ac_diff_cond1_454,NKX2-1WT_H3K4me1_vs_NKX2-1cKO_H3K4me1_diff_common_4296,NKX2-1WT_H3K27ac_vs_NKX2-1cKO_H3K27ac_diff_common_1835,NKX2-1WT_H3K4me1_vs_NKX2-1cKO_H3K4me1_diff_cond1_907,NKX2-1WT_H3K27ac_vs_NKX2-1cKO_H3K27ac_diff_cond1_455,NKX2-1WT_H3K27ac_vs_NKX2-1cKO_H3K27ac_diff_common_1836
chr1	134816984	134819478	aRE	NKX2-1WT_H3K4me1_vs_NKX2-1cKO_H3K4me1_diff_common_4349,NKX2-1WT_H3K27ac_vs_NKX2-1cKO_H3K27ac_diff_common_1865,NKX2-1WT_H3K27ac_vs_NKX2-1cKO_H3K27ac_diff_cond1_457,NKX2-1WT_H3K27ac_vs_NKX2-1cKO_H3K27ac_diff_common_1866
chr1	135778187	135779773	aRE	NKX2-1WT_H3K4me1_vs_NKX2-1cKO_H3K4me1_diff_common_4448,NKX2-1WT_H3K27ac_vs_NKX2-1cKO_H3K27ac_diff_common_1908,NKX2-1WT_H3K27ac_vs_NKX2-1cKO_H3K27ac_diff_cond1_462
chr1	135869701	135870669	aRE	NKX2-1WT_H3K4me1_vs_NKX2-1cKO_H3K4me1_diff_common_4464,NKX2-1WT_H3K27ac_vs_NKX2-1cKO_H3K27ac_diff_common_1914,NKX2-1WT_H3K27ac_vs_NKX2-1cKO_H3K27ac_diff_cond1_463
chr1	136084870	136086247	aRE	NKX2-1WT_H3K4me1_vs_NKX2-1cKO_H3K4me1_diff_common_4493,NKX2-1WT_H3K27ac_vs_NKX2-1cKO_H3K27ac_diff_common_1940,NKX2-1WT_H3K4me1_vs_NKX2-1cKO_H3K4me1_diff_cond1_943,NKX2-1WT_H3K27ac_vs_NKX2-1cKO_H3K27ac_diff_cond1_466
chr1	136203853	136204630	aRE	NKX2-1WT_H3K27ac_vs_NKX2-1cKO_H3K27ac_diff_cond1_468,NKX2-1WT_H3K4me1_vs_NKX2-1cKO_H3K4me1_diff_common_4510
chr1	137244084	137244548	aRE	NKX2-1WT_H3K4me1_vs_NKX2-1cKO_H3K4me1_diff_common_4580,NKX2-1WT_H3K27ac_vs_NKX2-1cKO_H3K27ac_diff_cond1_470
chr1	137331818	137333190	aRE	NKX2-1WT_H3K27ac_vs_NKX2-1cKO_H3K27ac_diff_cond1_472,NKX2-1WT_H3K4me1_vs_NKX2-1cKO_H3K4me1_diff_common_4587
chr1	137398865	137399106	aRE	NKX2-1WT_H3K4me1_vs_NKX2-1cKO_H3K4me1_diff_common_4594,NKX2-1WT_H3K27ac_vs_NKX2-1cKO_H3K27ac_diff_cond1_473
chr1	137399330	137399577	aRE	NKX2-1WT_H3K4me1_vs_NKX2-1cKO_H3K4me1_diff_common_4595,NKX2-1WT_H3K27ac_vs_NKX2-1cKO_H3K27ac_diff_cond1_474
chr1	137533858	137534776	aRE	NKX2-1WT_H3K4me1_vs_NKX2-1cKO_H3K4me1_diff_common_4628,NKX2-1WT_H3K27ac_vs_NKX2-1cKO_H3K27ac_diff_cond1_475,NKX2-1WT_H3K4me1_vs_NKX2-1cKO_H3K4me1_diff_cond1_982
chr1	137540471	137543576	aRE	NKX2-1WT_H3K27ac_vs_NKX2-1cKO_H3K27ac_diff_cond1_476,NKX2-1WT_H3K4me1_vs_NKX2-1cKO_H3K4me1_diff_cond1_983,NKX2-1WT_H3K4me1_vs_NKX2-1cKO_H3K4me1_diff_cond1_984,NKX2-1WT_H3K4me1_vs_NKX2-1cKO_H3K4me1_diff_common_4629,NKX2-1WT_H3K27ac_vs_NKX2-1cKO_H3K27ac_diff_common_1995,NKX2-1WT_H3K4me1_vs_NKX2-1cKO_H3K4me1_diff_cond1_985,NKX2-1WT_H3K27ac_vs_NKX2-1cKO_H3K27ac_diff_cond1_477,NKX2-1WT_H3K4me1_vs_NKX2…
chr1	137627595	137629988	aRE	NKX2-1WT_H3K4me1_vs_NKX2-1cKO_H3K4me1_diff_cond1_992,NKX2-1WT_H3K27ac_vs_NKX2-1cKO_H3K27ac_diff_common_2003,NKX2-1WT_H3K4me1_vs_NKX2-1cKO_H3K4me1_diff_common_4640,NKX2-1WT_H3K27ac_vs_NKX2-1cKO_H3K27ac_diff_cond1_478,NKX2-1WT_H3K27ac_vs_NKX2-1cKO_H3K27ac_diff_cond1_479,NKX2-1WT_H3K4me1_vs_NKX2-1cKO_H3K4me1_diff_cond1_993
chr1	138352216	138353320	aRE	NKX2-1WT_H3K27ac_vs_NKX2-1cKO_H3K27ac_diff_cond1_485,NKX2-1WT_H3K4me1_vs_NKX2-1cKO_H3K4me1_diff_common_4690,NKX2-1WT_H3K27ac_vs_NKX2-1cKO_H3K27ac_diff_cond1_486
chr1	138480542	138481048	aRE	NKX2-1WT_H3K27me3_vs_NKX2-1cKO_H3K27me3_diff_cond2_142,NKX2-1WT_H3K4me1_vs_NKX2-1cKO_H3K4me1_diff_common_4701
chr1	138673483	138674740	aRE	NKX2-1WT_H3K4me1_vs_NKX2-1cKO_H3K4me1_diff_common_4717,NKX2-1WT_H3K27ac_vs_NKX2-1cKO_H3K27ac_diff_cond1_490,NKX2-1WT_H3K4me1_vs_NKX2-1cKO_H3K4me1_diff_cond1_1010,NKX2-1WT_H3K4me1_vs_NKX2-1cKO_H3K4me1_diff_cond1_1011,NKX2-1WT_H3K27ac_vs_NKX2-1cKO_H3K27ac_diff_cond1_491
chr1	138677800	138679525	aRE	NKX2-1WT_H3K27ac_vs_NKX2-1cKO_H3K27ac_diff_cond1_492,NKX2-1WT_H3K4me1_vs_NKX2-1cKO_H3K4me1_diff_cond1_1013,NKX2-1WT_H3K4me1_vs_NKX2-1cKO_H3K4me1_diff_common_4718,NKX2-1WT_H3K27ac_vs_NKX2-1cKO_H3K27ac_diff_common_2027,NKX2-1WT_H3K27ac_vs_NKX2-1cKO_H3K27ac_diff_common_2028,NKX2-1WT_H3K4me1_vs_NKX2-1cKO_H3K4me1_diff_cond1_1014,NKX2-1WT_H3K27ac_vs_NKX2-1cKO_H3K27ac_diff_cond1_493
chr1	138839649	138840777	aRE	NKX2-1WT_H3K27me3_vs_NKX2-1cKO_H3K27me3_diff_common_673,NKX2-1WT_H3K27me3_vs_NKX2-1cKO_H3K27me3_diff_cond2_143,NKX2-1WT_H3K27me3_vs_NKX2-1cKO_H3K27me3_diff_common_674,NKX2-1WT_H3K4me1_vs_NKX2-1cKO_H3K4me1_diff_common_4727
chr1	139150706	139152049	aRE	NKX2-1WT_H3K27ac_vs_NKX2-1cKO_H3K27ac_diff_common_2032,NKX2-1WT_H3K27ac_vs_NKX2-1cKO_H3K27ac_diff_cond1_494,NKX2-1WT_H3K4me1_vs_NKX2-1cKO_H3K4me1_diff_cond1_1019,NKX2-1WT_H3K4me1_vs_NKX2-1cKO_H3K4me1_diff_common_4744
chr1	139918586	139919808	aRE	NKX2-1WT_H3K27ac_vs_NKX2-1cKO_H3K27ac_diff_common_2074,NKX2-1WT_H3K4me1_vs_NKX2-1cKO_H3K4me1_diff_common_4809,NKX2-1WT_H3K27ac_vs_NKX2-1cKO_H3K27ac_diff_cond1_497
chr1	140977004	140977830	aRE	NKX2-1WT_H3K27ac_vs_NKX2-1cKO_H3K27ac_diff_cond1_498,NKX2-1WT_H3K4me1_vs_NKX2-1cKO_H3K4me1_diff_common_4874
chr1	141352564	141353093	aRE	NKX2-1WT_H3K27ac_vs_NKX2-1cKO_H3K27ac_diff_cond1_499,NKX2-1WT_H3K4me1_vs_NKX2-1cKO_H3K4me1_diff_common_4897
chr1	14171304	14172285	aRE	NKX2-1WT_H3K4me1_vs_NKX2-1cKO_H3K4me1_diff_common_221,NKX2-1WT_H3K27ac_vs_NKX2-1cKO_H3K27ac_diff_common_76,NKX2-1WT_H3K27ac_vs_NKX2-1cKO_H3K27ac_diff_cond1_19
chr1	14494936	14499545	aRE	NKX2-1WT_H3K27me3_vs_NKX2-1cKO_H3K27me3_diff_common_32,NKX2-1WT_H3K4me1_vs_NKX2-1cKO_H3K4me1_diff_cond1_52,NKX2-1WT_H3K27me3_vs_NKX2-1cKO_H3K27me3_diff_cond2_16,NKX2-1WT_H3K4me1_vs_NKX2-1cKO_H3K4me1_diff_common_237,NKX2-1WT_H3K4me1_vs_NKX2-1cKO_H3K4me1_diff_common_238,NKX2-1WT_H3K27me3_vs_NKX2-1cKO_H3K27me3_diff_cond2_17
chr1	145556942	145558167	aRE	NKX2-1WT_H3K27ac_vs_NKX2-1cKO_H3K27ac_diff_cond1_502,NKX2-1WT_H3K4me1_vs_NKX2-1cKO_H3K4me1_diff_common_4925,NKX2-1WT_H3K27ac_vs_NKX2-1cKO_H3K27ac_diff_common_2124,NKX2-1WT_H3K27ac_vs_NKX2-1cKO_H3K27ac_diff_cond1_503
chr1	14908197	14909673	aRE	NKX2-1WT_H3K27me3_vs_NKX2-1cKO_H3K27me3_diff_common_35,NKX2-1WT_H3K4me1_vs_NKX2-1cKO_H3K4me1_diff_common_244,NKX2-1WT_H3K27me3_vs_NKX2-1cKO_H3K27me3_diff_cond2_18,NKX2-1WT_H3K27me3_vs_NKX2-1cKO_H3K27me3_diff_common_36
chr1	151743164	151744072	aRE	NKX2-1WT_H3K4me1_vs_NKX2-1cKO_H3K4me1_diff_cond1_1045,NKX2-1WT_H3K27ac_vs_NKX2-1cKO_H3K27ac_diff_cond1_506,NKX2-1WT_H3K4me1_vs_NKX2-1cKO_H3K4me1_diff_common_4959
chr1	154247385	154248664	aRE	NKX2-1WT_H3K4me1_vs_NKX2-1cKO_H3K4me1_diff_common_5057,NKX2-1WT_H3K27me3_vs_NKX2-1cKO_H3K27me3_diff_common_696,NKX2-1WT_H3K27me3_vs_NKX2-1cKO_H3K27me3_diff_cond2_145
chr1	154470334	154471340	aRE	NKX2-1WT_H3K4me1_vs_NKX2-1cKO_H3K4me1_diff_common_5071,NKX2-1WT_H3K27me3_vs_NKX2-1cKO_H3K27me3_diff_cond2_146
chr1	154503558	154504002	aRE	NKX2-1WT_H3K4me1_vs_NKX2-1cKO_H3K4me1_diff_common_5074,NKX2-1WT_H3K27ac_vs_NKX2-1cKO_H3K27ac_diff_cond1_510
chr1	154662277	154665792	aRE	NKX2-1WT_H3K27ac_vs_NKX2-1cKO_H3K27ac_diff_cond1_512,NKX2-1WT_H3K4me1_vs_NKX2-1cKO_H3K4me1_diff_cond1_1065,NKX2-1WT_H3K4me1_vs_NKX2-1cKO_H3K4me1_diff_common_5089,NKX2-1WT_H3K4me1_vs_NKX2-1cKO_H3K4me1_diff_common_5090,NKX2-1WT_H3K4me1_vs_NKX2-1cKO_H3K4me1_diff_cond1_1066,NKX2-1WT_H3K4me1_vs_NKX2-1cKO_H3K4me1_diff_common_5091,NKX2-1WT_H3K27ac_vs_NKX2-1cKO_H3K27ac_diff_common_2181
chr1	154886967	154887687	aRE	NKX2-1WT_H3K27ac_vs_NKX2-1cKO_H3K27ac_diff_cond1_515,NKX2-1WT_H3K4me1_vs_NKX2-1cKO_H3K4me1_diff_common_5110
chr1	154919773	154923675	aRE	NKX2-1WT_H3K27ac_vs_NKX2-1cKO_H3K27ac_diff_cond1_516,NKX2-1WT_H3K4me1_vs_NKX2-1cKO_H3K4me1_diff_common_5114,NKX2-1WT_H3K27me3_vs_NKX2-1cKO_H3K27me3_diff_common_700,NKX2-1WT_H3K27ac_vs_NKX2-1cKO_H3K27ac_diff_cond1_517,NKX2-1WT_H3K4me1_vs_NKX2-1cKO_H3K4me1_diff_cond1_1076,NKX2-1WT_H3K27ac_vs_NKX2-1cKO_H3K27ac_diff_cond1_518,NKX2-1WT_H3K4me1_vs_NKX2-1cKO_H3K4me1_diff_common_5115,NKX2-1WT_H3K4me1_vs_…
chr1	155414827	155416014	aRE	NKX2-1WT_H3K4me1_vs_NKX2-1cKO_H3K4me1_diff_common_5151,NKX2-1WT_H3K27ac_vs_NKX2-1cKO_H3K27ac_diff_cond1_521
chr1	155526128	155527292	aRE	NKX2-1WT_H3K4me1_vs_NKX2-1cKO_H3K4me1_diff_common_5165,NKX2-1WT_H3K27ac_vs_NKX2-1cKO_H3K27ac_diff_common_2210,NKX2-1WT_H3K27ac_vs_NKX2-1cKO_H3K27ac_diff_cond1_522,NKX2-1WT_H3K27ac_vs_NKX2-1cKO_H3K27ac_diff_common_2211
chr1	155549151	155552582	aRE	NKX2-1WT_H3K27ac_vs_NKX2-1cKO_H3K27ac_diff_common_2212,NKX2-1WT_H3K4me1_vs_NKX2-1cKO_H3K4me1_diff_common_5168,NKX2-1WT_H3K4me1_vs_NKX2-1cKO_H3K4me1_diff_cond1_1086,NKX2-1WT_H3K4me1_vs_NKX2-1cKO_H3K4me1_diff_common_5169,NKX2-1WT_H3K4me1_vs_NKX2-1cKO_H3K4me1_diff_cond1_1087,NKX2-1WT_H3K4me1_vs_NKX2-1cKO_H3K4me1_diff_common_5170,NKX2-1WT_H3K27ac_vs_NKX2-1cKO_H3K27ac_diff_cond1_523,NKX2-1WT_H3K27ac_v…
chr1	155592665	155594004	aRE	NKX2-1WT_H3K27ac_vs_NKX2-1cKO_H3K27ac_diff_common_2216,NKX2-1WT_H3K27ac_vs_NKX2-1cKO_H3K27ac_diff_cond1_526,NKX2-1WT_H3K4me1_vs_NKX2-1cKO_H3K4me1_diff_common_5177,NKX2-1WT_H3K27ac_vs_NKX2-1cKO_H3K27ac_diff_cond1_527
chr1	156022395	156022981	aRE	NKX2-1WT_H3K27ac_vs_NKX2-1cKO_H3K27ac_diff_cond1_530,NKX2-1WT_H3K4me1_vs_NKX2-1cKO_H3K4me1_diff_common_5195,NKX2-1WT_H3K27ac_vs_NKX2-1cKO_H3K27ac_diff_common_2224
chr1	157048086	157052702	aRE	NKX2-1WT_H3K27ac_vs_NKX2-1cKO_H3K27ac_diff_cond1_534,NKX2-1WT_H3K4me1_vs_NKX2-1cKO_H3K4me1_diff_common_5256,NKX2-1WT_H3K27ac_vs_NKX2-1cKO_H3K27ac_diff_common_2255,NKX2-1WT_H3K4me1_vs_NKX2-1cKO_H3K4me1_diff_common_5257,NKX2-1WT_H3K27ac_vs_NKX2-1cKO_H3K27ac_diff_common_2256
chr1	157643913	157645352	aRE	NKX2-1WT_H3K27ac_vs_NKX2-1cKO_H3K27ac_diff_cond1_538,NKX2-1WT_H3K4me1_vs_NKX2-1cKO_H3K4me1_diff_cond1_1107,NKX2-1WT_H3K4me1_vs_NKX2-1cKO_H3K4me1_diff_common_5321,NKX2-1WT_H3K27ac_vs_NKX2-1cKO_H3K27ac_diff_common_2290
chr1	158112959	158114787	aRE	NKX2-1WT_H3K4me1_vs_NKX2-1cKO_H3K4me1_diff_common_5339,NKX2-1WT_H3K27ac_vs_NKX2-1cKO_H3K27ac_diff_cond1_540
chr1	158240406	158241711	aRE	NKX2-1WT_H3K27me3_vs_NKX2-1cKO_H3K27me3_diff_common_736,NKX2-1WT_H3K4me1_vs_NKX2-1cKO_H3K4me1_diff_common_5345,NKX2-1WT_H3K27me3_vs_NKX2-1cKO_H3K27me3_diff_cond2_152,NKX2-1WT_H3K27me3_vs_NKX2-1cKO_H3K27me3_diff_common_737,NKX2-1WT_H3K4me1_vs_NKX2-1cKO_H3K4me1_diff_cond1_1112
chr1	159675754	159677484	aRE	NKX2-1WT_H3K27ac_vs_NKX2-1cKO_H3K27ac_diff_cond1_543,NKX2-1WT_H3K4me1_vs_NKX2-1cKO_H3K4me1_diff_common_5433,NKX2-1WT_H3K27ac_vs_NKX2-1cKO_H3K27ac_diff_common_2344,NKX2-1WT_H3K27ac_vs_NKX2-1cKO_H3K27ac_diff_cond1_544,NKX2-1WT_H3K4me1_vs_NKX2-1cKO_H3K4me1_diff_cond1_1123,NKX2-1WT_H3K4me1_vs_NKX2-1cKO_H3K4me1_diff_common_5434
chr1	159734563	159735954	aRE	NKX2-1WT_H3K4me1_vs_NKX2-1cKO_H3K4me1_diff_common_5437,NKX2-1WT_H3K27ac_vs_NKX2-1cKO_H3K27ac_diff_cond1_547,NKX2-1WT_H3K4me1_vs_NKX2-1cKO_H3K4me1_diff_cond1_1127,NKX2-1WT_H3K4me1_vs_NKX2-1cKO_H3K4me1_diff_common_5438,NKX2-1WT_H3K27ac_vs_NKX2-1cKO_H3K27ac_diff_cond1_548
chr1	159821436	159822923	aRE	NKX2-1WT_H3K4me1_vs_NKX2-1cKO_H3K4me1_diff_cond1_1129,NKX2-1WT_H3K27ac_vs_NKX2-1cKO_H3K27ac_diff_cond1_550,NKX2-1WT_H3K27ac_vs_NKX2-1cKO_H3K27ac_diff_cond1_551,NKX2-1WT_H3K4me1_vs_NKX2-1cKO_H3K4me1_diff_common_5442,NKX2-1WT_H3K27ac_vs_NKX2-1cKO_H3K27ac_diff_common_2347
chr1	160196248	160198098	aRE	NKX2-1WT_H3K27ac_vs_NKX2-1cKO_H3K27ac_diff_common_2363,NKX2-1WT_H3K4me1_vs_NKX2-1cKO_H3K4me1_diff_common_5465,NKX2-1WT_H3K27ac_vs_NKX2-1cKO_H3K27ac_diff_cond1_556,NKX2-1WT_H3K4me1_vs_NKX2-1cKO_H3K4me1_diff_cond1_1132,NKX2-1WT_H3K27ac_vs_NKX2-1cKO_H3K27ac_diff_common_2364,NKX2-1WT_H3K4me1_vs_NKX2-1cKO_H3K4me1_diff_common_5466,NKX2-1WT_H3K27ac_vs_NKX2-1cKO_H3K27ac_diff_cond1_557
chr1	160320897	160321450	aRE	NKX2-1WT_H3K4me1_vs_NKX2-1cKO_H3K4me1_diff_common_5480,NKX2-1WT_H3K27ac_vs_NKX2-1cKO_H3K27ac_diff_cond1_558
chr1	160330513	160330851	aRE	NKX2-1WT_H3K4me1_vs_NKX2-1cKO_H3K4me1_diff_common_5481,NKX2-1WT_H3K27ac_vs_NKX2-1cKO_H3K27ac_diff_cond1_559
chr1	160354764	160355217	aRE	NKX2-1WT_H3K27ac_vs_NKX2-1cKO_H3K27ac_diff_cond1_560,NKX2-1WT_H3K4me1_vs_NKX2-1cKO_H3K4me1_diff_common_5485
chr1	161424163	161424740	aRE	NKX2-1WT_H3K4me1_vs_NKX2-1cKO_H3K4me1_diff_common_5515,NKX2-1WT_H3K27ac_vs_NKX2-1cKO_H3K27ac_diff_cond1_563
chr1	161616151	161617361	aRE	NKX2-1WT_H3K4me1_vs_NKX2-1cKO_H3K4me1_diff_common_5539,NKX2-1WT_H3K27ac_vs_NKX2-1cKO_H3K27ac_diff_cond1_564,NKX2-1WT_H3K27ac_vs_NKX2-1cKO_H3K27ac_diff_common_2398,NKX2-1WT_H3K27ac_vs_NKX2-1cKO_H3K27ac_diff_common_2399,NKX2-1WT_H3K4me1_vs_NKX2-1cKO_H3K4me1_diff_cond1_1147
chr1	162161535	162162511	aRE	NKX2-1WT_H3K4me1_vs_NKX2-1cKO_H3K4me1_diff_cond1_1157,NKX2-1WT_H3K27ac_vs_NKX2-1cKO_H3K27ac_diff_cond1_565,NKX2-1WT_H3K4me1_vs_NKX2-1cKO_H3K4me1_diff_common_5560
chr1	162300377	162300843	aRE	NKX2-1WT_H3K27ac_vs_NKX2-1cKO_H3K27ac_diff_cond1_567,NKX2-1WT_H3K4me1_vs_NKX2-1cKO_H3K4me1_diff_common_5568,NKX2-1WT_H3K27ac_vs_NKX2-1cKO_H3K27ac_diff_common_2409
chr1	164340152	164341465	aRE	NKX2-1WT_H3K4me1_vs_NKX2-1cKO_H3K4me1_diff_common_5636,NKX2-1WT_H3K27ac_vs_NKX2-1cKO_H3K27ac_diff_common_2429,NKX2-1WT_H3K27ac_vs_NKX2-1cKO_H3K27ac_diff_cond1_572,NKX2-1WT_H3K27ac_vs_NKX2-1cKO_H3K27ac_diff_common_2430
chr1	164405895	164407187	aRE	NKX2-1WT_H3K27me3_vs_NKX2-1cKO_H3K27me3_diff_common_749,NKX2-1WT_H3K27ac_vs_NKX2-1cKO_H3K27ac_diff_cond1_574,NKX2-1WT_H3K4me1_vs_NKX2-1cKO_H3K4me1_diff_common_5640
chr1	164407281	164408488	aRE	NKX2-1WT_H3K27ac_vs_NKX2-1cKO_H3K27ac_diff_cond1_575,NKX2-1WT_H3K27ac_vs_NKX2-1cKO_H3K27ac_diff_common_2431,NKX2-1WT_H3K4me1_vs_NKX2-1cKO_H3K4me1_diff_common_5641
chr1	165570513	165571681	aRE	NKX2-1WT_H3K27ac_vs_NKX2-1cKO_H3K27ac_diff_cond1_578,NKX2-1WT_H3K4me1_vs_NKX2-1cKO_H3K4me1_diff_common_5670,NKX2-1WT_H3K27ac_vs_NKX2-1cKO_H3K27ac_diff_cond1_579
chr1	165654287	165656055	aRE	NKX2-1WT_H3K4me1_vs_NKX2-1cKO_H3K4me1_diff_common_5671,NKX2-1WT_H3K27ac_vs_NKX2-1cKO_H3K27ac_diff_cond1_580,NKX2-1WT_H3K4me1_vs_NKX2-1cKO_H3K4me1_diff_cond1_1183,NKX2-1WT_H3K27ac_vs_NKX2-1cKO_H3K27ac_diff_common_2443,NKX2-1WT_H3K27ac_vs_NKX2-1cKO_H3K27ac_diff_cond1_581
chr1	166148032	166148736	aRE	NKX2-1WT_H3K4me1_vs_NKX2-1cKO_H3K4me1_diff_common_5681,NKX2-1WT_H3K27me3_vs_NKX2-1cKO_H3K27me3_diff_cond2_155
chr1	166256840	166257219	aRE	NKX2-1WT_H3K4me1_vs_NKX2-1cKO_H3K4me1_diff_common_5688,NKX2-1WT_H3K27ac_vs_NKX2-1cKO_H3K27ac_diff_cond1_582
chr1	166826899	166827580	aRE	NKX2-1WT_H3K27ac_vs_NKX2-1cKO_H3K27ac_diff_cond1_584,NKX2-1WT_H3K27ac_vs_NKX2-1cKO_H3K27ac_diff_common_2462,NKX2-1WT_H3K4me1_vs_NKX2-1cKO_H3K4me1_diff_common_5713
chr1	167843006	167843543	aRE	NKX2-1WT_H3K27ac_vs_NKX2-1cKO_H3K27ac_diff_cond1_587,NKX2-1WT_H3K4me1_vs_NKX2-1cKO_H3K4me1_diff_common_5783,NKX2-1WT_H3K27ac_vs_NKX2-1cKO_H3K27ac_diff_common_2497
chr1	168238457	168240514	aRE	NKX2-1WT_H3K4me1_vs_NKX2-1cKO_H3K4me1_diff_common_5831,NKX2-1WT_H3K27me3_vs_NKX2-1cKO_H3K27me3_diff_cond2_160,NKX2-1WT_H3K27ac_vs_NKX2-1cKO_H3K27ac_diff_common_2518,NKX2-1WT_H3K27ac_vs_NKX2-1cKO_H3K27ac_diff_common_2519
chr1	168727702	168728052	aRE	NKX2-1WT_H3K27ac_vs_NKX2-1cKO_H3K27ac_diff_cond1_592,NKX2-1WT_H3K4me1_vs_NKX2-1cKO_H3K4me1_diff_common_5846
chr1	169112021	169113293	aRE	NKX2-1WT_H3K27ac_vs_NKX2-1cKO_H3K27ac_diff_cond1_593,NKX2-1WT_H3K4me1_vs_NKX2-1cKO_H3K4me1_diff_common_5878,NKX2-1WT_H3K27ac_vs_NKX2-1cKO_H3K27ac_diff_common_2539
chr1	170197453	170200452	aRE	NKX2-1WT_H3K4me1_vs_NKX2-1cKO_H3K4me1_diff_cond1_1232,NKX2-1WT_H3K27ac_vs_NKX2-1cKO_H3K27ac_diff_cond1_596,NKX2-1WT_H3K4me1_vs_NKX2-1cKO_H3K4me1_diff_common_5970,NKX2-1WT_H3K4me1_vs_NKX2-1cKO_H3K4me1_diff_cond1_1233,NKX2-1WT_H3K27ac_vs_NKX2-1cKO_H3K27ac_diff_common_2579,NKX2-1WT_H3K4me1_vs_NKX2-1cKO_H3K4me1_diff_common_5971,NKX2-1WT_H3K27ac_vs_NKX2-1cKO_H3K27ac_diff_cond1_597,NKX2-1WT_H3K27ac_vs_…
chr1	170336504	170336789	aRE	NKX2-1WT_H3K27ac_vs_NKX2-1cKO_H3K27ac_diff_cond1_599,NKX2-1WT_H3K4me1_vs_NKX2-1cKO_H3K4me1_diff_common_6016
chr1	170346272	170349319	aRE	NKX2-1WT_H3K4me1_vs_NKX2-1cKO_H3K4me1_diff_common_6021,NKX2-1WT_H3K27ac_vs_NKX2-1cKO_H3K27ac_diff_cond1_600,NKX2-1WT_H3K27ac_vs_NKX2-1cKO_H3K27ac_diff_common_2613,NKX2-1WT_H3K4me1_vs_NKX2-1cKO_H3K4me1_diff_cond1_1241,NKX2-1WT_H3K27ac_vs_NKX2-1cKO_H3K27ac_diff_cond1_601,NKX2-1WT_H3K4me1_vs_NKX2-1cKO_H3K4me1_diff_common_6022,NKX2-1WT_H3K27ac_vs_NKX2-1cKO_H3K27ac_diff_common_2614,NKX2-1WT_H3K27ac_vs…
chr1	170838475	170838933	aRE	NKX2-1WT_H3K27ac_vs_NKX2-1cKO_H3K27ac_diff_cond1_603,NKX2-1WT_H3K4me1_vs_NKX2-1cKO_H3K4me1_diff_cond1_1246,NKX2-1WT_H3K4me1_vs_NKX2-1cKO_H3K4me1_diff_common_6049
chr1	171243186	171244464	aRE	NKX2-1WT_H3K4me1_vs_NKX2-1cKO_H3K4me1_diff_common_6069,NKX2-1WT_H3K27ac_vs_NKX2-1cKO_H3K27ac_diff_common_2648,NKX2-1WT_H3K27ac_vs_NKX2-1cKO_H3K27ac_diff_cond1_606
chr1	171574722	171575368	aRE	NKX2-1WT_H3K4me1_vs_NKX2-1cKO_H3K4me1_diff_cond1_1253,NKX2-1WT_H3K27ac_vs_NKX2-1cKO_H3K27ac_diff_cond1_607,NKX2-1WT_H3K4me1_vs_NKX2-1cKO_H3K4me1_diff_common_6088
chr1	171900344	171900788	aRE	NKX2-1WT_H3K4me1_vs_NKX2-1cKO_H3K4me1_diff_common_6100,NKX2-1WT_H3K27ac_vs_NKX2-1cKO_H3K27ac_diff_cond1_609
chr1	173309959	173311084	aRE	NKX2-1WT_H3K4me1_vs_NKX2-1cKO_H3K4me1_diff_common_6194,NKX2-1WT_H3K27me3_vs_NKX2-1cKO_H3K27me3_diff_common_805,NKX2-1WT_H3K27ac_vs_NKX2-1cKO_H3K27ac_diff_cond1_612
chr1	173987582	173988456	aRE	NKX2-1WT_H3K4me1_vs_NKX2-1cKO_H3K4me1_diff_common_6218,NKX2-1WT_H3K27ac_vs_NKX2-1cKO_H3K27ac_diff_cond1_613
chr1	174242611	174246387	aRE	NKX2-1WT_H3K27ac_vs_NKX2-1cKO_H3K27ac_diff_common_2749,NKX2-1WT_H3K4me1_vs_NKX2-1cKO_H3K4me1_diff_common_6253,NKX2-1WT_H3K27ac_vs_NKX2-1cKO_H3K27ac_diff_cond1_614,NKX2-1WT_H3K4me1_vs_NKX2-1cKO_H3K4me1_diff_cond1_1284,NKX2-1WT_H3K4me1_vs_NKX2-1cKO_H3K4me1_diff_common_6254
chr1	175279733	175281744	aRE	NKX2-1WT_H3K27ac_vs_NKX2-1cKO_H3K27ac_diff_common_2777,NKX2-1WT_H3K4me1_vs_NKX2-1cKO_H3K4me1_diff_common_6300,NKX2-1WT_H3K27ac_vs_NKX2-1cKO_H3K27ac_diff_cond1_615,NKX2-1WT_H3K27ac_vs_NKX2-1cKO_H3K27ac_diff_common_2778,NKX2-1WT_H3K27ac_vs_NKX2-1cKO_H3K27ac_diff_common_2779
chr1	178005251	178006082	aRE	NKX2-1WT_H3K27ac_vs_NKX2-1cKO_H3K27ac_diff_cond1_618,NKX2-1WT_H3K4me1_vs_NKX2-1cKO_H3K4me1_diff_common_6356
chr1	178284967	178286359	aRE	NKX2-1WT_H3K4me1_vs_NKX2-1cKO_H3K4me1_diff_common_6368,NKX2-1WT_H3K27ac_vs_NKX2-1cKO_H3K27ac_diff_common_2801,NKX2-1WT_H3K27ac_vs_NKX2-1cKO_H3K27ac_diff_cond1_619,NKX2-1WT_H3K4me1_vs_NKX2-1cKO_H3K4me1_diff_cond1_1296,NKX2-1WT_H3K4me1_vs_NKX2-1cKO_H3K4me1_diff_common_6369
chr1	178683861	178684691	aRE	NKX2-1WT_H3K27ac_vs_NKX2-1cKO_H3K27ac_diff_cond1_621,NKX2-1WT_H3K4me1_vs_NKX2-1cKO_H3K4me1_diff_cond1_1299,NKX2-1WT_H3K4me1_vs_NKX2-1cKO_H3K4me1_diff_common_6373
chr1	178934363	178935196	aRE	NKX2-1WT_H3K4me1_vs_NKX2-1cKO_H3K4me1_diff_common_6409,NKX2-1WT_H3K27ac_vs_NKX2-1cKO_H3K27ac_diff_common_2820,NKX2-1WT_H3K27ac_vs_NKX2-1cKO_H3K27ac_diff_cond1_623
chr1	179101515	179102152	aRE	NKX2-1WT_H3K4me1_vs_NKX2-1cKO_H3K4me1_diff_common_6419,NKX2-1WT_H3K27ac_vs_NKX2-1cKO_H3K27ac_diff_cond1_625
chr1	179276886	179277604	aRE	NKX2-1WT_H3K27ac_vs_NKX2-1cKO_H3K27ac_diff_cond1_626,NKX2-1WT_H3K4me1_vs_NKX2-1cKO_H3K4me1_diff_common_6433,NKX2-1WT_H3K27ac_vs_NKX2-1cKO_H3K27ac_diff_common_2838
chr1	179647969	179649528	aRE	NKX2-1WT_H3K27ac_vs_NKX2-1cKO_H3K27ac_diff_cond1_627,NKX2-1WT_H3K4me1_vs_NKX2-1cKO_H3K4me1_diff_common_6468,NKX2-1WT_H3K27ac_vs_NKX2-1cKO_H3K27ac_diff_cond1_628,NKX2-1WT_H3K4me1_vs_NKX2-1cKO_H3K4me1_diff_cond1_1314
chr1	182281774	182282082	aRE	NKX2-1WT_H3K27ac_vs_NKX2-1cKO_H3K27ac_diff_cond1_630,NKX2-1WT_H3K4me1_vs_NKX2-1cKO_H3K4me1_diff_common_6601
chr1	183189002	183191025	aRE	NKX2-1WT_H3K4me1_vs_NKX2-1cKO_H3K4me1_diff_common_6660,NKX2-1WT_H3K27ac_vs_NKX2-1cKO_H3K27ac_diff_common_2924,NKX2-1WT_H3K27ac_vs_NKX2-1cKO_H3K27ac_diff_cond1_633,NKX2-1WT_H3K4me1_vs_NKX2-1cKO_H3K4me1_diff_cond1_1351,NKX2-1WT_H3K27ac_vs_NKX2-1cKO_H3K27ac_diff_common_2925,NKX2-1WT_H3K4me1_vs_NKX2-1cKO_H3K4me1_diff_common_6661
chr1	183338618	183339002	aRE	NKX2-1WT_H3K4me1_vs_NKX2-1cKO_H3K4me1_diff_common_6674,NKX2-1WT_H3K27ac_vs_NKX2-1cKO_H3K27ac_diff_cond1_635
chr1	183340096	183341953	aRE	NKX2-1WT_H3K27ac_vs_NKX2-1cKO_H3K27ac_diff_cond1_636,NKX2-1WT_H3K4me1_vs_NKX2-1cKO_H3K4me1_diff_common_6675,NKX2-1WT_H3K27ac_vs_NKX2-1cKO_H3K27ac_diff_common_2929,NKX2-1WT_H3K4me1_vs_NKX2-1cKO_H3K4me1_diff_cond1_1357
chr1	184568634	184569679	aRE	NKX2-1WT_H3K27ac_vs_NKX2-1cKO_H3K27ac_diff_cond1_638,NKX2-1WT_H3K4me1_vs_NKX2-1cKO_H3K4me1_diff_common_6752,NKX2-1WT_H3K27ac_vs_NKX2-1cKO_H3K27ac_diff_common_2956
chr1	184574889	184575793	aRE	NKX2-1WT_H3K4me1_vs_NKX2-1cKO_H3K4me1_diff_cond1_1370,NKX2-1WT_H3K27ac_vs_NKX2-1cKO_H3K27ac_diff_cond1_639,NKX2-1WT_H3K4me1_vs_NKX2-1cKO_H3K4me1_diff_common_6755
chr1	184629787	184630574	aRE	NKX2-1WT_H3K4me1_vs_NKX2-1cKO_H3K4me1_diff_common_6756,NKX2-1WT_H3K27ac_vs_NKX2-1cKO_H3K27ac_diff_common_2957,NKX2-1WT_H3K27ac_vs_NKX2-1cKO_H3K27ac_diff_cond1_641
chr1	184726863	184727353	aRE	NKX2-1WT_H3K27ac_vs_NKX2-1cKO_H3K27ac_diff_cond1_642,NKX2-1WT_H3K4me1_vs_NKX2-1cKO_H3K4me1_diff_common_6763
chr1	184748574	184749541	aRE	NKX2-1WT_H3K27ac_vs_NKX2-1cKO_H3K27ac_diff_cond1_643,NKX2-1WT_H3K4me1_vs_NKX2-1cKO_H3K4me1_diff_common_6765,NKX2-1WT_H3K4me1_vs_NKX2-1cKO_H3K4me1_diff_cond1_1377
chr1	184752925	184755504	aRE	NKX2-1WT_H3K4me1_vs_NKX2-1cKO_H3K4me1_diff_common_6767,NKX2-1WT_H3K27ac_vs_NKX2-1cKO_H3K27ac_diff_common_2959,NKX2-1WT_H3K27ac_vs_NKX2-1cKO_H3K27ac_diff_cond1_644,NKX2-1WT_H3K4me1_vs_NKX2-1cKO_H3K4me1_diff_common_6768,NKX2-1WT_H3K27ac_vs_NKX2-1cKO_H3K27ac_diff_common_2960,NKX2-1WT_H3K27ac_vs_NKX2-1cKO_H3K27ac_diff_cond1_645,NKX2-1WT_H3K4me1_vs_NKX2-1cKO_H3K4me1_diff_cond1_1379,NKX2-1WT_H3K27ac_vs…
chr1	184848634	184849781	aRE	NKX2-1WT_H3K27ac_vs_NKX2-1cKO_H3K27ac_diff_cond1_647,NKX2-1WT_H3K4me1_vs_NKX2-1cKO_H3K4me1_diff_cond1_1382,NKX2-1WT_H3K4me1_vs_NKX2-1cKO_H3K4me1_diff_common_6775,NKX2-1WT_H3K27ac_vs_NKX2-1cKO_H3K27ac_diff_common_2964
chr1	184883142	184884113	aRE	NKX2-1WT_H3K4me1_vs_NKX2-1cKO_H3K4me1_diff_cond1_1383,NKX2-1WT_H3K27ac_vs_NKX2-1cKO_H3K27ac_diff_cond1_648,NKX2-1WT_H3K4me1_vs_NKX2-1cKO_H3K4me1_diff_common_6777,NKX2-1WT_H3K27ac_vs_NKX2-1cKO_H3K27ac_diff_common_2965
chr1	185338687	185339181	aRE	NKX2-1WT_H3K4me1_vs_NKX2-1cKO_H3K4me1_diff_common_6786,NKX2-1WT_H3K27ac_vs_NKX2-1cKO_H3K27ac_diff_cond1_649
chr1	186668275	186670562	aRE	NKX2-1WT_H3K27me3_vs_NKX2-1cKO_H3K27me3_diff_common_884,NKX2-1WT_H3K4me1_vs_NKX2-1cKO_H3K4me1_diff_common_6830,NKX2-1WT_H3K27me3_vs_NKX2-1cKO_H3K27me3_diff_cond2_171,NKX2-1WT_H3K27ac_vs_NKX2-1cKO_H3K27ac_diff_common_2979,NKX2-1WT_H3K4me1_vs_NKX2-1cKO_H3K4me1_diff_common_6831,NKX2-1WT_H3K27ac_vs_NKX2-1cKO_H3K27ac_diff_common_2980
chr1	187564804	187566314	aRE	NKX2-1WT_H3K27ac_vs_NKX2-1cKO_H3K27ac_diff_cond1_653,NKX2-1WT_H3K4me1_vs_NKX2-1cKO_H3K4me1_diff_common_6875
chr1	188040594	188041586	aRE	NKX2-1WT_H3K27ac_vs_NKX2-1cKO_H3K27ac_diff_cond1_658,NKX2-1WT_H3K4me1_vs_NKX2-1cKO_H3K4me1_diff_common_6890
chr1	188101765	188102729	aRE	NKX2-1WT_H3K4me1_vs_NKX2-1cKO_H3K4me1_diff_common_6893,NKX2-1WT_H3K27ac_vs_NKX2-1cKO_H3K27ac_diff_cond1_659,NKX2-1WT_H3K27ac_vs_NKX2-1cKO_H3K27ac_diff_common_3002
chr1	188298430	188299127	aRE	NKX2-1WT_H3K27ac_vs_NKX2-1cKO_H3K27ac_diff_common_3006,NKX2-1WT_H3K4me1_vs_NKX2-1cKO_H3K4me1_diff_common_6902,NKX2-1WT_H3K27ac_vs_NKX2-1cKO_H3K27ac_diff_cond1_660
chr1	188596522	188597257	aRE	NKX2-1WT_H3K4me1_vs_NKX2-1cKO_H3K4me1_diff_common_6920,NKX2-1WT_H3K27ac_vs_NKX2-1cKO_H3K27ac_diff_cond1_663
chr1	189106476	189106836	aRE	NKX2-1WT_H3K27ac_vs_NKX2-1cKO_H3K27ac_diff_cond1_667,NKX2-1WT_H3K4me1_vs_NKX2-1cKO_H3K4me1_diff_common_6954
chr1	189201164	189203196	aRE	NKX2-1WT_H3K4me1_vs_NKX2-1cKO_H3K4me1_diff_common_6958,NKX2-1WT_H3K27ac_vs_NKX2-1cKO_H3K27ac_diff_cond1_668,NKX2-1WT_H3K27ac_vs_NKX2-1cKO_H3K27ac_diff_common_3019,NKX2-1WT_H3K27ac_vs_NKX2-1cKO_H3K27ac_diff_cond1_669,NKX2-1WT_H3K4me1_vs_NKX2-1cKO_H3K4me1_diff_cond1_1428
chr1	189766091	189766908	aRE	NKX2-1WT_H3K4me1_vs_NKX2-1cKO_H3K4me1_diff_common_7002,NKX2-1WT_H3K27me3_vs_NKX2-1cKO_H3K27me3_diff_cond2_173,NKX2-1WT_H3K27me3_vs_NKX2-1cKO_H3K27me3_diff_common_897
chr1	189990561	189991233	aRE	NKX2-1WT_H3K4me1_vs_NKX2-1cKO_H3K4me1_diff_cond1_1434,NKX2-1WT_H3K27ac_vs_NKX2-1cKO_H3K27ac_diff_cond1_670,NKX2-1WT_H3K4me1_vs_NKX2-1cKO_H3K4me1_diff_common_7049
chr1	191610922	191611286	aRE	NKX2-1WT_H3K4me1_vs_NKX2-1cKO_H3K4me1_diff_common_7116,NKX2-1WT_H3K27ac_vs_NKX2-1cKO_H3K27ac_diff_cond1_676
chr1	191687988	191690125	aRE	NKX2-1WT_H3K27ac_vs_NKX2-1cKO_H3K27ac_diff_common_3057,NKX2-1WT_H3K4me1_vs_NKX2-1cKO_H3K4me1_diff_common_7124,NKX2-1WT_H3K4me1_vs_NKX2-1cKO_H3K4me1_diff_cond1_1450,NKX2-1WT_H3K4me1_vs_NKX2-1cKO_H3K4me1_diff_common_7125,NKX2-1WT_H3K27ac_vs_NKX2-1cKO_H3K27ac_diff_cond1_677,NKX2-1WT_H3K27ac_vs_NKX2-1cKO_H3K27ac_diff_common_3058,NKX2-1WT_H3K27ac_vs_NKX2-1cKO_H3K27ac_diff_cond1_678
chr1	191721729	191722188	aRE	NKX2-1WT_H3K4me1_vs_NKX2-1cKO_H3K4me1_diff_common_7129,NKX2-1WT_H3K27ac_vs_NKX2-1cKO_H3K27ac_diff_cond1_679
chr1	191737703	191738789	aRE	NKX2-1WT_H3K27me3_vs_NKX2-1cKO_H3K27me3_diff_cond2_178,NKX2-1WT_H3K4me1_vs_NKX2-1cKO_H3K4me1_diff_common_7132
chr1	191751550	191752274	aRE	NKX2-1WT_H3K27ac_vs_NKX2-1cKO_H3K27ac_diff_cond1_680,NKX2-1WT_H3K4me1_vs_NKX2-1cKO_H3K4me1_diff_common_7137,NKX2-1WT_H3K27ac_vs_NKX2-1cKO_H3K27ac_diff_common_3060,NKX2-1WT_H3K4me1_vs_NKX2-1cKO_H3K4me1_diff_cond1_1452,NKX2-1WT_H3K27ac_vs_NKX2-1cKO_H3K27ac_diff_cond1_681
chr1	191961394	191963028	aRE	NKX2-1WT_H3K4me1_vs_NKX2-1cKO_H3K4me1_diff_common_7149,NKX2-1WT_H3K4me1_vs_NKX2-1cKO_H3K4me1_diff_cond1_1458,NKX2-1WT_H3K27ac_vs_NKX2-1cKO_H3K27ac_diff_cond1_683,NKX2-1WT_H3K4me1_vs_NKX2-1cKO_H3K4me1_diff_cond1_1459,NKX2-1WT_H3K27ac_vs_NKX2-1cKO_H3K27ac_diff_cond1_684,NKX2-1WT_H3K27ac_vs_NKX2-1cKO_H3K27ac_diff_common_3063
chr1	191979153	191979424	aRE	NKX2-1WT_H3K27ac_vs_NKX2-1cKO_H3K27ac_diff_cond1_687,NKX2-1WT_H3K4me1_vs_NKX2-1cKO_H3K4me1_diff_common_7153
chr1	191979721	191980501	aRE	NKX2-1WT_H3K4me1_vs_NKX2-1cKO_H3K4me1_diff_common_7154,NKX2-1WT_H3K27ac_vs_NKX2-1cKO_H3K27ac_diff_cond1_688,NKX2-1WT_H3K27ac_vs_NKX2-1cKO_H3K27ac_diff_cond1_689
chr1	192013521	192014922	aRE	NKX2-1WT_H3K27me3_vs_NKX2-1cKO_H3K27me3_diff_cond2_185,NKX2-1WT_H3K4me1_vs_NKX2-1cKO_H3K4me1_diff_common_7161,NKX2-1WT_H3K27ac_vs_NKX2-1cKO_H3K27ac_diff_common_3066,NKX2-1WT_H3K4me1_vs_NKX2-1cKO_H3K4me1_diff_common_7162
chr1	192198111	192199769	aRE	NKX2-1WT_H3K4me1_vs_NKX2-1cKO_H3K4me1_diff_common_7178,NKX2-1WT_H3K27ac_vs_NKX2-1cKO_H3K27ac_diff_common_3068,NKX2-1WT_H3K27ac_vs_NKX2-1cKO_H3K27ac_diff_common_3069,NKX2-1WT_H3K27me3_vs_NKX2-1cKO_H3K27me3_diff_common_929,NKX2-1WT_H3K27ac_vs_NKX2-1cKO_H3K27ac_diff_cond1_690
chr1	192207180	192208931	aRE	NKX2-1WT_H3K27me3_vs_NKX2-1cKO_H3K27me3_diff_common_932,NKX2-1WT_H3K4me1_vs_NKX2-1cKO_H3K4me1_diff_common_7181,NKX2-1WT_H3K27ac_vs_NKX2-1cKO_H3K27ac_diff_cond1_691,NKX2-1WT_H3K27ac_vs_NKX2-1cKO_H3K27ac_diff_cond1_692,NKX2-1WT_H3K27me3_vs_NKX2-1cKO_H3K27me3_diff_cond2_186,NKX2-1WT_H3K27ac_vs_NKX2-1cKO_H3K27ac_diff_common_3070,NKX2-1WT_H3K27ac_vs_NKX2-1cKO_H3K27ac_diff_cond1_693
chr1	192455594	192456806	aRE	NKX2-1WT_H3K27ac_vs_NKX2-1cKO_H3K27ac_diff_cond1_694,NKX2-1WT_H3K4me1_vs_NKX2-1cKO_H3K4me1_diff_common_7199,NKX2-1WT_H3K27ac_vs_NKX2-1cKO_H3K27ac_diff_common_3077,NKX2-1WT_H3K4me1_vs_NKX2-1cKO_H3K4me1_diff_cond1_1473,NKX2-1WT_H3K27ac_vs_NKX2-1cKO_H3K27ac_diff_cond1_695
chr1	192537108	192538299	aRE	NKX2-1WT_H3K4me1_vs_NKX2-1cKO_H3K4me1_diff_common_7213,NKX2-1WT_H3K27ac_vs_NKX2-1cKO_H3K27ac_diff_common_3086,NKX2-1WT_H3K27ac_vs_NKX2-1cKO_H3K27ac_diff_cond1_696,NKX2-1WT_H3K27ac_vs_NKX2-1cKO_H3K27ac_diff_common_3087
chr1	192618764	192619490	aRE	NKX2-1WT_H3K4me1_vs_NKX2-1cKO_H3K4me1_diff_cond1_1478,NKX2-1WT_H3K4me1_vs_NKX2-1cKO_H3K4me1_diff_common_7225,NKX2-1WT_H3K27ac_vs_NKX2-1cKO_H3K27ac_diff_cond1_700,NKX2-1WT_H3K4me1_vs_NKX2-1cKO_H3K4me1_diff_cond1_1479
chr1	192619785	192621434	aRE	NKX2-1WT_H3K27ac_vs_NKX2-1cKO_H3K27ac_diff_common_3097,NKX2-1WT_H3K4me1_vs_NKX2-1cKO_H3K4me1_diff_common_7226,NKX2-1WT_H3K4me1_vs_NKX2-1cKO_H3K4me1_diff_cond1_1480,NKX2-1WT_H3K27ac_vs_NKX2-1cKO_H3K27ac_diff_common_3098,NKX2-1WT_H3K27ac_vs_NKX2-1cKO_H3K27ac_diff_cond1_701
chr1	192621924	192622656	aRE	NKX2-1WT_H3K27ac_vs_NKX2-1cKO_H3K27ac_diff_cond1_702,NKX2-1WT_H3K4me1_vs_NKX2-1cKO_H3K4me1_diff_cond1_1481,NKX2-1WT_H3K27ac_vs_NKX2-1cKO_H3K27ac_diff_cond1_703,NKX2-1WT_H3K4me1_vs_NKX2-1cKO_H3K4me1_diff_common_7227
chr1	192639912	192640668	aRE	NKX2-1WT_H3K4me1_vs_NKX2-1cKO_H3K4me1_diff_common_7232,NKX2-1WT_H3K27ac_vs_NKX2-1cKO_H3K27ac_diff_cond1_704
chr1	193805113	193805860	aRE	NKX2-1WT_H3K27ac_vs_NKX2-1cKO_H3K27ac_diff_cond1_706,NKX2-1WT_H3K4me1_vs_NKX2-1cKO_H3K4me1_diff_common_7295,NKX2-1WT_H3K27ac_vs_NKX2-1cKO_H3K27ac_diff_common_3126
chr1	194622062	194623624	aRE	NKX2-1WT_H3K27ac_vs_NKX2-1cKO_H3K27ac_diff_common_3141,NKX2-1WT_H3K4me1_vs_NKX2-1cKO_H3K4me1_diff_common_7328,NKX2-1WT_H3K27ac_vs_NKX2-1cKO_H3K27ac_diff_cond1_711,NKX2-1WT_H3K27ac_vs_NKX2-1cKO_H3K27ac_diff_cond1_712,NKX2-1WT_H3K4me1_vs_NKX2-1cKO_H3K4me1_diff_cond1_1503
chr1	194625154	194626447	aRE	NKX2-1WT_H3K27ac_vs_NKX2-1cKO_H3K27ac_diff_cond1_713,NKX2-1WT_H3K4me1_vs_NKX2-1cKO_H3K4me1_diff_common_7329,NKX2-1WT_H3K27ac_vs_NKX2-1cKO_H3K27ac_diff_common_3143,NKX2-1WT_H3K27ac_vs_NKX2-1cKO_H3K27ac_diff_cond1_714,NKX2-1WT_H3K4me1_vs_NKX2-1cKO_H3K4me1_diff_cond1_1504
chr1	194916189	194917253	aRE	NKX2-1WT_H3K4me1_vs_NKX2-1cKO_H3K4me1_diff_common_7345,NKX2-1WT_H3K27ac_vs_NKX2-1cKO_H3K27ac_diff_cond1_716
chr1	195014688	195016787	aRE	NKX2-1WT_H3K27ac_vs_NKX2-1cKO_H3K27ac_diff_common_3156,NKX2-1WT_H3K4me1_vs_NKX2-1cKO_H3K4me1_diff_cond1_1511,NKX2-1WT_H3K4me1_vs_NKX2-1cKO_H3K4me1_diff_common_7354,NKX2-1WT_H3K27ac_vs_NKX2-1cKO_H3K27ac_diff_cond1_717,NKX2-1WT_H3K4me1_vs_NKX2-1cKO_H3K4me1_diff_cond1_1512,NKX2-1WT_H3K27ac_vs_NKX2-1cKO_H3K27ac_diff_common_3157
chr1	195098517	195099948	aRE	NKX2-1WT_H3K4me1_vs_NKX2-1cKO_H3K4me1_diff_cond1_1514,NKX2-1WT_H3K27ac_vs_NKX2-1cKO_H3K27ac_diff_common_3160,NKX2-1WT_H3K4me1_vs_NKX2-1cKO_H3K4me1_diff_common_7358,NKX2-1WT_H3K27ac_vs_NKX2-1cKO_H3K27ac_diff_cond1_719,NKX2-1WT_H3K27ac_vs_NKX2-1cKO_H3K27ac_diff_cond1_720
chr1	195163834	195165452	aRE	NKX2-1WT_H3K4me1_vs_NKX2-1cKO_H3K4me1_diff_cond1_1516,NKX2-1WT_H3K27ac_vs_NKX2-1cKO_H3K27ac_diff_cond1_721,NKX2-1WT_H3K4me1_vs_NKX2-1cKO_H3K4me1_diff_common_7361,NKX2-1WT_H3K4me1_vs_NKX2-1cKO_H3K4me1_diff_cond1_1517,NKX2-1WT_H3K27ac_vs_NKX2-1cKO_H3K27ac_diff_common_3162
chr1	195193911	195197315	aRE	NKX2-1WT_H3K4me1_vs_NKX2-1cKO_H3K4me1_diff_common_7363,NKX2-1WT_H3K27ac_vs_NKX2-1cKO_H3K27ac_diff_common_3163,NKX2-1WT_H3K27ac_vs_NKX2-1cKO_H3K27ac_diff_common_3164,NKX2-1WT_H3K27ac_vs_NKX2-1cKO_H3K27ac_diff_cond1_724
chr1	195249565	195250596	aRE	NKX2-1WT_H3K4me1_vs_NKX2-1cKO_H3K4me1_diff_common_7371,NKX2-1WT_H3K27ac_vs_NKX2-1cKO_H3K27ac_diff_cond1_726,NKX2-1WT_H3K27ac_vs_NKX2-1cKO_H3K27ac_diff_common_3171
chr1	195413056	195414448	aRE	NKX2-1WT_H3K4me1_vs_NKX2-1cKO_H3K4me1_diff_cond1_1527,NKX2-1WT_H3K27ac_vs_NKX2-1cKO_H3K27ac_diff_cond1_727,NKX2-1WT_H3K4me1_vs_NKX2-1cKO_H3K4me1_diff_common_7387
chr1	195453033	195454308	aRE	NKX2-1WT_H3K4me1_vs_NKX2-1cKO_H3K4me1_diff_cond1_1530,NKX2-1WT_H3K27ac_vs_NKX2-1cKO_H3K27ac_diff_cond1_728,NKX2-1WT_H3K4me1_vs_NKX2-1cKO_H3K4me1_diff_common_7390,NKX2-1WT_H3K27ac_vs_NKX2-1cKO_H3K27ac_diff_common_3179
chr1	195473581	195474295	aRE	NKX2-1WT_H3K4me1_vs_NKX2-1cKO_H3K4me1_diff_cond1_1533,NKX2-1WT_H3K27ac_vs_NKX2-1cKO_H3K27ac_diff_cond1_729,NKX2-1WT_H3K4me1_vs_NKX2-1cKO_H3K4me1_diff_common_7391
chr1	195480484	195482036	aRE	NKX2-1WT_H3K27ac_vs_NKX2-1cKO_H3K27ac_diff_cond1_731,NKX2-1WT_H3K4me1_vs_NKX2-1cKO_H3K4me1_diff_common_7392,NKX2-1WT_H3K27ac_vs_NKX2-1cKO_H3K27ac_diff_common_3180,NKX2-1WT_H3K27ac_vs_NKX2-1cKO_H3K27ac_diff_common_3181,NKX2-1WT_H3K27ac_vs_NKX2-1cKO_H3K27ac_diff_cond1_732
chr1	195616386	195617564	aRE	NKX2-1WT_H3K4me1_vs_NKX2-1cKO_H3K4me1_diff_cond1_1542,NKX2-1WT_H3K27ac_vs_NKX2-1cKO_H3K27ac_diff_cond1_734,NKX2-1WT_H3K4me1_vs_NKX2-1cKO_H3K4me1_diff_common_7416,NKX2-1WT_H3K27ac_vs_NKX2-1cKO_H3K27ac_diff_cond1_735,NKX2-1WT_H3K4me1_vs_NKX2-1cKO_H3K4me1_diff_cond1_1543,NKX2-1WT_H3K27ac_vs_NKX2-1cKO_H3K27ac_diff_common_3201
chr1	195694885	195695563	aRE	NKX2-1WT_H3K27ac_vs_NKX2-1cKO_H3K27ac_diff_cond1_736,NKX2-1WT_H3K4me1_vs_NKX2-1cKO_H3K4me1_diff_common_7421
chr1	195814535	195816894	aRE	NKX2-1WT_H3K27ac_vs_NKX2-1cKO_H3K27ac_diff_cond1_740,NKX2-1WT_H3K4me1_vs_NKX2-1cKO_H3K4me1_diff_common_7426,NKX2-1WT_H3K27ac_vs_NKX2-1cKO_H3K27ac_diff_common_3207,NKX2-1WT_H3K4me1_vs_NKX2-1cKO_H3K4me1_diff_common_7427,NKX2-1WT_H3K27ac_vs_NKX2-1cKO_H3K27ac_diff_common_3208,NKX2-1WT_H3K27ac_vs_NKX2-1cKO_H3K27ac_diff_cond1_741,NKX2-1WT_H3K27ac_vs_NKX2-1cKO_H3K27ac_diff_cond1_742,NKX2-1WT_H3K4me1_vs_…
chr1	196033767	196035947	aRE	NKX2-1WT_H3K27ac_vs_NKX2-1cKO_H3K27ac_diff_cond1_745,NKX2-1WT_H3K4me1_vs_NKX2-1cKO_H3K4me1_diff_common_7445,NKX2-1WT_H3K27ac_vs_NKX2-1cKO_H3K27ac_diff_common_3221,NKX2-1WT_H3K27ac_vs_NKX2-1cKO_H3K27ac_diff_cond1_746,NKX2-1WT_H3K4me1_vs_NKX2-1cKO_H3K4me1_diff_cond1_1553,NKX2-1WT_H3K4me1_vs_NKX2-1cKO_H3K4me1_diff_common_7446
chr1	196048530	196050754	aRE	NKX2-1WT_H3K27ac_vs_NKX2-1cKO_H3K27ac_diff_common_3222,NKX2-1WT_H3K4me1_vs_NKX2-1cKO_H3K4me1_diff_common_7447,NKX2-1WT_H3K27ac_vs_NKX2-1cKO_H3K27ac_diff_cond1_747,NKX2-1WT_H3K27ac_vs_NKX2-1cKO_H3K27ac_diff_common_3223
chr1	196050877	196054904	aRE	NKX2-1WT_H3K27ac_vs_NKX2-1cKO_H3K27ac_diff_common_3224,NKX2-1WT_H3K4me1_vs_NKX2-1cKO_H3K4me1_diff_common_7448,NKX2-1WT_H3K27ac_vs_NKX2-1cKO_H3K27ac_diff_cond1_748,NKX2-1WT_H3K27ac_vs_NKX2-1cKO_H3K27ac_diff_common_3225,NKX2-1WT_H3K27ac_vs_NKX2-1cKO_H3K27ac_diff_cond1_749,NKX2-1WT_H3K27ac_vs_NKX2-1cKO_H3K27ac_diff_cond1_750,NKX2-1WT_H3K27ac_vs_NKX2-1cKO_H3K27ac_diff_common_3226
chr1	196056198	196058725	aRE	NKX2-1WT_H3K4me1_vs_NKX2-1cKO_H3K4me1_diff_cond1_1555,NKX2-1WT_H3K27ac_vs_NKX2-1cKO_H3K27ac_diff_cond1_751,NKX2-1WT_H3K4me1_vs_NKX2-1cKO_H3K4me1_diff_common_7449,NKX2-1WT_H3K4me1_vs_NKX2-1cKO_H3K4me1_diff_common_7450,NKX2-1WT_H3K27ac_vs_NKX2-1cKO_H3K27ac_diff_common_3227,NKX2-1WT_H3K27ac_vs_NKX2-1cKO_H3K27ac_diff_cond1_752,NKX2-1WT_H3K4me1_vs_NKX2-1cKO_H3K4me1_diff_cond1_1556
chr1	196260832	196261322	aRE	NKX2-1WT_H3K27ac_vs_NKX2-1cKO_H3K27ac_diff_cond1_754,NKX2-1WT_H3K4me1_vs_NKX2-1cKO_H3K4me1_diff_common_7466
chr1	196261515	196262150	aRE	NKX2-1WT_H3K4me1_vs_NKX2-1cKO_H3K4me1_diff_common_7467,NKX2-1WT_H3K27ac_vs_NKX2-1cKO_H3K27ac_diff_cond1_755
chr1	196386700	196387006	aRE	NKX2-1WT_H3K4me1_vs_NKX2-1cKO_H3K4me1_diff_common_7471,NKX2-1WT_H3K27ac_vs_NKX2-1cKO_H3K27ac_diff_cond1_756
chr1	196436970	196437614	aRE	NKX2-1WT_H3K4me1_vs_NKX2-1cKO_H3K4me1_diff_common_7477,NKX2-1WT_H3K27ac_vs_NKX2-1cKO_H3K27ac_diff_cond1_758
chr1	196439124	196441043	aRE	NKX2-1WT_H3K27ac_vs_NKX2-1cKO_H3K27ac_diff_cond1_759,NKX2-1WT_H3K4me1_vs_NKX2-1cKO_H3K4me1_diff_common_7478,NKX2-1WT_H3K27ac_vs_NKX2-1cKO_H3K27ac_diff_common_3234,NKX2-1WT_H3K27ac_vs_NKX2-1cKO_H3K27ac_diff_cond1_760,NKX2-1WT_H3K4me1_vs_NKX2-1cKO_H3K4me1_diff_cond1_1564,NKX2-1WT_H3K27ac_vs_NKX2-1cKO_H3K27ac_diff_common_3235,NKX2-1WT_H3K4me1_vs_NKX2-1cKO_H3K4me1_diff_common_7479,NKX2-1WT_H3K4me1_vs…
chr1	196570998	196574449	aRE	NKX2-1WT_H3K4me1_vs_NKX2-1cKO_H3K4me1_diff_common_7517,NKX2-1WT_H3K27ac_vs_NKX2-1cKO_H3K27ac_diff_common_3260,NKX2-1WT_H3K27ac_vs_NKX2-1cKO_H3K27ac_diff_cond1_761,NKX2-1WT_H3K27ac_vs_NKX2-1cKO_H3K27ac_diff_common_3261,NKX2-1WT_H3K27ac_vs_NKX2-1cKO_H3K27ac_diff_cond1_762,NKX2-1WT_H3K27ac_vs_NKX2-1cKO_H3K27ac_diff_common_3262
chr1	20467512	20468757	aRE	NKX2-1WT_H3K4me1_vs_NKX2-1cKO_H3K4me1_diff_common_320,NKX2-1WT_H3K27ac_vs_NKX2-1cKO_H3K27ac_diff_common_97,NKX2-1WT_H3K27ac_vs_NKX2-1cKO_H3K27ac_diff_cond1_22,NKX2-1WT_H3K27ac_vs_NKX2-1cKO_H3K27ac_diff_common_98
chr1	20941039	20942675	aRE	NKX2-1WT_H3K4me1_vs_NKX2-1cKO_H3K4me1_diff_common_329,NKX2-1WT_H3K27ac_vs_NKX2-1cKO_H3K27ac_diff_common_104,NKX2-1WT_H3K4me1_vs_NKX2-1cKO_H3K4me1_diff_common_330,NKX2-1WT_H3K27ac_vs_NKX2-1cKO_H3K27ac_diff_cond1_23,NKX2-1WT_H3K27ac_vs_NKX2-1cKO_H3K27ac_diff_common_105
chr1	21042066	21043373	aRE	NKX2-1WT_H3K4me1_vs_NKX2-1cKO_H3K4me1_diff_common_334,NKX2-1WT_H3K27ac_vs_NKX2-1cKO_H3K27ac_diff_common_108,NKX2-1WT_H3K27ac_vs_NKX2-1cKO_H3K27ac_diff_cond1_24,NKX2-1WT_H3K27ac_vs_NKX2-1cKO_H3K27ac_diff_cond1_25
chr1	22811286	22813889	aRE	NKX2-1WT_H3K4me1_vs_NKX2-1cKO_H3K4me1_diff_common_361,NKX2-1WT_H3K27ac_vs_NKX2-1cKO_H3K27ac_diff_common_117,NKX2-1WT_H3K4me1_vs_NKX2-1cKO_H3K4me1_diff_common_362,NKX2-1WT_H3K27me3_vs_NKX2-1cKO_H3K27me3_diff_cond2_21,NKX2-1WT_H3K27me3_vs_NKX2-1cKO_H3K27me3_diff_common_70
chr1	24459374	24459656	aRE	NKX2-1WT_H3K27ac_vs_NKX2-1cKO_H3K27ac_diff_cond1_29,NKX2-1WT_H3K4me1_vs_NKX2-1cKO_H3K4me1_diff_common_415
chr1	33546930	33547273	aRE	NKX2-1WT_H3K4me1_vs_NKX2-1cKO_H3K4me1_diff_common_485,NKX2-1WT_H3K27ac_vs_NKX2-1cKO_H3K27ac_diff_cond1_34
chr1	33552039	33553174	aRE	NKX2-1WT_H3K27ac_vs_NKX2-1cKO_H3K27ac_diff_cond1_37,NKX2-1WT_H3K4me1_vs_NKX2-1cKO_H3K4me1_diff_common_486,NKX2-1WT_H3K27ac_vs_NKX2-1cKO_H3K27ac_diff_common_155
chr1	33702667	33703007	aRE	NKX2-1WT_H3K4me1_vs_NKX2-1cKO_H3K4me1_diff_common_499,NKX2-1WT_H3K27ac_vs_NKX2-1cKO_H3K27ac_diff_cond1_40
chr1	34061738	34064913	aRE	NKX2-1WT_H3K4me1_vs_NKX2-1cKO_H3K4me1_diff_common_519,NKX2-1WT_H3K27ac_vs_NKX2-1cKO_H3K27ac_diff_common_167,NKX2-1WT_H3K27me3_vs_NKX2-1cKO_H3K27me3_diff_cond2_23,NKX2-1WT_H3K27ac_vs_NKX2-1cKO_H3K27ac_diff_common_168,NKX2-1WT_H3K27me3_vs_NKX2-1cKO_H3K27me3_diff_common_83
chr1	34067542	34068420	aRE	NKX2-1WT_H3K27me3_vs_NKX2-1cKO_H3K27me3_diff_cond2_24,NKX2-1WT_H3K4me1_vs_NKX2-1cKO_H3K4me1_diff_common_520,NKX2-1WT_H3K27ac_vs_NKX2-1cKO_H3K27ac_diff_common_169
chr1	35268838	35269633	aRE	NKX2-1WT_H3K27ac_vs_NKX2-1cKO_H3K27ac_diff_cond1_42,NKX2-1WT_H3K4me1_vs_NKX2-1cKO_H3K4me1_diff_cond1_88,NKX2-1WT_H3K4me1_vs_NKX2-1cKO_H3K4me1_diff_common_575,NKX2-1WT_H3K27ac_vs_NKX2-1cKO_H3K27ac_diff_common_193
chr1	36594469	36594930	aRE	NKX2-1WT_H3K27ac_vs_NKX2-1cKO_H3K27ac_diff_cond1_44,NKX2-1WT_H3K4me1_vs_NKX2-1cKO_H3K4me1_diff_common_623
chr1	36978660	36979177	aRE	NKX2-1WT_H3K4me1_vs_NKX2-1cKO_H3K4me1_diff_common_651,NKX2-1WT_H3K27ac_vs_NKX2-1cKO_H3K27ac_diff_cond1_46
chr1	37153660	37155319	aRE	NKX2-1WT_H3K4me1_vs_NKX2-1cKO_H3K4me1_diff_cond1_108,NKX2-1WT_H3K27ac_vs_NKX2-1cKO_H3K27ac_diff_common_239,NKX2-1WT_H3K4me1_vs_NKX2-1cKO_H3K4me1_diff_common_661,NKX2-1WT_H3K27ac_vs_NKX2-1cKO_H3K27ac_diff_cond1_48
chr1	38446163	38446730	aRE	NKX2-1WT_H3K4me1_vs_NKX2-1cKO_H3K4me1_diff_common_724,NKX2-1WT_H3K27ac_vs_NKX2-1cKO_H3K27ac_diff_cond1_53
chr1	38447077	38447968	aRE	NKX2-1WT_H3K4me1_vs_NKX2-1cKO_H3K4me1_diff_common_725,NKX2-1WT_H3K27ac_vs_NKX2-1cKO_H3K27ac_diff_cond1_54
chr1	38524304	38524891	aRE	NKX2-1WT_H3K4me1_vs_NKX2-1cKO_H3K4me1_diff_common_746,NKX2-1WT_H3K4me1_vs_NKX2-1cKO_H3K4me1_diff_cond1_123,NKX2-1WT_H3K27ac_vs_NKX2-1cKO_H3K27ac_diff_cond1_56
chr1	38823343	38824650	aRE	NKX2-1WT_H3K4me1_vs_NKX2-1cKO_H3K4me1_diff_common_775,NKX2-1WT_H3K27ac_vs_NKX2-1cKO_H3K27ac_diff_cond1_57,NKX2-1WT_H3K4me1_vs_NKX2-1cKO_H3K4me1_diff_cond1_131
chr1	39058343	39058575	aRE	NKX2-1WT_H3K27ac_vs_NKX2-1cKO_H3K27ac_diff_cond1_58,NKX2-1WT_H3K4me1_vs_NKX2-1cKO_H3K4me1_diff_common_793
chr1	39063972	39064758	aRE	NKX2-1WT_H3K27ac_vs_NKX2-1cKO_H3K27ac_diff_cond1_59,NKX2-1WT_H3K4me1_vs_NKX2-1cKO_H3K4me1_diff_common_795
chr1	39308585	39309002	aRE	NKX2-1WT_H3K4me1_vs_NKX2-1cKO_H3K4me1_diff_common_802,NKX2-1WT_H3K27ac_vs_NKX2-1cKO_H3K27ac_diff_cond1_60
chr1	39786805	39788730	aRE	NKX2-1WT_H3K4me1_vs_NKX2-1cKO_H3K4me1_diff_cond1_144,NKX2-1WT_H3K4me1_vs_NKX2-1cKO_H3K4me1_diff_common_837,NKX2-1WT_H3K27ac_vs_NKX2-1cKO_H3K27ac_diff_cond1_62,NKX2-1WT_H3K4me1_vs_NKX2-1cKO_H3K4me1_diff_common_838
chr1	39940881	39942860	aRE	NKX2-1WT_H3K27ac_vs_NKX2-1cKO_H3K27ac_diff_cond1_64,NKX2-1WT_H3K4me1_vs_NKX2-1cKO_H3K4me1_diff_common_846,NKX2-1WT_H3K4me1_vs_NKX2-1cKO_H3K4me1_diff_cond1_146,NKX2-1WT_H3K27ac_vs_NKX2-1cKO_H3K27ac_diff_common_314,NKX2-1WT_H3K4me1_vs_NKX2-1cKO_H3K4me1_diff_common_847,NKX2-1WT_H3K27ac_vs_NKX2-1cKO_H3K27ac_diff_cond1_65,NKX2-1WT_H3K4me1_vs_NKX2-1cKO_H3K4me1_diff_cond1_147
chr1	39997609	40000264	aRE	NKX2-1WT_H3K4me1_vs_NKX2-1cKO_H3K4me1_diff_common_870,NKX2-1WT_H3K27ac_vs_NKX2-1cKO_H3K27ac_diff_cond1_66,NKX2-1WT_H3K27ac_vs_NKX2-1cKO_H3K27ac_diff_common_318
chr1	40999583	41000291	aRE	NKX2-1WT_H3K4me1_vs_NKX2-1cKO_H3K4me1_diff_common_898,NKX2-1WT_H3K27ac_vs_NKX2-1cKO_H3K27ac_diff_cond1_69,NKX2-1WT_H3K27ac_vs_NKX2-1cKO_H3K27ac_diff_common_329
chr1	41024772	41025416	aRE	NKX2-1WT_H3K4me1_vs_NKX2-1cKO_H3K4me1_diff_common_899,NKX2-1WT_H3K27ac_vs_NKX2-1cKO_H3K27ac_diff_cond1_70
chr1	41222141	41224811	aRE	NKX2-1WT_H3K27ac_vs_NKX2-1cKO_H3K27ac_diff_common_336,NKX2-1WT_H3K4me1_vs_NKX2-1cKO_H3K4me1_diff_common_916,NKX2-1WT_H3K27ac_vs_NKX2-1cKO_H3K27ac_diff_cond1_71
chr1	42408618	42411603	aRE	NKX2-1WT_H3K4me1_vs_NKX2-1cKO_H3K4me1_diff_common_995,NKX2-1WT_H3K4me1_vs_NKX2-1cKO_H3K4me1_diff_cond1_164,NKX2-1WT_H3K27ac_vs_NKX2-1cKO_H3K27ac_diff_cond1_72,NKX2-1WT_H3K4me1_vs_NKX2-1cKO_H3K4me1_diff_common_996,NKX2-1WT_H3K27ac_vs_NKX2-1cKO_H3K27ac_diff_cond1_73
chr1	43102188	43103135	aRE	NKX2-1WT_H3K4me1_vs_NKX2-1cKO_H3K4me1_diff_common_1058,NKX2-1WT_H3K27ac_vs_NKX2-1cKO_H3K27ac_diff_cond1_76
chr1	43525407	43525783	aRE	NKX2-1WT_H3K4me1_vs_NKX2-1cKO_H3K4me1_diff_common_1082,NKX2-1WT_H3K27ac_vs_NKX2-1cKO_H3K27ac_diff_cond1_77
chr1	43525812	43526365	aRE	NKX2-1WT_H3K4me1_vs_NKX2-1cKO_H3K4me1_diff_common_1083,NKX2-1WT_H3K27ac_vs_NKX2-1cKO_H3K27ac_diff_cond1_78
chr1	43560334	43561328	aRE	NKX2-1WT_H3K4me1_vs_NKX2-1cKO_H3K4me1_diff_common_1087,NKX2-1WT_H3K27ac_vs_NKX2-1cKO_H3K27ac_diff_cond1_80,NKX2-1WT_H3K4me1_vs_NKX2-1cKO_H3K4me1_diff_cond1_179,NKX2-1WT_H3K4me1_vs_NKX2-1cKO_H3K4me1_diff_common_1088
chr1	45981497	45984275	aRE	NKX2-1WT_H3K27me3_vs_NKX2-1cKO_H3K27me3_diff_common_132,NKX2-1WT_H3K4me1_vs_NKX2-1cKO_H3K4me1_diff_common_1129,NKX2-1WT_H3K27me3_vs_NKX2-1cKO_H3K27me3_diff_common_133,NKX2-1WT_H3K27me3_vs_NKX2-1cKO_H3K27me3_diff_cond2_29
chr1	50954578	50955182	aRE	NKX2-1WT_H3K4me1_vs_NKX2-1cKO_H3K4me1_diff_common_1155,NKX2-1WT_H3K27ac_vs_NKX2-1cKO_H3K27ac_diff_cond1_84
chr1	51256016	51257160	aRE	NKX2-1WT_H3K4me1_vs_NKX2-1cKO_H3K4me1_diff_common_1168,NKX2-1WT_H3K27ac_vs_NKX2-1cKO_H3K27ac_diff_common_454,NKX2-1WT_H3K4me1_vs_NKX2-1cKO_H3K4me1_diff_cond1_193,NKX2-1WT_H3K27ac_vs_NKX2-1cKO_H3K27ac_diff_cond1_85
chr1	51416737	51417041	aRE	NKX2-1WT_H3K4me1_vs_NKX2-1cKO_H3K4me1_diff_common_1181,NKX2-1WT_H3K27ac_vs_NKX2-1cKO_H3K27ac_diff_cond1_86
chr1	51417927	51418390	aRE	NKX2-1WT_H3K4me1_vs_NKX2-1cKO_H3K4me1_diff_common_1182,NKX2-1WT_H3K27ac_vs_NKX2-1cKO_H3K27ac_diff_cond1_87
chr1	52362180	52364894	aRE	NKX2-1WT_H3K4me1_vs_NKX2-1cKO_H3K4me1_diff_common_1257,NKX2-1WT_H3K27ac_vs_NKX2-1cKO_H3K27ac_diff_common_492,NKX2-1WT_H3K27ac_vs_NKX2-1cKO_H3K27ac_diff_cond1_91,NKX2-1WT_H3K27ac_vs_NKX2-1cKO_H3K27ac_diff_common_493,NKX2-1WT_H3K27ac_vs_NKX2-1cKO_H3K27ac_diff_common_494,NKX2-1WT_H3K27ac_vs_NKX2-1cKO_H3K27ac_diff_common_495,NKX2-1WT_H3K27ac_vs_NKX2-1cKO_H3K27ac_diff_cond1_92
chr1	52388156	52388791	aRE	NKX2-1WT_H3K27ac_vs_NKX2-1cKO_H3K27ac_diff_cond1_94,NKX2-1WT_H3K4me1_vs_NKX2-1cKO_H3K4me1_diff_common_1258
chr1	52388834	52390504	aRE	NKX2-1WT_H3K4me1_vs_NKX2-1cKO_H3K4me1_diff_common_1259,NKX2-1WT_H3K27ac_vs_NKX2-1cKO_H3K27ac_diff_cond1_95,NKX2-1WT_H3K4me1_vs_NKX2-1cKO_H3K4me1_diff_cond1_204
chr1	54176526	54177225	aRE	NKX2-1WT_H3K27ac_vs_NKX2-1cKO_H3K27ac_diff_cond1_96,NKX2-1WT_H3K4me1_vs_NKX2-1cKO_H3K4me1_diff_common_1302
chr1	54733955	54734219	aRE	NKX2-1WT_H3K4me1_vs_NKX2-1cKO_H3K4me1_diff_common_1324,NKX2-1WT_H3K27me3_vs_NKX2-1cKO_H3K27me3_diff_cond2_40
chr1	54747119	54747856	aRE	NKX2-1WT_H3K27ac_vs_NKX2-1cKO_H3K27ac_diff_cond1_102,NKX2-1WT_H3K4me1_vs_NKX2-1cKO_H3K4me1_diff_common_1325,NKX2-1WT_H3K27ac_vs_NKX2-1cKO_H3K27ac_diff_common_522
chr1	54818675	54820242	aRE	NKX2-1WT_H3K4me1_vs_NKX2-1cKO_H3K4me1_diff_common_1332,NKX2-1WT_H3K27ac_vs_NKX2-1cKO_H3K27ac_diff_common_528,NKX2-1WT_H3K27ac_vs_NKX2-1cKO_H3K27ac_diff_cond1_103
chr1	54934218	54935024	aRE	NKX2-1WT_H3K4me1_vs_NKX2-1cKO_H3K4me1_diff_common_1340,NKX2-1WT_H3K27ac_vs_NKX2-1cKO_H3K27ac_diff_cond1_104
chr1	55278950	55279354	aRE	NKX2-1WT_H3K4me1_vs_NKX2-1cKO_H3K4me1_diff_common_1363,NKX2-1WT_H3K27ac_vs_NKX2-1cKO_H3K27ac_diff_cond1_105
chr1	55280655	55282724	aRE	NKX2-1WT_H3K27ac_vs_NKX2-1cKO_H3K27ac_diff_common_540,NKX2-1WT_H3K4me1_vs_NKX2-1cKO_H3K4me1_diff_common_1364,NKX2-1WT_H3K27me3_vs_NKX2-1cKO_H3K27me3_diff_cond2_42
chr1	57025694	57028688	aRE	NKX2-1WT_H3K27me3_vs_NKX2-1cKO_H3K27me3_diff_cond2_43,NKX2-1WT_H3K27me3_vs_NKX2-1cKO_H3K27me3_diff_common_154,NKX2-1WT_H3K4me1_vs_NKX2-1cKO_H3K4me1_diff_common_1404,NKX2-1WT_H3K4me1_vs_NKX2-1cKO_H3K4me1_diff_common_1405
chr1	57230962	57232226	aRE	NKX2-1WT_H3K4me1_vs_NKX2-1cKO_H3K4me1_diff_cond1_227,NKX2-1WT_H3K27ac_vs_NKX2-1cKO_H3K27ac_diff_cond1_108,NKX2-1WT_H3K4me1_vs_NKX2-1cKO_H3K4me1_diff_common_1418
chr1	57273975	57276269	aRE	NKX2-1WT_H3K27ac_vs_NKX2-1cKO_H3K27ac_diff_cond1_109,NKX2-1WT_H3K4me1_vs_NKX2-1cKO_H3K4me1_diff_common_1423,NKX2-1WT_H3K27ac_vs_NKX2-1cKO_H3K27ac_diff_cond1_110,NKX2-1WT_H3K27ac_vs_NKX2-1cKO_H3K27ac_diff_common_570
chr1	57415316	57415744	aRE	NKX2-1WT_H3K27ac_vs_NKX2-1cKO_H3K27ac_diff_cond1_113,NKX2-1WT_H3K4me1_vs_NKX2-1cKO_H3K4me1_diff_common_1433
chr1	57553115	57554495	aRE	NKX2-1WT_H3K27ac_vs_NKX2-1cKO_H3K27ac_diff_common_580,NKX2-1WT_H3K4me1_vs_NKX2-1cKO_H3K4me1_diff_common_1448,NKX2-1WT_H3K27ac_vs_NKX2-1cKO_H3K27ac_diff_cond1_117,NKX2-1WT_H3K27ac_vs_NKX2-1cKO_H3K27ac_diff_common_581
chr1	57554615	57555223	aRE	NKX2-1WT_H3K27ac_vs_NKX2-1cKO_H3K27ac_diff_common_582,NKX2-1WT_H3K4me1_vs_NKX2-1cKO_H3K4me1_diff_common_1449,NKX2-1WT_H3K27ac_vs_NKX2-1cKO_H3K27ac_diff_cond1_118,NKX2-1WT_H3K4me1_vs_NKX2-1cKO_H3K4me1_diff_cond1_229
chr1	57714839	57715509	aRE	NKX2-1WT_H3K27ac_vs_NKX2-1cKO_H3K27ac_diff_common_593,NKX2-1WT_H3K4me1_vs_NKX2-1cKO_H3K4me1_diff_common_1459,NKX2-1WT_H3K27ac_vs_NKX2-1cKO_H3K27ac_diff_cond1_120
chr1	58192232	58193460	aRE	NKX2-1WT_H3K27ac_vs_NKX2-1cKO_H3K27ac_diff_common_611,NKX2-1WT_H3K4me1_vs_NKX2-1cKO_H3K4me1_diff_common_1497,NKX2-1WT_H3K27ac_vs_NKX2-1cKO_H3K27ac_diff_cond1_122,NKX2-1WT_H3K27ac_vs_NKX2-1cKO_H3K27ac_diff_common_612
chr1	61926397	61926792	aRE	NKX2-1WT_H3K4me1_vs_NKX2-1cKO_H3K4me1_diff_common_1681,NKX2-1WT_H3K27ac_vs_NKX2-1cKO_H3K27ac_diff_cond1_129
chr1	62056777	62057413	aRE	NKX2-1WT_H3K4me1_vs_NKX2-1cKO_H3K4me1_diff_common_1690,NKX2-1WT_H3K27ac_vs_NKX2-1cKO_H3K27ac_diff_cond1_133,NKX2-1WT_H3K4me1_vs_NKX2-1cKO_H3K4me1_diff_cond1_273
chr1	62260236	62262710	aRE	NKX2-1WT_H3K4me1_vs_NKX2-1cKO_H3K4me1_diff_common_1701,NKX2-1WT_H3K27ac_vs_NKX2-1cKO_H3K27ac_diff_cond1_134
chr1	62290791	62291523	aRE	NKX2-1WT_H3K4me1_vs_NKX2-1cKO_H3K4me1_diff_common_1702,NKX2-1WT_H3K27ac_vs_NKX2-1cKO_H3K27ac_diff_cond1_135
chr1	62512064	62512461	aRE	NKX2-1WT_H3K4me1_vs_NKX2-1cKO_H3K4me1_diff_common_1714,NKX2-1WT_H3K27ac_vs_NKX2-1cKO_H3K27ac_diff_cond1_138
chr1	62610809	62612536	aRE	NKX2-1WT_H3K4me1_vs_NKX2-1cKO_H3K4me1_diff_common_1723,NKX2-1WT_H3K27ac_vs_NKX2-1cKO_H3K27ac_diff_cond1_139,NKX2-1WT_H3K27ac_vs_NKX2-1cKO_H3K27ac_diff_common_712,NKX2-1WT_H3K27ac_vs_NKX2-1cKO_H3K27ac_diff_common_713,NKX2-1WT_H3K27ac_vs_NKX2-1cKO_H3K27ac_diff_cond1_140,NKX2-1WT_H3K27ac_vs_NKX2-1cKO_H3K27ac_diff_common_714
chr1	62773817	62774106	aRE	NKX2-1WT_H3K4me1_vs_NKX2-1cKO_H3K4me1_diff_common_1741,NKX2-1WT_H3K27ac_vs_NKX2-1cKO_H3K27ac_diff_cond1_142
chr1	62951896	62952708	aRE	NKX2-1WT_H3K4me1_vs_NKX2-1cKO_H3K4me1_diff_cond1_288,NKX2-1WT_H3K27ac_vs_NKX2-1cKO_H3K27ac_diff_cond1_143,NKX2-1WT_H3K4me1_vs_NKX2-1cKO_H3K4me1_diff_common_1761,NKX2-1WT_H3K27ac_vs_NKX2-1cKO_H3K27ac_diff_common_727
chr1	64133428	64134067	aRE	NKX2-1WT_H3K27ac_vs_NKX2-1cKO_H3K27ac_diff_common_779,NKX2-1WT_H3K4me1_vs_NKX2-1cKO_H3K4me1_diff_common_1869,NKX2-1WT_H3K27ac_vs_NKX2-1cKO_H3K27ac_diff_cond1_144
chr1	64272459	64273607	aRE	NKX2-1WT_H3K27ac_vs_NKX2-1cKO_H3K27ac_diff_common_793,NKX2-1WT_H3K4me1_vs_NKX2-1cKO_H3K4me1_diff_common_1898,NKX2-1WT_H3K27ac_vs_NKX2-1cKO_H3K27ac_diff_cond1_145,NKX2-1WT_H3K27ac_vs_NKX2-1cKO_H3K27ac_diff_common_794,NKX2-1WT_H3K4me1_vs_NKX2-1cKO_H3K4me1_diff_cond1_303
chr1	66241503	66242414	aRE	NKX2-1WT_H3K4me1_vs_NKX2-1cKO_H3K4me1_diff_common_1997,NKX2-1WT_H3K27ac_vs_NKX2-1cKO_H3K27ac_diff_common_831,NKX2-1WT_H3K4me1_vs_NKX2-1cKO_H3K4me1_diff_cond1_310,NKX2-1WT_H3K27ac_vs_NKX2-1cKO_H3K27ac_diff_cond1_146
chr1	67150400	67150723	aRE	NKX2-1WT_H3K4me1_vs_NKX2-1cKO_H3K4me1_diff_common_2052,NKX2-1WT_H3K27ac_vs_NKX2-1cKO_H3K27ac_diff_cond1_148
chr1	6719025	6720629	aRE	NKX2-1WT_H3K27ac_vs_NKX2-1cKO_H3K27ac_diff_common_17,NKX2-1WT_H3K4me1_vs_NKX2-1cKO_H3K4me1_diff_common_43,NKX2-1WT_H3K27ac_vs_NKX2-1cKO_H3K27ac_diff_cond1_3
chr1	6723620	6724532	aRE	NKX2-1WT_H3K4me1_vs_NKX2-1cKO_H3K4me1_diff_common_44,NKX2-1WT_H3K27ac_vs_NKX2-1cKO_H3K27ac_diff_cond1_4,NKX2-1WT_H3K4me1_vs_NKX2-1cKO_H3K4me1_diff_cond1_4,NKX2-1WT_H3K27ac_vs_NKX2-1cKO_H3K27ac_diff_common_18
chr1	6724721	6725494	aRE	NKX2-1WT_H3K27ac_vs_NKX2-1cKO_H3K27ac_diff_common_19,NKX2-1WT_H3K4me1_vs_NKX2-1cKO_H3K4me1_diff_common_45,NKX2-1WT_H3K27ac_vs_NKX2-1cKO_H3K27ac_diff_cond1_5,NKX2-1WT_H3K27ac_vs_NKX2-1cKO_H3K27ac_diff_common_20
chr1	67264943	67265661	aRE	NKX2-1WT_H3K27ac_vs_NKX2-1cKO_H3K27ac_diff_cond1_154,NKX2-1WT_H3K4me1_vs_NKX2-1cKO_H3K4me1_diff_cond1_324,NKX2-1WT_H3K27ac_vs_NKX2-1cKO_H3K27ac_diff_common_853,NKX2-1WT_H3K4me1_vs_NKX2-1cKO_H3K4me1_diff_common_2053
chr1	67265884	67266432	aRE	NKX2-1WT_H3K27ac_vs_NKX2-1cKO_H3K27ac_diff_cond1_155,NKX2-1WT_H3K4me1_vs_NKX2-1cKO_H3K4me1_diff_common_2054
chr1	67269155	67271533	aRE	NKX2-1WT_H3K27ac_vs_NKX2-1cKO_H3K27ac_diff_cond1_157,NKX2-1WT_H3K4me1_vs_NKX2-1cKO_H3K4me1_diff_common_2055
chr1	67281703	67282724	aRE	NKX2-1WT_H3K27ac_vs_NKX2-1cKO_H3K27ac_diff_cond1_163,NKX2-1WT_H3K4me1_vs_NKX2-1cKO_H3K4me1_diff_common_2056,NKX2-1WT_H3K4me1_vs_NKX2-1cKO_H3K4me1_diff_common_2057,NKX2-1WT_H3K27ac_vs_NKX2-1cKO_H3K27ac_diff_common_854
chr1	67412058	67413499	aRE	NKX2-1WT_H3K27ac_vs_NKX2-1cKO_H3K27ac_diff_cond1_171,NKX2-1WT_H3K4me1_vs_NKX2-1cKO_H3K4me1_diff_common_2060,NKX2-1WT_H3K27ac_vs_NKX2-1cKO_H3K27ac_diff_common_856
chr1	6741895	6742501	aRE	NKX2-1WT_H3K27ac_vs_NKX2-1cKO_H3K27ac_diff_cond1_7,NKX2-1WT_H3K4me1_vs_NKX2-1cKO_H3K4me1_diff_common_48
chr1	6746963	6747451	aRE	NKX2-1WT_H3K4me1_vs_NKX2-1cKO_H3K4me1_diff_common_49,NKX2-1WT_H3K27ac_vs_NKX2-1cKO_H3K27ac_diff_cond1_9
chr1	67510717	67511132	aRE	NKX2-1WT_H3K4me1_vs_NKX2-1cKO_H3K4me1_diff_common_2062,NKX2-1WT_H3K27ac_vs_NKX2-1cKO_H3K27ac_diff_cond1_175
chr1	67523665	67523946	aRE	NKX2-1WT_H3K27ac_vs_NKX2-1cKO_H3K27ac_diff_cond1_177,NKX2-1WT_H3K4me1_vs_NKX2-1cKO_H3K4me1_diff_common_2063
chr1	68092815	68094204	aRE	NKX2-1WT_H3K4me1_vs_NKX2-1cKO_H3K4me1_diff_common_2070,NKX2-1WT_H3K27ac_vs_NKX2-1cKO_H3K27ac_diff_cond1_183,NKX2-1WT_H3K27ac_vs_NKX2-1cKO_H3K27ac_diff_common_859,NKX2-1WT_H3K27ac_vs_NKX2-1cKO_H3K27ac_diff_cond1_184,NKX2-1WT_H3K4me1_vs_NKX2-1cKO_H3K4me1_diff_cond1_329,NKX2-1WT_H3K4me1_vs_NKX2-1cKO_H3K4me1_diff_common_2071,NKX2-1WT_H3K27ac_vs_NKX2-1cKO_H3K27ac_diff_common_860
chr1	69151441	69155414	aRE	NKX2-1WT_H3K4me1_vs_NKX2-1cKO_H3K4me1_diff_common_2090,NKX2-1WT_H3K27me3_vs_NKX2-1cKO_H3K27me3_diff_cond2_50,NKX2-1WT_H3K27ac_vs_NKX2-1cKO_H3K27ac_diff_common_864,NKX2-1WT_H3K27me3_vs_NKX2-1cKO_H3K27me3_diff_common_224,NKX2-1WT_H3K27ac_vs_NKX2-1cKO_H3K27ac_diff_cond1_193,NKX2-1WT_H3K27ac_vs_NKX2-1cKO_H3K27ac_diff_common_865,NKX2-1WT_H3K27ac_vs_NKX2-1cKO_H3K27ac_diff_cond1_194,NKX2-1WT_H3K27me3_vs…
chr1	70488706	70489229	aRE	NKX2-1WT_H3K4me1_vs_NKX2-1cKO_H3K4me1_diff_common_2126,NKX2-1WT_H3K27ac_vs_NKX2-1cKO_H3K27ac_diff_cond1_196,NKX2-1WT_H3K27ac_vs_NKX2-1cKO_H3K27ac_diff_common_874
chr1	70908515	70909281	aRE	NKX2-1WT_H3K27ac_vs_NKX2-1cKO_H3K27ac_diff_common_876,NKX2-1WT_H3K4me1_vs_NKX2-1cKO_H3K4me1_diff_common_2136,NKX2-1WT_H3K27ac_vs_NKX2-1cKO_H3K27ac_diff_cond1_199
chr1	72228971	72230283	aRE	NKX2-1WT_H3K4me1_vs_NKX2-1cKO_H3K4me1_diff_cond1_349,NKX2-1WT_H3K4me1_vs_NKX2-1cKO_H3K4me1_diff_common_2171,NKX2-1WT_H3K27ac_vs_NKX2-1cKO_H3K27ac_diff_cond1_202
chr1	72581726	72584252	aRE	NKX2-1WT_H3K27me3_vs_NKX2-1cKO_H3K27me3_diff_common_233,NKX2-1WT_H3K27me3_vs_NKX2-1cKO_H3K27me3_diff_cond2_56,NKX2-1WT_H3K4me1_vs_NKX2-1cKO_H3K4me1_diff_common_2196,NKX2-1WT_H3K27ac_vs_NKX2-1cKO_H3K27ac_diff_common_900,NKX2-1WT_H3K27ac_vs_NKX2-1cKO_H3K27ac_diff_common_901,NKX2-1WT_H3K27me3_vs_NKX2-1cKO_H3K27me3_diff_common_234
chr1	72871065	72874977	aRE	NKX2-1WT_H3K27ac_vs_NKX2-1cKO_H3K27ac_diff_common_911,NKX2-1WT_H3K4me1_vs_NKX2-1cKO_H3K4me1_diff_common_2216,NKX2-1WT_H3K27me3_vs_NKX2-1cKO_H3K27me3_diff_cond2_58,NKX2-1WT_H3K27me3_vs_NKX2-1cKO_H3K27me3_diff_common_235
chr1	72912690	72913274	aRE	NKX2-1WT_H3K4me1_vs_NKX2-1cKO_H3K4me1_diff_common_2220,NKX2-1WT_H3K27ac_vs_NKX2-1cKO_H3K27ac_diff_common_913,NKX2-1WT_H3K27ac_vs_NKX2-1cKO_H3K27ac_diff_cond1_207
chr1	73594142	73594987	aRE	NKX2-1WT_H3K27ac_vs_NKX2-1cKO_H3K27ac_diff_cond1_208,NKX2-1WT_H3K4me1_vs_NKX2-1cKO_H3K4me1_diff_common_2248,NKX2-1WT_H3K4me1_vs_NKX2-1cKO_H3K4me1_diff_cond1_373,NKX2-1WT_H3K27ac_vs_NKX2-1cKO_H3K27ac_diff_cond1_209
chr1	74341560	74343369	aRE	NKX2-1WT_H3K27ac_vs_NKX2-1cKO_H3K27ac_diff_common_945,NKX2-1WT_H3K27ac_vs_NKX2-1cKO_H3K27ac_diff_cond1_210,NKX2-1WT_H3K4me1_vs_NKX2-1cKO_H3K4me1_diff_common_2301,NKX2-1WT_H3K27ac_vs_NKX2-1cKO_H3K27ac_diff_common_946,NKX2-1WT_H3K4me1_vs_NKX2-1cKO_H3K4me1_diff_cond1_379,NKX2-1WT_H3K27ac_vs_NKX2-1cKO_H3K27ac_diff_cond1_211
chr1	75362042	75362694	aRE	NKX2-1WT_H3K4me1_vs_NKX2-1cKO_H3K4me1_diff_cond1_394,NKX2-1WT_H3K27ac_vs_NKX2-1cKO_H3K27ac_diff_cond1_213,NKX2-1WT_H3K4me1_vs_NKX2-1cKO_H3K4me1_diff_common_2387
chr1	75389426	75390796	aRE	NKX2-1WT_H3K4me1_vs_NKX2-1cKO_H3K4me1_diff_cond1_395,NKX2-1WT_H3K27ac_vs_NKX2-1cKO_H3K27ac_diff_cond1_214,NKX2-1WT_H3K4me1_vs_NKX2-1cKO_H3K4me1_diff_common_2393,NKX2-1WT_H3K4me1_vs_NKX2-1cKO_H3K4me1_diff_cond1_396
chr1	75445321	75448352	aRE	NKX2-1WT_H3K27me3_vs_NKX2-1cKO_H3K27me3_diff_common_299,NKX2-1WT_H3K4me1_vs_NKX2-1cKO_H3K4me1_diff_common_2407,NKX2-1WT_H3K27ac_vs_NKX2-1cKO_H3K27ac_diff_cond1_215
chr1	75452118	75453279	aRE	NKX2-1WT_H3K4me1_vs_NKX2-1cKO_H3K4me1_diff_common_2409,NKX2-1WT_H3K27ac_vs_NKX2-1cKO_H3K27ac_diff_cond1_216
chr1	75454733	75456112	aRE	NKX2-1WT_H3K4me1_vs_NKX2-1cKO_H3K4me1_diff_common_2412,NKX2-1WT_H3K27ac_vs_NKX2-1cKO_H3K27ac_diff_common_985,NKX2-1WT_H3K27me3_vs_NKX2-1cKO_H3K27me3_diff_cond2_61
chr1	75482818	75485069	aRE	NKX2-1WT_H3K27me3_vs_NKX2-1cKO_H3K27me3_diff_common_302,NKX2-1WT_H3K4me1_vs_NKX2-1cKO_H3K4me1_diff_common_2418,NKX2-1WT_H3K27me3_vs_NKX2-1cKO_H3K27me3_diff_cond2_62,NKX2-1WT_H3K27me3_vs_NKX2-1cKO_H3K27me3_diff_common_303
chr1	75649261	75650773	aRE	NKX2-1WT_H3K4me1_vs_NKX2-1cKO_H3K4me1_diff_common_2436,NKX2-1WT_H3K27ac_vs_NKX2-1cKO_H3K27ac_diff_common_997,NKX2-1WT_H3K27ac_vs_NKX2-1cKO_H3K27ac_diff_common_998,NKX2-1WT_H3K27ac_vs_NKX2-1cKO_H3K27ac_diff_cond1_217
chr1	75808303	75810320	aRE	NKX2-1WT_H3K27ac_vs_NKX2-1cKO_H3K27ac_diff_cond1_218,NKX2-1WT_H3K4me1_vs_NKX2-1cKO_H3K4me1_diff_common_2451,NKX2-1WT_H3K27ac_vs_NKX2-1cKO_H3K27ac_diff_common_1006,NKX2-1WT_H3K27ac_vs_NKX2-1cKO_H3K27ac_diff_cond1_219
chr1	75829568	75830567	aRE	NKX2-1WT_H3K27ac_vs_NKX2-1cKO_H3K27ac_diff_cond1_220,NKX2-1WT_H3K4me1_vs_NKX2-1cKO_H3K4me1_diff_common_2452,NKX2-1WT_H3K27ac_vs_NKX2-1cKO_H3K27ac_diff_cond1_221,NKX2-1WT_H3K4me1_vs_NKX2-1cKO_H3K4me1_diff_cond1_407
chr1	75887398	75887982	aRE	NKX2-1WT_H3K4me1_vs_NKX2-1cKO_H3K4me1_diff_common_2457,NKX2-1WT_H3K27ac_vs_NKX2-1cKO_H3K27ac_diff_cond1_222,NKX2-1WT_H3K27ac_vs_NKX2-1cKO_H3K27ac_diff_common_1008
chr1	76049554	76051045	aRE	NKX2-1WT_H3K27ac_vs_NKX2-1cKO_H3K27ac_diff_cond1_223,NKX2-1WT_H3K4me1_vs_NKX2-1cKO_H3K4me1_diff_common_2470,NKX2-1WT_H3K4me1_vs_NKX2-1cKO_H3K4me1_diff_cond1_410,NKX2-1WT_H3K27ac_vs_NKX2-1cKO_H3K27ac_diff_common_1011,NKX2-1WT_H3K27ac_vs_NKX2-1cKO_H3K27ac_diff_cond1_224,NKX2-1WT_H3K27ac_vs_NKX2-1cKO_H3K27ac_diff_common_1012
chr1	77525309	77525708	aRE	NKX2-1WT_H3K27ac_vs_NKX2-1cKO_H3K27ac_diff_cond1_226,NKX2-1WT_H3K4me1_vs_NKX2-1cKO_H3K4me1_diff_common_2590
chr1	77528416	77530569	aRE	NKX2-1WT_H3K27ac_vs_NKX2-1cKO_H3K27ac_diff_cond1_229,NKX2-1WT_H3K4me1_vs_NKX2-1cKO_H3K4me1_diff_common_2591,NKX2-1WT_H3K27ac_vs_NKX2-1cKO_H3K27ac_diff_common_1059,NKX2-1WT_H3K27ac_vs_NKX2-1cKO_H3K27ac_diff_cond1_230,NKX2-1WT_H3K27ac_vs_NKX2-1cKO_H3K27ac_diff_common_1060
chr1	77564045	77565550	aRE	NKX2-1WT_H3K27ac_vs_NKX2-1cKO_H3K27ac_diff_cond1_232,NKX2-1WT_H3K4me1_vs_NKX2-1cKO_H3K4me1_diff_cond1_428,NKX2-1WT_H3K4me1_vs_NKX2-1cKO_H3K4me1_diff_common_2600,NKX2-1WT_H3K27ac_vs_NKX2-1cKO_H3K27ac_diff_common_1069,NKX2-1WT_H3K27ac_vs_NKX2-1cKO_H3K27ac_diff_cond1_233
chr1	78018516	78019015	aRE	NKX2-1WT_H3K4me1_vs_NKX2-1cKO_H3K4me1_diff_common_2629,NKX2-1WT_H3K27ac_vs_NKX2-1cKO_H3K27ac_diff_cond1_237
chr1	78019140	78020001	aRE	NKX2-1WT_H3K27ac_vs_NKX2-1cKO_H3K27ac_diff_cond1_238,NKX2-1WT_H3K4me1_vs_NKX2-1cKO_H3K4me1_diff_common_2630
chr1	79450324	79451440	aRE	NKX2-1WT_H3K27ac_vs_NKX2-1cKO_H3K27ac_diff_cond1_243,NKX2-1WT_H3K4me1_vs_NKX2-1cKO_H3K4me1_diff_common_2675
chr1	79829332	79830086	aRE	NKX2-1WT_H3K4me1_vs_NKX2-1cKO_H3K4me1_diff_common_2686,NKX2-1WT_H3K27ac_vs_NKX2-1cKO_H3K27ac_diff_cond1_245
chr1	79857044	79859236	aRE	NKX2-1WT_H3K27me3_vs_NKX2-1cKO_H3K27me3_diff_cond2_73,NKX2-1WT_H3K4me1_vs_NKX2-1cKO_H3K4me1_diff_common_2689,NKX2-1WT_H3K27me3_vs_NKX2-1cKO_H3K27me3_diff_common_361,NKX2-1WT_H3K27me3_vs_NKX2-1cKO_H3K27me3_diff_common_362
chr1	81072680	81074654	aRE	NKX2-1WT_H3K27ac_vs_NKX2-1cKO_H3K27ac_diff_cond1_250,NKX2-1WT_H3K27ac_vs_NKX2-1cKO_H3K27ac_diff_common_1116,NKX2-1WT_H3K4me1_vs_NKX2-1cKO_H3K4me1_diff_common_2716
chr1	81092992	81093201	aRE	NKX2-1WT_H3K4me1_vs_NKX2-1cKO_H3K4me1_diff_common_2721,NKX2-1WT_H3K27ac_vs_NKX2-1cKO_H3K27ac_diff_cond1_251
chr1	82316337	82316891	aRE	NKX2-1WT_H3K27ac_vs_NKX2-1cKO_H3K27ac_diff_cond1_253,NKX2-1WT_H3K4me1_vs_NKX2-1cKO_H3K4me1_diff_common_2756,NKX2-1WT_H3K27ac_vs_NKX2-1cKO_H3K27ac_diff_common_1131
chr1	88317589	88318036	aRE	NKX2-1WT_H3K4me1_vs_NKX2-1cKO_H3K4me1_diff_common_2930,NKX2-1WT_H3K27ac_vs_NKX2-1cKO_H3K27ac_diff_cond1_257
chr1	88398324	88402652	aRE	NKX2-1WT_H3K4me1_vs_NKX2-1cKO_H3K4me1_diff_common_2942,NKX2-1WT_H3K27ac_vs_NKX2-1cKO_H3K27ac_diff_common_1240,NKX2-1WT_H3K27ac_vs_NKX2-1cKO_H3K27ac_diff_cond1_259,NKX2-1WT_H3K4me1_vs_NKX2-1cKO_H3K4me1_diff_cond1_583,NKX2-1WT_H3K4me1_vs_NKX2-1cKO_H3K4me1_diff_common_2943,NKX2-1WT_H3K27ac_vs_NKX2-1cKO_H3K27ac_diff_common_1241,NKX2-1WT_H3K4me1_vs_NKX2-1cKO_H3K4me1_diff_common_2944,NKX2-1WT_H3K27ac_v…
chr1	88405188	88406706	aRE	NKX2-1WT_H3K27ac_vs_NKX2-1cKO_H3K27ac_diff_common_1245,NKX2-1WT_H3K4me1_vs_NKX2-1cKO_H3K4me1_diff_common_2946,NKX2-1WT_H3K27ac_vs_NKX2-1cKO_H3K27ac_diff_cond1_264
chr1	88530517	88531426	aRE	NKX2-1WT_H3K27ac_vs_NKX2-1cKO_H3K27ac_diff_cond1_267,NKX2-1WT_H3K4me1_vs_NKX2-1cKO_H3K4me1_diff_cond1_588,NKX2-1WT_H3K4me1_vs_NKX2-1cKO_H3K4me1_diff_common_2958
chr1	89072008	89073461	aRE	NKX2-1WT_H3K4me1_vs_NKX2-1cKO_H3K4me1_diff_cond1_598,NKX2-1WT_H3K27ac_vs_NKX2-1cKO_H3K27ac_diff_common_1265,NKX2-1WT_H3K4me1_vs_NKX2-1cKO_H3K4me1_diff_common_2983,NKX2-1WT_H3K27ac_vs_NKX2-1cKO_H3K27ac_diff_cond1_272,NKX2-1WT_H3K4me1_vs_NKX2-1cKO_H3K4me1_diff_cond1_599
chr1	90342521	90343621	aRE	NKX2-1WT_H3K27ac_vs_NKX2-1cKO_H3K27ac_diff_cond1_278,NKX2-1WT_H3K4me1_vs_NKX2-1cKO_H3K4me1_diff_common_3035,NKX2-1WT_H3K27ac_vs_NKX2-1cKO_H3K27ac_diff_common_1284
chr1	90349477	90350534	aRE	NKX2-1WT_H3K27ac_vs_NKX2-1cKO_H3K27ac_diff_cond1_281,NKX2-1WT_H3K4me1_vs_NKX2-1cKO_H3K4me1_diff_common_3037,NKX2-1WT_H3K27ac_vs_NKX2-1cKO_H3K27ac_diff_cond1_282
chr1	90436123	90436671	aRE	NKX2-1WT_H3K27ac_vs_NKX2-1cKO_H3K27ac_diff_cond1_283,NKX2-1WT_H3K4me1_vs_NKX2-1cKO_H3K4me1_diff_common_3047
chr1	90490218	90491812	aRE	NKX2-1WT_H3K27ac_vs_NKX2-1cKO_H3K27ac_diff_common_1296,NKX2-1WT_H3K4me1_vs_NKX2-1cKO_H3K4me1_diff_common_3052,NKX2-1WT_H3K4me1_vs_NKX2-1cKO_H3K4me1_diff_cond1_618,NKX2-1WT_H3K4me1_vs_NKX2-1cKO_H3K4me1_diff_common_3053,NKX2-1WT_H3K27ac_vs_NKX2-1cKO_H3K27ac_diff_cond1_284
chr1	90605237	90605797	aRE	NKX2-1WT_H3K4me1_vs_NKX2-1cKO_H3K4me1_diff_common_3070,NKX2-1WT_H3K27ac_vs_NKX2-1cKO_H3K27ac_diff_cond1_288
chr1	90647826	90649309	aRE	NKX2-1WT_H3K27ac_vs_NKX2-1cKO_H3K27ac_diff_cond1_289,NKX2-1WT_H3K4me1_vs_NKX2-1cKO_H3K4me1_diff_common_3072,NKX2-1WT_H3K4me1_vs_NKX2-1cKO_H3K4me1_diff_cond1_625,NKX2-1WT_H3K27ac_vs_NKX2-1cKO_H3K27ac_diff_common_1305
chr1	90653025	90654897	aRE	NKX2-1WT_H3K27ac_vs_NKX2-1cKO_H3K27ac_diff_cond1_292,NKX2-1WT_H3K4me1_vs_NKX2-1cKO_H3K4me1_diff_common_3073,NKX2-1WT_H3K27ac_vs_NKX2-1cKO_H3K27ac_diff_common_1306,NKX2-1WT_H3K27ac_vs_NKX2-1cKO_H3K27ac_diff_cond1_293,NKX2-1WT_H3K4me1_vs_NKX2-1cKO_H3K4me1_diff_cond1_626,NKX2-1WT_H3K4me1_vs_NKX2-1cKO_H3K4me1_diff_common_3074
chr1	90669864	90671141	aRE	NKX2-1WT_H3K27ac_vs_NKX2-1cKO_H3K27ac_diff_cond1_296,NKX2-1WT_H3K4me1_vs_NKX2-1cKO_H3K4me1_diff_common_3076
chr1	90671337	90671745	aRE	NKX2-1WT_H3K4me1_vs_NKX2-1cKO_H3K4me1_diff_common_3077,NKX2-1WT_H3K27ac_vs_NKX2-1cKO_H3K27ac_diff_cond1_297
chr1	90734597	90737953	aRE	NKX2-1WT_H3K27ac_vs_NKX2-1cKO_H3K27ac_diff_common_1308,NKX2-1WT_H3K4me1_vs_NKX2-1cKO_H3K4me1_diff_common_3080,NKX2-1WT_H3K27ac_vs_NKX2-1cKO_H3K27ac_diff_cond1_299,NKX2-1WT_H3K27ac_vs_NKX2-1cKO_H3K27ac_diff_common_1309,NKX2-1WT_H3K27ac_vs_NKX2-1cKO_H3K27ac_diff_cond1_300
chr1	90813311	90813559	aRE	NKX2-1WT_H3K27ac_vs_NKX2-1cKO_H3K27ac_diff_cond1_302,NKX2-1WT_H3K4me1_vs_NKX2-1cKO_H3K4me1_diff_common_3084
chr1	90860441	90861485	aRE	NKX2-1WT_H3K27ac_vs_NKX2-1cKO_H3K27ac_diff_cond1_306,NKX2-1WT_H3K4me1_vs_NKX2-1cKO_H3K4me1_diff_common_3088,NKX2-1WT_H3K27ac_vs_NKX2-1cKO_H3K27ac_diff_cond1_307
chr1	90894524	90894765	aRE	NKX2-1WT_H3K4me1_vs_NKX2-1cKO_H3K4me1_diff_common_3090,NKX2-1WT_H3K27ac_vs_NKX2-1cKO_H3K27ac_diff_cond1_310
chr1	90965720	90970332	aRE	NKX2-1WT_H3K4me1_vs_NKX2-1cKO_H3K4me1_diff_cond1_634,NKX2-1WT_H3K27ac_vs_NKX2-1cKO_H3K27ac_diff_common_1318,NKX2-1WT_H3K4me1_vs_NKX2-1cKO_H3K4me1_diff_common_3096,NKX2-1WT_H3K4me1_vs_NKX2-1cKO_H3K4me1_diff_common_3097,NKX2-1WT_H3K27ac_vs_NKX2-1cKO_H3K27ac_diff_cond1_311,NKX2-1WT_H3K27ac_vs_NKX2-1cKO_H3K27ac_diff_cond1_312,NKX2-1WT_H3K27ac_vs_NKX2-1cKO_H3K27ac_diff_common_1319
chr1	91061021	91061955	aRE	NKX2-1WT_H3K4me1_vs_NKX2-1cKO_H3K4me1_diff_common_3110,NKX2-1WT_H3K27ac_vs_NKX2-1cKO_H3K27ac_diff_cond1_314
chr1	91361691	91362911	aRE	NKX2-1WT_H3K4me1_vs_NKX2-1cKO_H3K4me1_diff_common_3132,NKX2-1WT_H3K27ac_vs_NKX2-1cKO_H3K27ac_diff_cond1_316
chr1	91406559	91407539	aRE	NKX2-1WT_H3K4me1_vs_NKX2-1cKO_H3K4me1_diff_common_3140,NKX2-1WT_H3K27ac_vs_NKX2-1cKO_H3K27ac_diff_cond1_318
chr1	91413012	91415351	aRE	NKX2-1WT_H3K27me3_vs_NKX2-1cKO_H3K27me3_diff_common_445,NKX2-1WT_H3K4me1_vs_NKX2-1cKO_H3K4me1_diff_cond1_659,NKX2-1WT_H3K4me1_vs_NKX2-1cKO_H3K4me1_diff_common_3141,NKX2-1WT_H3K27me3_vs_NKX2-1cKO_H3K27me3_diff_common_446,NKX2-1WT_H3K4me1_vs_NKX2-1cKO_H3K4me1_diff_cond1_660,NKX2-1WT_H3K27me3_vs_NKX2-1cKO_H3K27me3_diff_cond2_86
chr1	91445614	91448360	aRE	NKX2-1WT_H3K27me3_vs_NKX2-1cKO_H3K27me3_diff_cond2_89,NKX2-1WT_H3K4me1_vs_NKX2-1cKO_H3K4me1_diff_common_3146,NKX2-1WT_H3K27ac_vs_NKX2-1cKO_H3K27ac_diff_common_1330,NKX2-1WT_H3K27ac_vs_NKX2-1cKO_H3K27ac_diff_cond1_320,NKX2-1WT_H3K4me1_vs_NKX2-1cKO_H3K4me1_diff_cond1_663,NKX2-1WT_H3K4me1_vs_NKX2-1cKO_H3K4me1_diff_common_3147,NKX2-1WT_H3K4me1_vs_NKX2-1cKO_H3K4me1_diff_cond1_664
chr1	91566990	91569384	aRE	NKX2-1WT_H3K4me1_vs_NKX2-1cKO_H3K4me1_diff_common_3163,NKX2-1WT_H3K27me3_vs_NKX2-1cKO_H3K27me3_diff_common_454,NKX2-1WT_H3K27ac_vs_NKX2-1cKO_H3K27ac_diff_cond1_321,NKX2-1WT_H3K4me1_vs_NKX2-1cKO_H3K4me1_diff_cond1_674,NKX2-1WT_H3K4me1_vs_NKX2-1cKO_H3K4me1_diff_cond1_675
chr1	91570672	91572346	aRE	NKX2-1WT_H3K4me1_vs_NKX2-1cKO_H3K4me1_diff_cond1_676,NKX2-1WT_H3K27ac_vs_NKX2-1cKO_H3K27ac_diff_cond1_322,NKX2-1WT_H3K27me3_vs_NKX2-1cKO_H3K27me3_diff_common_455,NKX2-1WT_H3K4me1_vs_NKX2-1cKO_H3K4me1_diff_common_3164,NKX2-1WT_H3K27me3_vs_NKX2-1cKO_H3K27me3_diff_common_456,NKX2-1WT_H3K4me1_vs_NKX2-1cKO_H3K4me1_diff_cond1_677
chr1	91585967	91586481	aRE	NKX2-1WT_H3K4me1_vs_NKX2-1cKO_H3K4me1_diff_common_3166,NKX2-1WT_H3K27ac_vs_NKX2-1cKO_H3K27ac_diff_cond1_323,NKX2-1WT_H3K4me1_vs_NKX2-1cKO_H3K4me1_diff_cond1_681
chr1	91586542	91587634	aRE	NKX2-1WT_H3K4me1_vs_NKX2-1cKO_H3K4me1_diff_common_3167,NKX2-1WT_H3K27ac_vs_NKX2-1cKO_H3K27ac_diff_cond1_324,NKX2-1WT_H3K4me1_vs_NKX2-1cKO_H3K4me1_diff_cond1_682
chr1	91644263	91646284	aRE	NKX2-1WT_H3K27me3_vs_NKX2-1cKO_H3K27me3_diff_common_466,NKX2-1WT_H3K4me1_vs_NKX2-1cKO_H3K4me1_diff_common_3178,NKX2-1WT_H3K27me3_vs_NKX2-1cKO_H3K27me3_diff_cond2_94
chr1	91646491	91648294	aRE	NKX2-1WT_H3K4me1_vs_NKX2-1cKO_H3K4me1_diff_common_3179,NKX2-1WT_H3K27ac_vs_NKX2-1cKO_H3K27ac_diff_common_1337,NKX2-1WT_H3K27me3_vs_NKX2-1cKO_H3K27me3_diff_cond2_95
chr1	91743327	91746851	aRE	NKX2-1WT_H3K4me1_vs_NKX2-1cKO_H3K4me1_diff_cond1_692,NKX2-1WT_H3K4me1_vs_NKX2-1cKO_H3K4me1_diff_common_3196,NKX2-1WT_H3K27me3_vs_NKX2-1cKO_H3K27me3_diff_cond2_99,NKX2-1WT_H3K4me1_vs_NKX2-1cKO_H3K4me1_diff_cond1_693,NKX2-1WT_H3K27ac_vs_NKX2-1cKO_H3K27ac_diff_cond1_325,NKX2-1WT_H3K4me1_vs_NKX2-1cKO_H3K4me1_diff_common_3197,NKX2-1WT_H3K27me3_vs_NKX2-1cKO_H3K27me3_diff_common_469
chr1	91786443	91787156	aRE	NKX2-1WT_H3K4me1_vs_NKX2-1cKO_H3K4me1_diff_common_3204,NKX2-1WT_H3K27ac_vs_NKX2-1cKO_H3K27ac_diff_cond1_326,NKX2-1WT_H3K4me1_vs_NKX2-1cKO_H3K4me1_diff_cond1_696
chr1	91837431	91839776	aRE	NKX2-1WT_H3K27me3_vs_NKX2-1cKO_H3K27me3_diff_common_472,NKX2-1WT_H3K4me1_vs_NKX2-1cKO_H3K4me1_diff_common_3216,NKX2-1WT_H3K4me1_vs_NKX2-1cKO_H3K4me1_diff_cond1_702,NKX2-1WT_H3K27ac_vs_NKX2-1cKO_H3K27ac_diff_common_1341,NKX2-1WT_H3K4me1_vs_NKX2-1cKO_H3K4me1_diff_common_3217,NKX2-1WT_H3K4me1_vs_NKX2-1cKO_H3K4me1_diff_cond1_703,NKX2-1WT_H3K4me1_vs_NKX2-1cKO_H3K4me1_diff_common_3218,NKX2-1WT_H3K27me3…
chr1	91858402	91859721	aRE	NKX2-1WT_H3K4me1_vs_NKX2-1cKO_H3K4me1_diff_common_3219,NKX2-1WT_H3K27ac_vs_NKX2-1cKO_H3K27ac_diff_cond1_332,NKX2-1WT_H3K27ac_vs_NKX2-1cKO_H3K27ac_diff_common_1342
chr1	91888168	91890081	aRE	NKX2-1WT_H3K27me3_vs_NKX2-1cKO_H3K27me3_diff_common_480,NKX2-1WT_H3K4me1_vs_NKX2-1cKO_H3K4me1_diff_cond1_704,NKX2-1WT_H3K27ac_vs_NKX2-1cKO_H3K27ac_diff_cond1_333,NKX2-1WT_H3K4me1_vs_NKX2-1cKO_H3K4me1_diff_common_3224,NKX2-1WT_H3K27ac_vs_NKX2-1cKO_H3K27ac_diff_cond1_334,NKX2-1WT_H3K4me1_vs_NKX2-1cKO_H3K4me1_diff_cond1_705
chr1	91902647	91905728	aRE	NKX2-1WT_H3K27ac_vs_NKX2-1cKO_H3K27ac_diff_cond1_337,NKX2-1WT_H3K4me1_vs_NKX2-1cKO_H3K4me1_diff_common_3225,NKX2-1WT_H3K4me1_vs_NKX2-1cKO_H3K4me1_diff_cond1_707,NKX2-1WT_H3K27ac_vs_NKX2-1cKO_H3K27ac_diff_cond1_338,NKX2-1WT_H3K4me1_vs_NKX2-1cKO_H3K4me1_diff_cond1_708
chr1	91905813	91906584	aRE	NKX2-1WT_H3K4me1_vs_NKX2-1cKO_H3K4me1_diff_common_3226,NKX2-1WT_H3K27ac_vs_NKX2-1cKO_H3K27ac_diff_cond1_339
chr1	91911959	91912307	aRE	NKX2-1WT_H3K27ac_vs_NKX2-1cKO_H3K27ac_diff_cond1_340,NKX2-1WT_H3K4me1_vs_NKX2-1cKO_H3K4me1_diff_common_3227
chr1	92269782	92271271	aRE	NKX2-1WT_H3K27ac_vs_NKX2-1cKO_H3K27ac_diff_common_1372,NKX2-1WT_H3K4me1_vs_NKX2-1cKO_H3K4me1_diff_common_3275,NKX2-1WT_H3K27ac_vs_NKX2-1cKO_H3K27ac_diff_cond1_353,NKX2-1WT_H3K4me1_vs_NKX2-1cKO_H3K4me1_diff_common_3276,NKX2-1WT_H3K4me1_vs_NKX2-1cKO_H3K4me1_diff_cond1_724
chr1	92330796	92332185	aRE	NKX2-1WT_H3K4me1_vs_NKX2-1cKO_H3K4me1_diff_common_3279,NKX2-1WT_H3K27ac_vs_NKX2-1cKO_H3K27ac_diff_cond1_356,NKX2-1WT_H3K27ac_vs_NKX2-1cKO_H3K27ac_diff_common_1374,NKX2-1WT_H3K4me1_vs_NKX2-1cKO_H3K4me1_diff_cond1_726
chr1	92863740	92865550	aRE	NKX2-1WT_H3K4me1_vs_NKX2-1cKO_H3K4me1_diff_cond1_730,NKX2-1WT_H3K27ac_vs_NKX2-1cKO_H3K27ac_diff_common_1398,NKX2-1WT_H3K4me1_vs_NKX2-1cKO_H3K4me1_diff_common_3313,NKX2-1WT_H3K27ac_vs_NKX2-1cKO_H3K27ac_diff_cond1_358,NKX2-1WT_H3K27ac_vs_NKX2-1cKO_H3K27ac_diff_common_1399
chr1	94039055	94040581	aRE	NKX2-1WT_H3K27ac_vs_NKX2-1cKO_H3K27ac_diff_cond1_363,NKX2-1WT_H3K4me1_vs_NKX2-1cKO_H3K4me1_diff_common_3381,NKX2-1WT_H3K27ac_vs_NKX2-1cKO_H3K27ac_diff_cond1_364
chr1	94077114	94078587	aRE	NKX2-1WT_H3K27ac_vs_NKX2-1cKO_H3K27ac_diff_common_1441,NKX2-1WT_H3K4me1_vs_NKX2-1cKO_H3K4me1_diff_common_3388,NKX2-1WT_H3K27ac_vs_NKX2-1cKO_H3K27ac_diff_cond1_365
chr1	94328865	94329469	aRE	NKX2-1WT_H3K4me1_vs_NKX2-1cKO_H3K4me1_diff_common_3408,NKX2-1WT_H3K27ac_vs_NKX2-1cKO_H3K27ac_diff_cond1_367
chr1	94576714	94578108	aRE	NKX2-1WT_H3K4me1_vs_NKX2-1cKO_H3K4me1_diff_common_3417,NKX2-1WT_H3K27ac_vs_NKX2-1cKO_H3K27ac_diff_common_1456,NKX2-1WT_H3K27ac_vs_NKX2-1cKO_H3K27ac_diff_common_1457,NKX2-1WT_H3K27ac_vs_NKX2-1cKO_H3K27ac_diff_cond1_368
chr1	9838471	9839699	aRE	NKX2-1WT_H3K4me1_vs_NKX2-1cKO_H3K4me1_diff_common_93,NKX2-1WT_H3K27me3_vs_NKX2-1cKO_H3K27me3_diff_common_14,NKX2-1WT_H3K27me3_vs_NKX2-1cKO_H3K27me3_diff_cond2_2
chr1	99518850	99520810	aRE	NKX2-1WT_H3K27ac_vs_NKX2-1cKO_H3K27ac_diff_common_1526,NKX2-1WT_H3K4me1_vs_NKX2-1cKO_H3K4me1_diff_common_3524,NKX2-1WT_H3K27ac_vs_NKX2-1cKO_H3K27ac_diff_cond1_371
chr1	99944193	99945280	aRE	NKX2-1WT_H3K4me1_vs_NKX2-1cKO_H3K4me1_diff_common_3567,NKX2-1WT_H3K27me3_vs_NKX2-1cKO_H3K27me3_diff_cond2_107,NKX2-1WT_H3K27ac_vs_NKX2-1cKO_H3K27ac_diff_common_1540
chr1	99981188	99981451	aRE	NKX2-1WT_H3K4me1_vs_NKX2-1cKO_H3K4me1_diff_common_3573,NKX2-1WT_H3K27ac_vs_NKX2-1cKO_H3K27ac_diff_cond1_372
chr10	100836205	100837174	aRE	NKX2-1WT_H3K4me1_vs_NKX2-1cKO_H3K4me1_diff_cond1_2294,NKX2-1WT_H3K4me1_vs_NKX2-1cKO_H3K4me1_diff_common_11641,NKX2-1WT_H3K27ac_vs_NKX2-1cKO_H3K27ac_diff_common_5090,NKX2-1WT_H3K27ac_vs_NKX2-1cKO_H3K27ac_diff_cond1_1104
chr10	107555587	107556158	aRE	NKX2-1WT_H3K4me1_vs_NKX2-1cKO_H3K4me1_diff_cond1_2310,NKX2-1WT_H3K4me1_vs_NKX2-1cKO_H3K4me1_diff_common_11752,NKX2-1WT_H3K27ac_vs_NKX2-1cKO_H3K27ac_diff_cond1_1105
chr10	108446587	108449259	aRE	NKX2-1WT_H3K4me1_vs_NKX2-1cKO_H3K4me1_diff_common_11813,NKX2-1WT_H3K27me3_vs_NKX2-1cKO_H3K27me3_diff_common_1543,NKX2-1WT_H3K27me3_vs_NKX2-1cKO_H3K27me3_diff_cond2_338,NKX2-1WT_H3K27ac_vs_NKX2-1cKO_H3K27ac_diff_common_5135,NKX2-1WT_H3K4me1_vs_NKX2-1cKO_H3K4me1_diff_common_11814
chr10	108795333	108796866	aRE	NKX2-1WT_H3K27ac_vs_NKX2-1cKO_H3K27ac_diff_cond1_1107,NKX2-1WT_H3K4me1_vs_NKX2-1cKO_H3K4me1_diff_common_11818,NKX2-1WT_H3K27ac_vs_NKX2-1cKO_H3K27ac_diff_common_5137
chr10	109726507	109728162	aRE	NKX2-1WT_H3K27ac_vs_NKX2-1cKO_H3K27ac_diff_cond1_1109,NKX2-1WT_H3K27ac_vs_NKX2-1cKO_H3K27ac_diff_common_5149,NKX2-1WT_H3K4me1_vs_NKX2-1cKO_H3K4me1_diff_common_11846,NKX2-1WT_H3K27ac_vs_NKX2-1cKO_H3K27ac_diff_common_5150,NKX2-1WT_H3K27ac_vs_NKX2-1cKO_H3K27ac_diff_cond1_1110
chr10	109891332	109893518	aRE	NKX2-1WT_H3K4me1_vs_NKX2-1cKO_H3K4me1_diff_common_11855,NKX2-1WT_H3K4me1_vs_NKX2-1cKO_H3K4me1_diff_cond1_2318,NKX2-1WT_H3K27ac_vs_NKX2-1cKO_H3K27ac_diff_common_5155,NKX2-1WT_H3K27me3_vs_NKX2-1cKO_H3K27me3_diff_common_1546,NKX2-1WT_H3K4me1_vs_NKX2-1cKO_H3K4me1_diff_common_11856,NKX2-1WT_H3K4me1_vs_NKX2-1cKO_H3K4me1_diff_common_11857,NKX2-1WT_H3K27ac_vs_NKX2-1cKO_H3K27ac_diff_cond1_1111
chr10	110084107	110084924	aRE	NKX2-1WT_H3K27ac_vs_NKX2-1cKO_H3K27ac_diff_cond1_1113,NKX2-1WT_H3K4me1_vs_NKX2-1cKO_H3K4me1_diff_common_11864
chr10	110295211	110296010	aRE	NKX2-1WT_H3K27ac_vs_NKX2-1cKO_H3K27ac_diff_cond1_1114,NKX2-1WT_H3K4me1_vs_NKX2-1cKO_H3K4me1_diff_cond1_2321,NKX2-1WT_H3K4me1_vs_NKX2-1cKO_H3K4me1_diff_common_11873,NKX2-1WT_H3K4me1_vs_NKX2-1cKO_H3K4me1_diff_cond1_2322
chr10	110791628	110792314	aRE	NKX2-1WT_H3K27ac_vs_NKX2-1cKO_H3K27ac_diff_cond1_1117,NKX2-1WT_H3K4me1_vs_NKX2-1cKO_H3K4me1_diff_common_11911
chr10	111318973	111319515	aRE	NKX2-1WT_H3K4me1_vs_NKX2-1cKO_H3K4me1_diff_common_11961,NKX2-1WT_H3K27ac_vs_NKX2-1cKO_H3K27ac_diff_common_5184,NKX2-1WT_H3K27ac_vs_NKX2-1cKO_H3K27ac_diff_cond1_1121
chr10	111706622	111710048	aRE	NKX2-1WT_H3K27me3_vs_NKX2-1cKO_H3K27me3_diff_common_1551,NKX2-1WT_H3K4me1_vs_NKX2-1cKO_H3K4me1_diff_common_11970,NKX2-1WT_H3K27me3_vs_NKX2-1cKO_H3K27me3_diff_common_1552,NKX2-1WT_H3K27ac_vs_NKX2-1cKO_H3K27ac_diff_common_5192,NKX2-1WT_H3K27ac_vs_NKX2-1cKO_H3K27ac_diff_cond1_1122,NKX2-1WT_H3K27ac_vs_NKX2-1cKO_H3K27ac_diff_cond1_1123
chr10	112008626	112009536	aRE	NKX2-1WT_H3K27ac_vs_NKX2-1cKO_H3K27ac_diff_cond1_1127,NKX2-1WT_H3K4me1_vs_NKX2-1cKO_H3K4me1_diff_common_11974
chr10	114608202	114608995	aRE	NKX2-1WT_H3K4me1_vs_NKX2-1cKO_H3K4me1_diff_common_11993,NKX2-1WT_H3K27ac_vs_NKX2-1cKO_H3K27ac_diff_cond1_1131,NKX2-1WT_H3K27ac_vs_NKX2-1cKO_H3K27ac_diff_common_5195
chr10	114612339	114613516	aRE	NKX2-1WT_H3K4me1_vs_NKX2-1cKO_H3K4me1_diff_common_11995,NKX2-1WT_H3K27ac_vs_NKX2-1cKO_H3K27ac_diff_cond1_1133,NKX2-1WT_H3K4me1_vs_NKX2-1cKO_H3K4me1_diff_common_11996
chr10	114904731	114906527	aRE	NKX2-1WT_H3K27me3_vs_NKX2-1cKO_H3K27me3_diff_common_1566,NKX2-1WT_H3K4me1_vs_NKX2-1cKO_H3K4me1_diff_cond1_2346,NKX2-1WT_H3K27ac_vs_NKX2-1cKO_H3K27ac_diff_cond1_1134,NKX2-1WT_H3K4me1_vs_NKX2-1cKO_H3K4me1_diff_cond1_2347,NKX2-1WT_H3K4me1_vs_NKX2-1cKO_H3K4me1_diff_common_12018
chr10	115767819	115768620	aRE	NKX2-1WT_H3K4me1_vs_NKX2-1cKO_H3K4me1_diff_common_12043,NKX2-1WT_H3K27me3_vs_NKX2-1cKO_H3K27me3_diff_cond2_344
chr10	115844271	115845307	aRE	NKX2-1WT_H3K27ac_vs_NKX2-1cKO_H3K27ac_diff_cond1_1136,NKX2-1WT_H3K4me1_vs_NKX2-1cKO_H3K4me1_diff_cond1_2352,NKX2-1WT_H3K4me1_vs_NKX2-1cKO_H3K4me1_diff_common_12051
chr10	115908859	115910645	aRE	NKX2-1WT_H3K4me1_vs_NKX2-1cKO_H3K4me1_diff_common_12053,NKX2-1WT_H3K27me3_vs_NKX2-1cKO_H3K27me3_diff_cond2_345,NKX2-1WT_H3K27ac_vs_NKX2-1cKO_H3K27ac_diff_common_5209
chr10	115911008	115912504	aRE	NKX2-1WT_H3K27ac_vs_NKX2-1cKO_H3K27ac_diff_common_5210,NKX2-1WT_H3K4me1_vs_NKX2-1cKO_H3K4me1_diff_common_12054,NKX2-1WT_H3K27me3_vs_NKX2-1cKO_H3K27me3_diff_cond2_346
chr10	116530957	116532396	aRE	NKX2-1WT_H3K27ac_vs_NKX2-1cKO_H3K27ac_diff_cond1_1139,NKX2-1WT_H3K4me1_vs_NKX2-1cKO_H3K4me1_diff_common_12088,NKX2-1WT_H3K4me1_vs_NKX2-1cKO_H3K4me1_diff_cond1_2362,NKX2-1WT_H3K27ac_vs_NKX2-1cKO_H3K27ac_diff_common_5217
chr10	116659542	116660572	aRE	NKX2-1WT_H3K27ac_vs_NKX2-1cKO_H3K27ac_diff_cond1_1142,NKX2-1WT_H3K4me1_vs_NKX2-1cKO_H3K4me1_diff_common_12096,NKX2-1WT_H3K27ac_vs_NKX2-1cKO_H3K27ac_diff_common_5221,NKX2-1WT_H3K27ac_vs_NKX2-1cKO_H3K27ac_diff_cond1_1143
chr10	116869276	116869672	aRE	NKX2-1WT_H3K27me3_vs_NKX2-1cKO_H3K27me3_diff_cond2_347,NKX2-1WT_H3K4me1_vs_NKX2-1cKO_H3K4me1_diff_common_12105
chr10	117481067	117481309	aRE	NKX2-1WT_H3K27ac_vs_NKX2-1cKO_H3K27ac_diff_cond1_1145,NKX2-1WT_H3K4me1_vs_NKX2-1cKO_H3K4me1_diff_common_12140
chr10	118077213	118078658	aRE	NKX2-1WT_H3K4me1_vs_NKX2-1cKO_H3K4me1_diff_common_12153,NKX2-1WT_H3K27ac_vs_NKX2-1cKO_H3K27ac_diff_cond1_1146,NKX2-1WT_H3K27ac_vs_NKX2-1cKO_H3K27ac_diff_common_5251
chr10	118229450	118229836	aRE	NKX2-1WT_H3K27ac_vs_NKX2-1cKO_H3K27ac_diff_cond1_1147,NKX2-1WT_H3K4me1_vs_NKX2-1cKO_H3K4me1_diff_common_12163
chr10	118889923	118890595	aRE	NKX2-1WT_H3K4me1_vs_NKX2-1cKO_H3K4me1_diff_common_12192,NKX2-1WT_H3K27me3_vs_NKX2-1cKO_H3K27me3_diff_cond2_349,NKX2-1WT_H3K27ac_vs_NKX2-1cKO_H3K27ac_diff_cond1_1153
chr10	118890628	118893048	aRE	NKX2-1WT_H3K27ac_vs_NKX2-1cKO_H3K27ac_diff_common_5269,NKX2-1WT_H3K27ac_vs_NKX2-1cKO_H3K27ac_diff_cond1_1154,NKX2-1WT_H3K4me1_vs_NKX2-1cKO_H3K4me1_diff_common_12193,NKX2-1WT_H3K4me1_vs_NKX2-1cKO_H3K4me1_diff_cond1_2393,NKX2-1WT_H3K27me3_vs_NKX2-1cKO_H3K27me3_diff_common_1614,NKX2-1WT_H3K27ac_vs_NKX2-1cKO_H3K27ac_diff_common_5270
chr10	121584903	121585618	aRE	NKX2-1WT_H3K27ac_vs_NKX2-1cKO_H3K27ac_diff_cond1_1167,NKX2-1WT_H3K4me1_vs_NKX2-1cKO_H3K4me1_diff_common_12406
chr10	121585916	121587056	aRE	NKX2-1WT_H3K4me1_vs_NKX2-1cKO_H3K4me1_diff_common_12407,NKX2-1WT_H3K27ac_vs_NKX2-1cKO_H3K27ac_diff_cond1_1168,NKX2-1WT_H3K4me1_vs_NKX2-1cKO_H3K4me1_diff_cond1_2420
chr10	121884723	121887403	aRE	NKX2-1WT_H3K27me3_vs_NKX2-1cKO_H3K27me3_diff_common_1671,NKX2-1WT_H3K4me1_vs_NKX2-1cKO_H3K4me1_diff_common_12411,NKX2-1WT_H3K27ac_vs_NKX2-1cKO_H3K27ac_diff_cond1_1169
chr10	122152546	122154099	aRE	NKX2-1WT_H3K4me1_vs_NKX2-1cKO_H3K4me1_diff_common_12423,NKX2-1WT_H3K4me1_vs_NKX2-1cKO_H3K4me1_diff_cond1_2423,NKX2-1WT_H3K27ac_vs_NKX2-1cKO_H3K27ac_diff_cond1_1170,NKX2-1WT_H3K27ac_vs_NKX2-1cKO_H3K27ac_diff_common_5339,NKX2-1WT_H3K4me1_vs_NKX2-1cKO_H3K4me1_diff_common_12424,NKX2-1WT_H3K27ac_vs_NKX2-1cKO_H3K27ac_diff_common_5340,NKX2-1WT_H3K27ac_vs_NKX2-1cKO_H3K27ac_diff_cond1_1171
chr10	122349726	122351082	aRE	NKX2-1WT_H3K27ac_vs_NKX2-1cKO_H3K27ac_diff_common_5351,NKX2-1WT_H3K4me1_vs_NKX2-1cKO_H3K4me1_diff_common_12444,NKX2-1WT_H3K4me1_vs_NKX2-1cKO_H3K4me1_diff_cond1_2429,NKX2-1WT_H3K4me1_vs_NKX2-1cKO_H3K4me1_diff_common_12445,NKX2-1WT_H3K27ac_vs_NKX2-1cKO_H3K27ac_diff_cond1_1172,NKX2-1WT_H3K4me1_vs_NKX2-1cKO_H3K4me1_diff_cond1_2430
chr10	122367970	122370049	aRE	NKX2-1WT_H3K27ac_vs_NKX2-1cKO_H3K27ac_diff_cond1_1173,NKX2-1WT_H3K4me1_vs_NKX2-1cKO_H3K4me1_diff_common_12448,NKX2-1WT_H3K27ac_vs_NKX2-1cKO_H3K27ac_diff_common_5352
chr10	122400387	122401665	aRE	NKX2-1WT_H3K4me1_vs_NKX2-1cKO_H3K4me1_diff_common_12449,NKX2-1WT_H3K27ac_vs_NKX2-1cKO_H3K27ac_diff_common_5353,NKX2-1WT_H3K27ac_vs_NKX2-1cKO_H3K27ac_diff_cond1_1174
chr10	12266836	12267401	aRE	NKX2-1WT_H3K27ac_vs_NKX2-1cKO_H3K27ac_diff_cond1_784,NKX2-1WT_H3K4me1_vs_NKX2-1cKO_H3K4me1_diff_common_7821,NKX2-1WT_H3K4me1_vs_NKX2-1cKO_H3K4me1_diff_cond1_1621,NKX2-1WT_H3K4me1_vs_NKX2-1cKO_H3K4me1_diff_common_7822
chr10	12267761	12269108	aRE	NKX2-1WT_H3K4me1_vs_NKX2-1cKO_H3K4me1_diff_common_7823,NKX2-1WT_H3K27ac_vs_NKX2-1cKO_H3K27ac_diff_cond1_785
chr10	12307221	12308114	aRE	NKX2-1WT_H3K27ac_vs_NKX2-1cKO_H3K27ac_diff_common_3372,NKX2-1WT_H3K4me1_vs_NKX2-1cKO_H3K4me1_diff_common_7832,NKX2-1WT_H3K27ac_vs_NKX2-1cKO_H3K27ac_diff_cond1_787
chr10	125403294	125406984	aRE	NKX2-1WT_H3K27ac_vs_NKX2-1cKO_H3K27ac_diff_common_5376,NKX2-1WT_H3K4me1_vs_NKX2-1cKO_H3K4me1_diff_common_12511,NKX2-1WT_H3K4me1_vs_NKX2-1cKO_H3K4me1_diff_cond1_2440,NKX2-1WT_H3K27me3_vs_NKX2-1cKO_H3K27me3_diff_common_1680,NKX2-1WT_H3K4me1_vs_NKX2-1cKO_H3K4me1_diff_common_12512,NKX2-1WT_H3K27ac_vs_NKX2-1cKO_H3K27ac_diff_common_5377,NKX2-1WT_H3K27me3_vs_NKX2-1cKO_H3K27me3_diff_cond2_360,NKX2-1WT_H3…
chr10	12642115	12643828	aRE	NKX2-1WT_H3K27ac_vs_NKX2-1cKO_H3K27ac_diff_common_3377,NKX2-1WT_H3K4me1_vs_NKX2-1cKO_H3K4me1_diff_common_7845,NKX2-1WT_H3K4me1_vs_NKX2-1cKO_H3K4me1_diff_common_7846,NKX2-1WT_H3K27ac_vs_NKX2-1cKO_H3K27ac_diff_cond1_788,NKX2-1WT_H3K27ac_vs_NKX2-1cKO_H3K27ac_diff_common_3378
chr10	126531577	126531780	aRE	NKX2-1WT_H3K4me1_vs_NKX2-1cKO_H3K4me1_diff_common_12588,NKX2-1WT_H3K27ac_vs_NKX2-1cKO_H3K27ac_diff_cond1_1178
chr10	126974015	126974338	aRE	NKX2-1WT_H3K4me1_vs_NKX2-1cKO_H3K4me1_diff_common_12644,NKX2-1WT_H3K27ac_vs_NKX2-1cKO_H3K27ac_diff_cond1_1181
chr10	12706719	12707171	aRE	NKX2-1WT_H3K4me1_vs_NKX2-1cKO_H3K4me1_diff_common_7852,NKX2-1WT_H3K27ac_vs_NKX2-1cKO_H3K27ac_diff_cond1_789
chr10	127103940	127105156	aRE	NKX2-1WT_H3K4me1_vs_NKX2-1cKO_H3K4me1_diff_common_12656,NKX2-1WT_H3K27ac_vs_NKX2-1cKO_H3K27ac_diff_common_5438,NKX2-1WT_H3K27me3_vs_NKX2-1cKO_H3K27me3_diff_common_1708,NKX2-1WT_H3K27me3_vs_NKX2-1cKO_H3K27me3_diff_cond2_361,NKX2-1WT_H3K27ac_vs_NKX2-1cKO_H3K27ac_diff_common_5439
chr10	127781704	127782290	aRE	NKX2-1WT_H3K27ac_vs_NKX2-1cKO_H3K27ac_diff_cond1_1185,NKX2-1WT_H3K4me1_vs_NKX2-1cKO_H3K4me1_diff_common_12708
chr10	12829299	12830194	aRE	NKX2-1WT_H3K27me3_vs_NKX2-1cKO_H3K27me3_diff_cond2_199,NKX2-1WT_H3K4me1_vs_NKX2-1cKO_H3K4me1_diff_common_7861,NKX2-1WT_H3K27me3_vs_NKX2-1cKO_H3K27me3_diff_cond2_200
chr10	12831327	12832241	aRE	NKX2-1WT_H3K4me1_vs_NKX2-1cKO_H3K4me1_diff_cond1_1630,NKX2-1WT_H3K4me1_vs_NKX2-1cKO_H3K4me1_diff_common_7862,NKX2-1WT_H3K27me3_vs_NKX2-1cKO_H3K27me3_diff_cond2_201
chr10	12834092	12835486	aRE	NKX2-1WT_H3K27me3_vs_NKX2-1cKO_H3K27me3_diff_cond2_204,NKX2-1WT_H3K4me1_vs_NKX2-1cKO_H3K4me1_diff_common_7863,NKX2-1WT_H3K27ac_vs_NKX2-1cKO_H3K27ac_diff_cond1_790,NKX2-1WT_H3K27ac_vs_NKX2-1cKO_H3K27ac_diff_common_3385,NKX2-1WT_H3K27me3_vs_NKX2-1cKO_H3K27me3_diff_cond2_205
chr10	13060326	13060717	aRE	NKX2-1WT_H3K4me1_vs_NKX2-1cKO_H3K4me1_diff_cond1_1638,NKX2-1WT_H3K4me1_vs_NKX2-1cKO_H3K4me1_diff_common_7881,NKX2-1WT_H3K27ac_vs_NKX2-1cKO_H3K27ac_diff_cond1_791
chr10	13134685	13136171	aRE	NKX2-1WT_H3K27me3_vs_NKX2-1cKO_H3K27me3_diff_cond2_206,NKX2-1WT_H3K4me1_vs_NKX2-1cKO_H3K4me1_diff_common_7884,NKX2-1WT_H3K27ac_vs_NKX2-1cKO_H3K27ac_diff_common_3396
chr10	15019937	15020809	aRE	NKX2-1WT_H3K4me1_vs_NKX2-1cKO_H3K4me1_diff_common_7938,NKX2-1WT_H3K27ac_vs_NKX2-1cKO_H3K27ac_diff_common_3419,NKX2-1WT_H3K27ac_vs_NKX2-1cKO_H3K27ac_diff_cond1_794
chr10	18038434	18039834	aRE	NKX2-1WT_H3K27ac_vs_NKX2-1cKO_H3K27ac_diff_common_3456,NKX2-1WT_H3K4me1_vs_NKX2-1cKO_H3K4me1_diff_common_8012,NKX2-1WT_H3K27me3_vs_NKX2-1cKO_H3K27me3_diff_cond2_207
chr10	18108469	18109182	aRE	NKX2-1WT_H3K4me1_vs_NKX2-1cKO_H3K4me1_diff_common_8018,NKX2-1WT_H3K27ac_vs_NKX2-1cKO_H3K27ac_diff_cond1_797,NKX2-1WT_H3K4me1_vs_NKX2-1cKO_H3K4me1_diff_cond1_1657,NKX2-1WT_H3K27ac_vs_NKX2-1cKO_H3K27ac_diff_common_3458
chr10	18183107	18183480	aRE	NKX2-1WT_H3K4me1_vs_NKX2-1cKO_H3K4me1_diff_common_8032,NKX2-1WT_H3K27me3_vs_NKX2-1cKO_H3K27me3_diff_cond2_229
chr10	18264880	18266361	aRE	NKX2-1WT_H3K27me3_vs_NKX2-1cKO_H3K27me3_diff_common_1025,NKX2-1WT_H3K4me1_vs_NKX2-1cKO_H3K4me1_diff_common_8042,NKX2-1WT_H3K4me1_vs_NKX2-1cKO_H3K4me1_diff_cond1_1663,NKX2-1WT_H3K4me1_vs_NKX2-1cKO_H3K4me1_diff_common_8043,NKX2-1WT_H3K27me3_vs_NKX2-1cKO_H3K27me3_diff_cond2_234
chr10	19028729	19030654	aRE	NKX2-1WT_H3K27ac_vs_NKX2-1cKO_H3K27ac_diff_cond1_798,NKX2-1WT_H3K4me1_vs_NKX2-1cKO_H3K4me1_diff_common_8059,NKX2-1WT_H3K27ac_vs_NKX2-1cKO_H3K27ac_diff_common_3472,NKX2-1WT_H3K27ac_vs_NKX2-1cKO_H3K27ac_diff_cond1_799,NKX2-1WT_H3K27ac_vs_NKX2-1cKO_H3K27ac_diff_common_3473
chr10	19037492	19038639	aRE	NKX2-1WT_H3K4me1_vs_NKX2-1cKO_H3K4me1_diff_common_8061,NKX2-1WT_H3K27ac_vs_NKX2-1cKO_H3K27ac_diff_cond1_800,NKX2-1WT_H3K27ac_vs_NKX2-1cKO_H3K27ac_diff_common_3474,NKX2-1WT_H3K27ac_vs_NKX2-1cKO_H3K27ac_diff_common_3475
chr10	19058196	19059597	aRE	NKX2-1WT_H3K4me1_vs_NKX2-1cKO_H3K4me1_diff_common_8063,NKX2-1WT_H3K27ac_vs_NKX2-1cKO_H3K27ac_diff_common_3477,NKX2-1WT_H3K27ac_vs_NKX2-1cKO_H3K27ac_diff_cond1_801,NKX2-1WT_H3K27me3_vs_NKX2-1cKO_H3K27me3_diff_common_1028,NKX2-1WT_H3K27ac_vs_NKX2-1cKO_H3K27ac_diff_cond1_802
chr10	19115929	19117324	aRE	NKX2-1WT_H3K4me1_vs_NKX2-1cKO_H3K4me1_diff_common_8071,NKX2-1WT_H3K27ac_vs_NKX2-1cKO_H3K27ac_diff_cond1_803,NKX2-1WT_H3K27ac_vs_NKX2-1cKO_H3K27ac_diff_common_3480,NKX2-1WT_H3K27ac_vs_NKX2-1cKO_H3K27ac_diff_common_3481
chr10	19229494	19231416	aRE	NKX2-1WT_H3K4me1_vs_NKX2-1cKO_H3K4me1_diff_common_8078,NKX2-1WT_H3K27ac_vs_NKX2-1cKO_H3K27ac_diff_common_3483,NKX2-1WT_H3K27ac_vs_NKX2-1cKO_H3K27ac_diff_cond1_804,NKX2-1WT_H3K27ac_vs_NKX2-1cKO_H3K27ac_diff_cond1_805
chr10	19555422	19556506	aRE	NKX2-1WT_H3K4me1_vs_NKX2-1cKO_H3K4me1_diff_common_8086,NKX2-1WT_H3K27ac_vs_NKX2-1cKO_H3K27ac_diff_cond1_806,NKX2-1WT_H3K4me1_vs_NKX2-1cKO_H3K4me1_diff_cond1_1673
chr10	19901131	19902452	aRE	NKX2-1WT_H3K4me1_vs_NKX2-1cKO_H3K4me1_diff_cond1_1678,NKX2-1WT_H3K4me1_vs_NKX2-1cKO_H3K4me1_diff_common_8098,NKX2-1WT_H3K27ac_vs_NKX2-1cKO_H3K27ac_diff_common_3490,NKX2-1WT_H3K27ac_vs_NKX2-1cKO_H3K27ac_diff_cond1_807
chr10	20212042	20212945	aRE	NKX2-1WT_H3K4me1_vs_NKX2-1cKO_H3K4me1_diff_cond1_1681,NKX2-1WT_H3K27ac_vs_NKX2-1cKO_H3K27ac_diff_cond1_808,NKX2-1WT_H3K4me1_vs_NKX2-1cKO_H3K4me1_diff_common_8113,NKX2-1WT_H3K27ac_vs_NKX2-1cKO_H3K27ac_diff_common_3496,NKX2-1WT_H3K27ac_vs_NKX2-1cKO_H3K27ac_diff_cond1_809
chr10	20803635	20803958	aRE	NKX2-1WT_H3K4me1_vs_NKX2-1cKO_H3K4me1_diff_common_8141,NKX2-1WT_H3K27me3_vs_NKX2-1cKO_H3K27me3_diff_cond2_237
chr10	20811495	20813089	aRE	NKX2-1WT_H3K27me3_vs_NKX2-1cKO_H3K27me3_diff_cond2_245,NKX2-1WT_H3K4me1_vs_NKX2-1cKO_H3K4me1_diff_common_8143
chr10	21184973	21186173	aRE	NKX2-1WT_H3K4me1_vs_NKX2-1cKO_H3K4me1_diff_common_8161,NKX2-1WT_H3K4me1_vs_NKX2-1cKO_H3K4me1_diff_cond1_1691,NKX2-1WT_H3K27ac_vs_NKX2-1cKO_H3K27ac_diff_cond1_812
chr10	21187425	21188059	aRE	NKX2-1WT_H3K4me1_vs_NKX2-1cKO_H3K4me1_diff_common_8163,NKX2-1WT_H3K27ac_vs_NKX2-1cKO_H3K27ac_diff_cond1_813
chr10	21263872	21265973	aRE	NKX2-1WT_H3K4me1_vs_NKX2-1cKO_H3K4me1_diff_common_8168,NKX2-1WT_H3K27ac_vs_NKX2-1cKO_H3K27ac_diff_common_3516,NKX2-1WT_H3K27ac_vs_NKX2-1cKO_H3K27ac_diff_cond1_817,NKX2-1WT_H3K4me1_vs_NKX2-1cKO_H3K4me1_diff_cond1_1695,NKX2-1WT_H3K27ac_vs_NKX2-1cKO_H3K27ac_diff_common_3517
chr10	21548590	21549689	aRE	NKX2-1WT_H3K4me1_vs_NKX2-1cKO_H3K4me1_diff_common_8181,NKX2-1WT_H3K27ac_vs_NKX2-1cKO_H3K27ac_diff_cond1_818
chr10	21642519	21644251	aRE	NKX2-1WT_H3K27ac_vs_NKX2-1cKO_H3K27ac_diff_cond1_819,NKX2-1WT_H3K4me1_vs_NKX2-1cKO_H3K4me1_diff_common_8185,NKX2-1WT_H3K27ac_vs_NKX2-1cKO_H3K27ac_diff_common_3523,NKX2-1WT_H3K27ac_vs_NKX2-1cKO_H3K27ac_diff_cond1_820
chr10	26575792	26576346	aRE	NKX2-1WT_H3K4me1_vs_NKX2-1cKO_H3K4me1_diff_common_8356,NKX2-1WT_H3K27ac_vs_NKX2-1cKO_H3K27ac_diff_cond1_827
chr10	30562836	30566828	aRE	NKX2-1WT_H3K27ac_vs_NKX2-1cKO_H3K27ac_diff_common_3592,NKX2-1WT_H3K4me1_vs_NKX2-1cKO_H3K4me1_diff_common_8430,NKX2-1WT_H3K27me3_vs_NKX2-1cKO_H3K27me3_diff_common_1114,NKX2-1WT_H3K4me1_vs_NKX2-1cKO_H3K4me1_diff_common_8431,NKX2-1WT_H3K4me1_vs_NKX2-1cKO_H3K4me1_diff_common_8432,NKX2-1WT_H3K27me3_vs_NKX2-1cKO_H3K27me3_diff_cond2_254,NKX2-1WT_H3K27me3_vs_NKX2-1cKO_H3K27me3_diff_common_1115
chr10	38725116	38725931	aRE	NKX2-1WT_H3K4me1_vs_NKX2-1cKO_H3K4me1_diff_common_8563,NKX2-1WT_H3K27ac_vs_NKX2-1cKO_H3K27ac_diff_common_3667,NKX2-1WT_H3K27ac_vs_NKX2-1cKO_H3K27ac_diff_cond1_832
chr10	38726277	38726884	aRE	NKX2-1WT_H3K27ac_vs_NKX2-1cKO_H3K27ac_diff_cond1_833,NKX2-1WT_H3K4me1_vs_NKX2-1cKO_H3K4me1_diff_common_8564
chr10	39181689	39182836	aRE	NKX2-1WT_H3K4me1_vs_NKX2-1cKO_H3K4me1_diff_common_8623,NKX2-1WT_H3K27ac_vs_NKX2-1cKO_H3K27ac_diff_common_3693,NKX2-1WT_H3K27ac_vs_NKX2-1cKO_H3K27ac_diff_cond1_835,NKX2-1WT_H3K4me1_vs_NKX2-1cKO_H3K4me1_diff_cond1_1774,NKX2-1WT_H3K27ac_vs_NKX2-1cKO_H3K27ac_diff_common_3694,NKX2-1WT_H3K4me1_vs_NKX2-1cKO_H3K4me1_diff_cond1_1775
chr10	39203908	39206053	aRE	NKX2-1WT_H3K4me1_vs_NKX2-1cKO_H3K4me1_diff_common_8629,NKX2-1WT_H3K27ac_vs_NKX2-1cKO_H3K27ac_diff_cond1_837,NKX2-1WT_H3K27ac_vs_NKX2-1cKO_H3K27ac_diff_common_3697,NKX2-1WT_H3K27ac_vs_NKX2-1cKO_H3K27ac_diff_cond1_838,NKX2-1WT_H3K4me1_vs_NKX2-1cKO_H3K4me1_diff_cond1_1778,NKX2-1WT_H3K27ac_vs_NKX2-1cKO_H3K27ac_diff_common_3698,NKX2-1WT_H3K27ac_vs_NKX2-1cKO_H3K27ac_diff_common_3699,NKX2-1WT_H3K4me1_vs…
chr10	39220957	39222948	aRE	NKX2-1WT_H3K4me1_vs_NKX2-1cKO_H3K4me1_diff_common_8637,NKX2-1WT_H3K27ac_vs_NKX2-1cKO_H3K27ac_diff_common_3703,NKX2-1WT_H3K27ac_vs_NKX2-1cKO_H3K27ac_diff_cond1_839,NKX2-1WT_H3K4me1_vs_NKX2-1cKO_H3K4me1_diff_cond1_1780,NKX2-1WT_H3K4me1_vs_NKX2-1cKO_H3K4me1_diff_common_8638,NKX2-1WT_H3K27ac_vs_NKX2-1cKO_H3K27ac_diff_common_3704
chr10	39242417	39243466	aRE	NKX2-1WT_H3K4me1_vs_NKX2-1cKO_H3K4me1_diff_common_8643,NKX2-1WT_H3K27ac_vs_NKX2-1cKO_H3K27ac_diff_cond1_840,NKX2-1WT_H3K27ac_vs_NKX2-1cKO_H3K27ac_diff_common_3708
chr10	39243947	39244654	aRE	NKX2-1WT_H3K4me1_vs_NKX2-1cKO_H3K4me1_diff_common_8644,NKX2-1WT_H3K27ac_vs_NKX2-1cKO_H3K27ac_diff_common_3709,NKX2-1WT_H3K4me1_vs_NKX2-1cKO_H3K4me1_diff_cond1_1782,NKX2-1WT_H3K27ac_vs_NKX2-1cKO_H3K27ac_diff_cond1_841
chr10	39349477	39352738	aRE	NKX2-1WT_H3K4me1_vs_NKX2-1cKO_H3K4me1_diff_common_8671,NKX2-1WT_H3K27ac_vs_NKX2-1cKO_H3K27ac_diff_common_3731,NKX2-1WT_H3K27ac_vs_NKX2-1cKO_H3K27ac_diff_common_3732,NKX2-1WT_H3K4me1_vs_NKX2-1cKO_H3K4me1_diff_common_8672,NKX2-1WT_H3K27ac_vs_NKX2-1cKO_H3K27ac_diff_cond1_844,NKX2-1WT_H3K27ac_vs_NKX2-1cKO_H3K27ac_diff_common_3733,NKX2-1WT_H3K27ac_vs_NKX2-1cKO_H3K27ac_diff_cond1_845
chr10	39365916	39367243	aRE	NKX2-1WT_H3K4me1_vs_NKX2-1cKO_H3K4me1_diff_cond1_1791,NKX2-1WT_H3K27ac_vs_NKX2-1cKO_H3K27ac_diff_common_3734,NKX2-1WT_H3K4me1_vs_NKX2-1cKO_H3K4me1_diff_common_8675,NKX2-1WT_H3K27ac_vs_NKX2-1cKO_H3K27ac_diff_cond1_846
chr10	40492164	40492634	aRE	NKX2-1WT_H3K4me1_vs_NKX2-1cKO_H3K4me1_diff_common_8742,NKX2-1WT_H3K27ac_vs_NKX2-1cKO_H3K27ac_diff_cond1_848
chr10	42275131	42276299	aRE	NKX2-1WT_H3K4me1_vs_NKX2-1cKO_H3K4me1_diff_cond1_1819,NKX2-1WT_H3K27ac_vs_NKX2-1cKO_H3K27ac_diff_cond1_855,NKX2-1WT_H3K4me1_vs_NKX2-1cKO_H3K4me1_diff_common_8861,NKX2-1WT_H3K4me1_vs_NKX2-1cKO_H3K4me1_diff_cond1_1820,NKX2-1WT_H3K27ac_vs_NKX2-1cKO_H3K27ac_diff_cond1_856
chr10	42292262	42293106	aRE	NKX2-1WT_H3K4me1_vs_NKX2-1cKO_H3K4me1_diff_cond1_1823,NKX2-1WT_H3K4me1_vs_NKX2-1cKO_H3K4me1_diff_common_8865,NKX2-1WT_H3K27me3_vs_NKX2-1cKO_H3K27me3_diff_cond2_255
chr10	42356325	42357271	aRE	NKX2-1WT_H3K4me1_vs_NKX2-1cKO_H3K4me1_diff_common_8892,NKX2-1WT_H3K27me3_vs_NKX2-1cKO_H3K27me3_diff_common_1156,NKX2-1WT_H3K27ac_vs_NKX2-1cKO_H3K27ac_diff_cond1_859,NKX2-1WT_H3K27ac_vs_NKX2-1cKO_H3K27ac_diff_common_3809,NKX2-1WT_H3K27me3_vs_NKX2-1cKO_H3K27me3_diff_common_1157
chr10	42409968	42411195	aRE	NKX2-1WT_H3K27ac_vs_NKX2-1cKO_H3K27ac_diff_cond1_861,NKX2-1WT_H3K4me1_vs_NKX2-1cKO_H3K4me1_diff_common_8895,NKX2-1WT_H3K27ac_vs_NKX2-1cKO_H3K27ac_diff_common_3811
chr10	42824972	42827484	aRE	NKX2-1WT_H3K4me1_vs_NKX2-1cKO_H3K4me1_diff_common_8950,NKX2-1WT_H3K27ac_vs_NKX2-1cKO_H3K27ac_diff_common_3842,NKX2-1WT_H3K27ac_vs_NKX2-1cKO_H3K27ac_diff_cond1_863,NKX2-1WT_H3K27ac_vs_NKX2-1cKO_H3K27ac_diff_common_3843,NKX2-1WT_H3K4me1_vs_NKX2-1cKO_H3K4me1_diff_cond1_1835,NKX2-1WT_H3K27ac_vs_NKX2-1cKO_H3K27ac_diff_cond1_864
chr10	42855726	42856448	aRE	NKX2-1WT_H3K27ac_vs_NKX2-1cKO_H3K27ac_diff_cond1_865,NKX2-1WT_H3K4me1_vs_NKX2-1cKO_H3K4me1_diff_common_8957,NKX2-1WT_H3K4me1_vs_NKX2-1cKO_H3K4me1_diff_cond1_1839
chr10	43843971	43844761	aRE	NKX2-1WT_H3K27ac_vs_NKX2-1cKO_H3K27ac_diff_cond1_866,NKX2-1WT_H3K4me1_vs_NKX2-1cKO_H3K4me1_diff_common_9018
chr10	44212602	44214441	aRE	NKX2-1WT_H3K27ac_vs_NKX2-1cKO_H3K27ac_diff_cond1_868,NKX2-1WT_H3K4me1_vs_NKX2-1cKO_H3K4me1_diff_cond1_1848,NKX2-1WT_H3K4me1_vs_NKX2-1cKO_H3K4me1_diff_common_9042,NKX2-1WT_H3K4me1_vs_NKX2-1cKO_H3K4me1_diff_cond1_1849
chr10	44215698	44216272	aRE	NKX2-1WT_H3K4me1_vs_NKX2-1cKO_H3K4me1_diff_common_9043,NKX2-1WT_H3K27ac_vs_NKX2-1cKO_H3K27ac_diff_cond1_869
chr10	44504502	44505384	aRE	NKX2-1WT_H3K4me1_vs_NKX2-1cKO_H3K4me1_diff_cond1_1851,NKX2-1WT_H3K27ac_vs_NKX2-1cKO_H3K27ac_diff_cond1_870,NKX2-1WT_H3K4me1_vs_NKX2-1cKO_H3K4me1_diff_common_9052
chr10	44505566	44506669	aRE	NKX2-1WT_H3K27ac_vs_NKX2-1cKO_H3K27ac_diff_cond1_871,NKX2-1WT_H3K4me1_vs_NKX2-1cKO_H3K4me1_diff_common_9053,NKX2-1WT_H3K4me1_vs_NKX2-1cKO_H3K4me1_diff_cond1_1852
chr10	44565642	44566426	aRE	NKX2-1WT_H3K4me1_vs_NKX2-1cKO_H3K4me1_diff_common_9054,NKX2-1WT_H3K27ac_vs_NKX2-1cKO_H3K27ac_diff_common_3874,NKX2-1WT_H3K27ac_vs_NKX2-1cKO_H3K27ac_diff_cond1_874
chr10	4479652	4480175	aRE	NKX2-1WT_H3K4me1_vs_NKX2-1cKO_H3K4me1_diff_common_7552,NKX2-1WT_H3K27ac_vs_NKX2-1cKO_H3K27ac_diff_cond1_768,NKX2-1WT_H3K4me1_vs_NKX2-1cKO_H3K4me1_diff_cond1_1580
chr10	45192089	45193931	aRE	NKX2-1WT_H3K27me3_vs_NKX2-1cKO_H3K27me3_diff_common_1205,NKX2-1WT_H3K27me3_vs_NKX2-1cKO_H3K27me3_diff_cond2_263,NKX2-1WT_H3K4me1_vs_NKX2-1cKO_H3K4me1_diff_common_9092,NKX2-1WT_H3K4me1_vs_NKX2-1cKO_H3K4me1_diff_common_9093
chr10	45791284	45793059	aRE	NKX2-1WT_H3K4me1_vs_NKX2-1cKO_H3K4me1_diff_common_9115,NKX2-1WT_H3K27ac_vs_NKX2-1cKO_H3K27ac_diff_cond1_875,NKX2-1WT_H3K27ac_vs_NKX2-1cKO_H3K27ac_diff_common_3900,NKX2-1WT_H3K4me1_vs_NKX2-1cKO_H3K4me1_diff_cond1_1865,NKX2-1WT_H3K4me1_vs_NKX2-1cKO_H3K4me1_diff_common_9116,NKX2-1WT_H3K4me1_vs_NKX2-1cKO_H3K4me1_diff_cond1_1866
chr10	46439371	46439705	aRE	NKX2-1WT_H3K4me1_vs_NKX2-1cKO_H3K4me1_diff_common_9122,NKX2-1WT_H3K27ac_vs_NKX2-1cKO_H3K27ac_diff_cond1_877
chr10	5035706	5036275	aRE	NKX2-1WT_H3K4me1_vs_NKX2-1cKO_H3K4me1_diff_cond1_1581,NKX2-1WT_H3K4me1_vs_NKX2-1cKO_H3K4me1_diff_common_7565,NKX2-1WT_H3K27ac_vs_NKX2-1cKO_H3K27ac_diff_cond1_770
chr10	50873187	50875012	aRE	NKX2-1WT_H3K27ac_vs_NKX2-1cKO_H3K27ac_diff_common_3926,NKX2-1WT_H3K4me1_vs_NKX2-1cKO_H3K4me1_diff_common_9167,NKX2-1WT_H3K27ac_vs_NKX2-1cKO_H3K27ac_diff_cond1_879,NKX2-1WT_H3K27ac_vs_NKX2-1cKO_H3K27ac_diff_common_3927,NKX2-1WT_H3K27ac_vs_NKX2-1cKO_H3K27ac_diff_common_3928
chr10	52297009	52298771	aRE	NKX2-1WT_H3K4me1_vs_NKX2-1cKO_H3K4me1_diff_common_9212,NKX2-1WT_H3K27ac_vs_NKX2-1cKO_H3K27ac_diff_cond1_882,NKX2-1WT_H3K27ac_vs_NKX2-1cKO_H3K27ac_diff_common_3944,NKX2-1WT_H3K4me1_vs_NKX2-1cKO_H3K4me1_diff_cond1_1878,NKX2-1WT_H3K4me1_vs_NKX2-1cKO_H3K4me1_diff_common_9213,NKX2-1WT_H3K27ac_vs_NKX2-1cKO_H3K27ac_diff_common_3945,NKX2-1WT_H3K27ac_vs_NKX2-1cKO_H3K27ac_diff_cond1_883
chr10	57288964	57289620	aRE	NKX2-1WT_H3K4me1_vs_NKX2-1cKO_H3K4me1_diff_common_9291,NKX2-1WT_H3K27me3_vs_NKX2-1cKO_H3K27me3_diff_cond2_269
chr10	58400338	58400754	aRE	NKX2-1WT_H3K27ac_vs_NKX2-1cKO_H3K27ac_diff_cond1_889,NKX2-1WT_H3K4me1_vs_NKX2-1cKO_H3K4me1_diff_common_9379
chr10	58411232	58414367	aRE	NKX2-1WT_H3K27ac_vs_NKX2-1cKO_H3K27ac_diff_cond1_890,NKX2-1WT_H3K4me1_vs_NKX2-1cKO_H3K4me1_diff_common_9380,NKX2-1WT_H3K4me1_vs_NKX2-1cKO_H3K4me1_diff_cond1_1903,NKX2-1WT_H3K27ac_vs_NKX2-1cKO_H3K27ac_diff_common_4021,NKX2-1WT_H3K27ac_vs_NKX2-1cKO_H3K27ac_diff_cond1_891,NKX2-1WT_H3K27ac_vs_NKX2-1cKO_H3K27ac_diff_common_4022,NKX2-1WT_H3K27ac_vs_NKX2-1cKO_H3K27ac_diff_cond1_892
chr10	58474611	58476479	aRE	NKX2-1WT_H3K27ac_vs_NKX2-1cKO_H3K27ac_diff_cond1_895,NKX2-1WT_H3K4me1_vs_NKX2-1cKO_H3K4me1_diff_common_9384
chr10	59240640	59241099	aRE	NKX2-1WT_H3K27ac_vs_NKX2-1cKO_H3K27ac_diff_cond1_904,NKX2-1WT_H3K4me1_vs_NKX2-1cKO_H3K4me1_diff_common_9430
chr10	59412848	59416686	aRE	NKX2-1WT_H3K4me1_vs_NKX2-1cKO_H3K4me1_diff_common_9456,NKX2-1WT_H3K27ac_vs_NKX2-1cKO_H3K27ac_diff_common_4055,NKX2-1WT_H3K4me1_vs_NKX2-1cKO_H3K4me1_diff_common_9457,NKX2-1WT_H3K4me1_vs_NKX2-1cKO_H3K4me1_diff_common_9458,NKX2-1WT_H3K27ac_vs_NKX2-1cKO_H3K27ac_diff_cond1_906
chr10	59426492	59428858	aRE	NKX2-1WT_H3K27ac_vs_NKX2-1cKO_H3K27ac_diff_common_4058,NKX2-1WT_H3K4me1_vs_NKX2-1cKO_H3K4me1_diff_common_9460,NKX2-1WT_H3K4me1_vs_NKX2-1cKO_H3K4me1_diff_common_9461,NKX2-1WT_H3K4me1_vs_NKX2-1cKO_H3K4me1_diff_cond1_1914,NKX2-1WT_H3K27ac_vs_NKX2-1cKO_H3K27ac_diff_cond1_908
chr10	59489715	59490863	aRE	NKX2-1WT_H3K4me1_vs_NKX2-1cKO_H3K4me1_diff_common_9467,NKX2-1WT_H3K27ac_vs_NKX2-1cKO_H3K27ac_diff_cond1_914
chr10	59674234	59676796	aRE	NKX2-1WT_H3K4me1_vs_NKX2-1cKO_H3K4me1_diff_common_9489,NKX2-1WT_H3K27ac_vs_NKX2-1cKO_H3K27ac_diff_common_4081,NKX2-1WT_H3K4me1_vs_NKX2-1cKO_H3K4me1_diff_cond1_1924,NKX2-1WT_H3K27ac_vs_NKX2-1cKO_H3K27ac_diff_cond1_916,NKX2-1WT_H3K27ac_vs_NKX2-1cKO_H3K27ac_diff_common_4082,NKX2-1WT_H3K4me1_vs_NKX2-1cKO_H3K4me1_diff_common_9490,NKX2-1WT_H3K4me1_vs_NKX2-1cKO_H3K4me1_diff_cond1_1925,NKX2-1WT_H3K4me1_v…
chr10	60020311	60021914	aRE	NKX2-1WT_H3K4me1_vs_NKX2-1cKO_H3K4me1_diff_cond1_1932,NKX2-1WT_H3K27ac_vs_NKX2-1cKO_H3K27ac_diff_cond1_921,NKX2-1WT_H3K4me1_vs_NKX2-1cKO_H3K4me1_diff_common_9514,NKX2-1WT_H3K27ac_vs_NKX2-1cKO_H3K27ac_diff_common_4096,NKX2-1WT_H3K27ac_vs_NKX2-1cKO_H3K27ac_diff_cond1_922,NKX2-1WT_H3K27ac_vs_NKX2-1cKO_H3K27ac_diff_common_4097,NKX2-1WT_H3K4me1_vs_NKX2-1cKO_H3K4me1_diff_cond1_1933,NKX2-1WT_H3K27ac_vs_…
chr10	60086690	60088054	aRE	NKX2-1WT_H3K4me1_vs_NKX2-1cKO_H3K4me1_diff_common_9524,NKX2-1WT_H3K4me1_vs_NKX2-1cKO_H3K4me1_diff_cond1_1935,NKX2-1WT_H3K27ac_vs_NKX2-1cKO_H3K27ac_diff_cond1_924,NKX2-1WT_H3K4me1_vs_NKX2-1cKO_H3K4me1_diff_common_9525,NKX2-1WT_H3K4me1_vs_NKX2-1cKO_H3K4me1_diff_cond1_1936
chr10	60184277	60184981	aRE	NKX2-1WT_H3K27ac_vs_NKX2-1cKO_H3K27ac_diff_cond1_926,NKX2-1WT_H3K4me1_vs_NKX2-1cKO_H3K4me1_diff_cond1_1939,NKX2-1WT_H3K4me1_vs_NKX2-1cKO_H3K4me1_diff_common_9528
chr10	61244397	61248190	aRE	NKX2-1WT_H3K4me1_vs_NKX2-1cKO_H3K4me1_diff_common_9628,NKX2-1WT_H3K27ac_vs_NKX2-1cKO_H3K27ac_diff_common_4146,NKX2-1WT_H3K27ac_vs_NKX2-1cKO_H3K27ac_diff_cond1_935,NKX2-1WT_H3K27ac_vs_NKX2-1cKO_H3K27ac_diff_common_4147,NKX2-1WT_H3K4me1_vs_NKX2-1cKO_H3K4me1_diff_common_9629
chr10	62149337	62150754	aRE	NKX2-1WT_H3K4me1_vs_NKX2-1cKO_H3K4me1_diff_common_9675,NKX2-1WT_H3K27ac_vs_NKX2-1cKO_H3K27ac_diff_cond1_937,NKX2-1WT_H3K4me1_vs_NKX2-1cKO_H3K4me1_diff_cond1_1962
chr10	6424931	6426781	aRE	NKX2-1WT_H3K4me1_vs_NKX2-1cKO_H3K4me1_diff_common_7609,NKX2-1WT_H3K27ac_vs_NKX2-1cKO_H3K27ac_diff_common_3295,NKX2-1WT_H3K27ac_vs_NKX2-1cKO_H3K27ac_diff_cond1_772,NKX2-1WT_H3K27ac_vs_NKX2-1cKO_H3K27ac_diff_cond1_773,NKX2-1WT_H3K4me1_vs_NKX2-1cKO_H3K4me1_diff_cond1_1587,NKX2-1WT_H3K4me1_vs_NKX2-1cKO_H3K4me1_diff_common_7610
chr10	6482048	6483336	aRE	NKX2-1WT_H3K4me1_vs_NKX2-1cKO_H3K4me1_diff_common_7615,NKX2-1WT_H3K27ac_vs_NKX2-1cKO_H3K27ac_diff_cond1_774,NKX2-1WT_H3K27ac_vs_NKX2-1cKO_H3K27ac_diff_common_3297
chr10	65733490	65734974	aRE	NKX2-1WT_H3K4me1_vs_NKX2-1cKO_H3K4me1_diff_common_9727,NKX2-1WT_H3K27ac_vs_NKX2-1cKO_H3K27ac_diff_cond1_940,NKX2-1WT_H3K4me1_vs_NKX2-1cKO_H3K4me1_diff_common_9728,NKX2-1WT_H3K27ac_vs_NKX2-1cKO_H3K27ac_diff_common_4194
chr10	66457782	66458336	aRE	NKX2-1WT_H3K27ac_vs_NKX2-1cKO_H3K27ac_diff_common_4207,NKX2-1WT_H3K4me1_vs_NKX2-1cKO_H3K4me1_diff_common_9757,NKX2-1WT_H3K27ac_vs_NKX2-1cKO_H3K27ac_diff_cond1_946
chr10	67009780	67012808	aRE	NKX2-1WT_H3K4me1_vs_NKX2-1cKO_H3K4me1_diff_common_9809,NKX2-1WT_H3K27ac_vs_NKX2-1cKO_H3K27ac_diff_common_4232,NKX2-1WT_H3K4me1_vs_NKX2-1cKO_H3K4me1_diff_common_9810,NKX2-1WT_H3K27ac_vs_NKX2-1cKO_H3K27ac_diff_cond1_949
chr10	67019316	67023572	aRE	NKX2-1WT_H3K27me3_vs_NKX2-1cKO_H3K27me3_diff_common_1295,NKX2-1WT_H3K27me3_vs_NKX2-1cKO_H3K27me3_diff_cond2_282,NKX2-1WT_H3K27me3_vs_NKX2-1cKO_H3K27me3_diff_common_1296,NKX2-1WT_H3K27me3_vs_NKX2-1cKO_H3K27me3_diff_cond2_283,NKX2-1WT_H3K4me1_vs_NKX2-1cKO_H3K4me1_diff_common_9811,NKX2-1WT_H3K27me3_vs_NKX2-1cKO_H3K27me3_diff_common_1297
chr10	67025135	67029934	aRE	NKX2-1WT_H3K27me3_vs_NKX2-1cKO_H3K27me3_diff_common_1299,NKX2-1WT_H3K27me3_vs_NKX2-1cKO_H3K27me3_diff_cond2_284,NKX2-1WT_H3K4me1_vs_NKX2-1cKO_H3K4me1_diff_common_9812
chr10	67597869	67600604	aRE	NKX2-1WT_H3K4me1_vs_NKX2-1cKO_H3K4me1_diff_common_9845,NKX2-1WT_H3K27ac_vs_NKX2-1cKO_H3K27ac_diff_common_4244,NKX2-1WT_H3K4me1_vs_NKX2-1cKO_H3K4me1_diff_cond1_1985,NKX2-1WT_H3K4me1_vs_NKX2-1cKO_H3K4me1_diff_common_9846,NKX2-1WT_H3K27ac_vs_NKX2-1cKO_H3K27ac_diff_cond1_952
chr10	67701167	67701726	aRE	NKX2-1WT_H3K27ac_vs_NKX2-1cKO_H3K27ac_diff_cond1_953,NKX2-1WT_H3K4me1_vs_NKX2-1cKO_H3K4me1_diff_common_9861
chr10	68483634	68484498	aRE	NKX2-1WT_H3K4me1_vs_NKX2-1cKO_H3K4me1_diff_common_9899,NKX2-1WT_H3K27ac_vs_NKX2-1cKO_H3K27ac_diff_cond1_954,NKX2-1WT_H3K4me1_vs_NKX2-1cKO_H3K4me1_diff_cond1_1992
chr10	68508074	68508324	aRE	NKX2-1WT_H3K4me1_vs_NKX2-1cKO_H3K4me1_diff_common_9901,NKX2-1WT_H3K27ac_vs_NKX2-1cKO_H3K27ac_diff_cond1_955
chr10	69006456	69007506	aRE	NKX2-1WT_H3K4me1_vs_NKX2-1cKO_H3K4me1_diff_cond1_1994,NKX2-1WT_H3K27ac_vs_NKX2-1cKO_H3K27ac_diff_cond1_956,NKX2-1WT_H3K4me1_vs_NKX2-1cKO_H3K4me1_diff_common_9938,NKX2-1WT_H3K4me1_vs_NKX2-1cKO_H3K4me1_diff_cond1_1995
chr10	69386926	69387460	aRE	NKX2-1WT_H3K27me3_vs_NKX2-1cKO_H3K27me3_diff_cond2_288,NKX2-1WT_H3K4me1_vs_NKX2-1cKO_H3K4me1_diff_common_9978
chr10	69663454	69663717	aRE	NKX2-1WT_H3K4me1_vs_NKX2-1cKO_H3K4me1_diff_common_9994,NKX2-1WT_H3K27ac_vs_NKX2-1cKO_H3K27ac_diff_cond1_958
chr10	6979913	6981067	aRE	NKX2-1WT_H3K4me1_vs_NKX2-1cKO_H3K4me1_diff_common_7631,NKX2-1WT_H3K27ac_vs_NKX2-1cKO_H3K27ac_diff_cond1_775,NKX2-1WT_H3K27ac_vs_NKX2-1cKO_H3K27ac_diff_common_3301,NKX2-1WT_H3K4me1_vs_NKX2-1cKO_H3K4me1_diff_cond1_1590,NKX2-1WT_H3K27ac_vs_NKX2-1cKO_H3K27ac_diff_cond1_776,NKX2-1WT_H3K4me1_vs_NKX2-1cKO_H3K4me1_diff_cond1_1591
chr10	69842583	69843304	aRE	NKX2-1WT_H3K4me1_vs_NKX2-1cKO_H3K4me1_diff_common_10002,NKX2-1WT_H3K27ac_vs_NKX2-1cKO_H3K27ac_diff_cond1_961,NKX2-1WT_H3K27ac_vs_NKX2-1cKO_H3K27ac_diff_common_4300
chr10	69902394	69905925	aRE	NKX2-1WT_H3K27ac_vs_NKX2-1cKO_H3K27ac_diff_common_4301,NKX2-1WT_H3K4me1_vs_NKX2-1cKO_H3K4me1_diff_common_10004,NKX2-1WT_H3K4me1_vs_NKX2-1cKO_H3K4me1_diff_common_10005,NKX2-1WT_H3K27ac_vs_NKX2-1cKO_H3K27ac_diff_cond1_962,NKX2-1WT_H3K4me1_vs_NKX2-1cKO_H3K4me1_diff_common_10006,NKX2-1WT_H3K27ac_vs_NKX2-1cKO_H3K27ac_diff_common_4302,NKX2-1WT_H3K4me1_vs_NKX2-1cKO_H3K4me1_diff_cond1_2000,NKX2-1WT_H3K4m…
chr10	69982036	69984633	aRE	NKX2-1WT_H3K4me1_vs_NKX2-1cKO_H3K4me1_diff_common_10013,NKX2-1WT_H3K27ac_vs_NKX2-1cKO_H3K27ac_diff_common_4304,NKX2-1WT_H3K27ac_vs_NKX2-1cKO_H3K27ac_diff_cond1_963,NKX2-1WT_H3K27ac_vs_NKX2-1cKO_H3K27ac_diff_common_4305
chr10	70262321	70264227	aRE	NKX2-1WT_H3K27ac_vs_NKX2-1cKO_H3K27ac_diff_cond1_965,NKX2-1WT_H3K4me1_vs_NKX2-1cKO_H3K4me1_diff_cond1_2006,NKX2-1WT_H3K4me1_vs_NKX2-1cKO_H3K4me1_diff_common_10030,NKX2-1WT_H3K27ac_vs_NKX2-1cKO_H3K27ac_diff_common_4312,NKX2-1WT_H3K27ac_vs_NKX2-1cKO_H3K27ac_diff_cond1_966,NKX2-1WT_H3K27ac_vs_NKX2-1cKO_H3K27ac_diff_common_4313,NKX2-1WT_H3K27ac_vs_NKX2-1cKO_H3K27ac_diff_cond1_967,NKX2-1WT_H3K4me1_vs_…
chr10	70268725	70270661	aRE	NKX2-1WT_H3K27ac_vs_NKX2-1cKO_H3K27ac_diff_cond1_968,NKX2-1WT_H3K4me1_vs_NKX2-1cKO_H3K4me1_diff_common_10031,NKX2-1WT_H3K4me1_vs_NKX2-1cKO_H3K4me1_diff_cond1_2008
chr10	70735353	70736311	aRE	NKX2-1WT_H3K4me1_vs_NKX2-1cKO_H3K4me1_diff_common_10056,NKX2-1WT_H3K27ac_vs_NKX2-1cKO_H3K27ac_diff_cond1_971
chr10	71319990	71320674	aRE	NKX2-1WT_H3K27ac_vs_NKX2-1cKO_H3K27ac_diff_cond1_972,NKX2-1WT_H3K4me1_vs_NKX2-1cKO_H3K4me1_diff_common_10072,NKX2-1WT_H3K27ac_vs_NKX2-1cKO_H3K27ac_diff_common_4332
chr10	71860665	71861030	aRE	NKX2-1WT_H3K4me1_vs_NKX2-1cKO_H3K4me1_diff_common_10075,NKX2-1WT_H3K27ac_vs_NKX2-1cKO_H3K27ac_diff_cond1_974
chr10	75166782	75167846	aRE	NKX2-1WT_H3K27ac_vs_NKX2-1cKO_H3K27ac_diff_cond1_980,NKX2-1WT_H3K4me1_vs_NKX2-1cKO_H3K4me1_diff_cond1_2034,NKX2-1WT_H3K27ac_vs_NKX2-1cKO_H3K27ac_diff_common_4369,NKX2-1WT_H3K4me1_vs_NKX2-1cKO_H3K4me1_diff_common_10146,NKX2-1WT_H3K27ac_vs_NKX2-1cKO_H3K27ac_diff_cond1_981,NKX2-1WT_H3K4me1_vs_NKX2-1cKO_H3K4me1_diff_cond1_2035
chr10	75242034	75244358	aRE	NKX2-1WT_H3K27me3_vs_NKX2-1cKO_H3K27me3_diff_common_1327,NKX2-1WT_H3K4me1_vs_NKX2-1cKO_H3K4me1_diff_common_10152,NKX2-1WT_H3K27me3_vs_NKX2-1cKO_H3K27me3_diff_cond2_292
chr10	75356060	75356447	aRE	NKX2-1WT_H3K4me1_vs_NKX2-1cKO_H3K4me1_diff_common_10167,NKX2-1WT_H3K27ac_vs_NKX2-1cKO_H3K27ac_diff_cond1_982
chr10	77858159	77859539	aRE	NKX2-1WT_H3K27ac_vs_NKX2-1cKO_H3K27ac_diff_common_4427,NKX2-1WT_H3K4me1_vs_NKX2-1cKO_H3K4me1_diff_common_10282,NKX2-1WT_H3K27ac_vs_NKX2-1cKO_H3K27ac_diff_cond1_983,NKX2-1WT_H3K27ac_vs_NKX2-1cKO_H3K27ac_diff_common_4428,NKX2-1WT_H3K27ac_vs_NKX2-1cKO_H3K27ac_diff_common_4429
chr10	79578578	79582184	aRE	NKX2-1WT_H3K27ac_vs_NKX2-1cKO_H3K27ac_diff_common_4472,NKX2-1WT_H3K4me1_vs_NKX2-1cKO_H3K4me1_diff_common_10374,NKX2-1WT_H3K27ac_vs_NKX2-1cKO_H3K27ac_diff_cond1_987,NKX2-1WT_H3K4me1_vs_NKX2-1cKO_H3K4me1_diff_cond1_2076,NKX2-1WT_H3K27ac_vs_NKX2-1cKO_H3K27ac_diff_common_4473,NKX2-1WT_H3K4me1_vs_NKX2-1cKO_H3K4me1_diff_common_10375,NKX2-1WT_H3K27ac_vs_NKX2-1cKO_H3K27ac_diff_cond1_988,NKX2-1WT_H3K27ac_…
chr10	79688397	79693160	aRE	NKX2-1WT_H3K27ac_vs_NKX2-1cKO_H3K27ac_diff_common_4494,NKX2-1WT_H3K4me1_vs_NKX2-1cKO_H3K4me1_diff_common_10402,NKX2-1WT_H3K4me1_vs_NKX2-1cKO_H3K4me1_diff_common_10403,NKX2-1WT_H3K27ac_vs_NKX2-1cKO_H3K27ac_diff_cond1_991,NKX2-1WT_H3K27ac_vs_NKX2-1cKO_H3K27ac_diff_cond1_992,NKX2-1WT_H3K27ac_vs_NKX2-1cKO_H3K27ac_diff_common_4495
chr10	79883688	79885893	aRE	NKX2-1WT_H3K27ac_vs_NKX2-1cKO_H3K27ac_diff_cond1_993,NKX2-1WT_H3K4me1_vs_NKX2-1cKO_H3K4me1_diff_cond1_2090,NKX2-1WT_H3K4me1_vs_NKX2-1cKO_H3K4me1_diff_common_10436,NKX2-1WT_H3K4me1_vs_NKX2-1cKO_H3K4me1_diff_cond1_2091
chr10	80028315	80030690	aRE	NKX2-1WT_H3K27ac_vs_NKX2-1cKO_H3K27ac_diff_common_4519,NKX2-1WT_H3K4me1_vs_NKX2-1cKO_H3K4me1_diff_common_10444,NKX2-1WT_H3K27ac_vs_NKX2-1cKO_H3K27ac_diff_cond1_995
chr10	80747661	80749204	aRE	NKX2-1WT_H3K27ac_vs_NKX2-1cKO_H3K27ac_diff_cond1_998,NKX2-1WT_H3K27me3_vs_NKX2-1cKO_H3K27me3_diff_common_1407,NKX2-1WT_H3K27ac_vs_NKX2-1cKO_H3K27ac_diff_common_4574,NKX2-1WT_H3K4me1_vs_NKX2-1cKO_H3K4me1_diff_common_10537,NKX2-1WT_H3K4me1_vs_NKX2-1cKO_H3K4me1_diff_common_10538
chr10	81029922	81034348	aRE	NKX2-1WT_H3K27me3_vs_NKX2-1cKO_H3K27me3_diff_cond2_294,NKX2-1WT_H3K27ac_vs_NKX2-1cKO_H3K27ac_diff_cond1_999,NKX2-1WT_H3K27me3_vs_NKX2-1cKO_H3K27me3_diff_cond2_295,NKX2-1WT_H3K27ac_vs_NKX2-1cKO_H3K27ac_diff_cond1_1000,NKX2-1WT_H3K4me1_vs_NKX2-1cKO_H3K4me1_diff_common_10592,NKX2-1WT_H3K4me1_vs_NKX2-1cKO_H3K4me1_diff_cond1_2108,NKX2-1WT_H3K4me1_vs_NKX2-1cKO_H3K4me1_diff_common_10593,NKX2-1WT_H3K4me1…
chr10	81058063	81060236	aRE	NKX2-1WT_H3K27me3_vs_NKX2-1cKO_H3K27me3_diff_common_1434,NKX2-1WT_H3K4me1_vs_NKX2-1cKO_H3K4me1_diff_common_10599,NKX2-1WT_H3K4me1_vs_NKX2-1cKO_H3K4me1_diff_cond1_2115,NKX2-1WT_H3K27me3_vs_NKX2-1cKO_H3K27me3_diff_cond2_299,NKX2-1WT_H3K4me1_vs_NKX2-1cKO_H3K4me1_diff_common_10600,NKX2-1WT_H3K27ac_vs_NKX2-1cKO_H3K27ac_diff_cond1_1005,NKX2-1WT_H3K4me1_vs_NKX2-1cKO_H3K4me1_diff_cond1_2116,NKX2-1WT_H3K4…
chr10	82821973	82824926	aRE	NKX2-1WT_H3K27ac_vs_NKX2-1cKO_H3K27ac_diff_cond1_1009,NKX2-1WT_H3K4me1_vs_NKX2-1cKO_H3K4me1_diff_common_10710,NKX2-1WT_H3K27ac_vs_NKX2-1cKO_H3K27ac_diff_common_4665,NKX2-1WT_H3K4me1_vs_NKX2-1cKO_H3K4me1_diff_common_10711
chr10	83390127	83390562	aRE	NKX2-1WT_H3K4me1_vs_NKX2-1cKO_H3K4me1_diff_common_10739,NKX2-1WT_H3K27ac_vs_NKX2-1cKO_H3K27ac_diff_cond1_1010
chr10	83574309	83574747	aRE	NKX2-1WT_H3K4me1_vs_NKX2-1cKO_H3K4me1_diff_common_10748,NKX2-1WT_H3K27ac_vs_NKX2-1cKO_H3K27ac_diff_cond1_1011
chr10	83849064	83850716	aRE	NKX2-1WT_H3K4me1_vs_NKX2-1cKO_H3K4me1_diff_common_10759,NKX2-1WT_H3K27ac_vs_NKX2-1cKO_H3K27ac_diff_cond1_1012,NKX2-1WT_H3K4me1_vs_NKX2-1cKO_H3K4me1_diff_cond1_2155,NKX2-1WT_H3K27ac_vs_NKX2-1cKO_H3K27ac_diff_common_4680,NKX2-1WT_H3K27ac_vs_NKX2-1cKO_H3K27ac_diff_cond1_1013,NKX2-1WT_H3K4me1_vs_NKX2-1cKO_H3K4me1_diff_common_10760
chr10	83876136	83876675	aRE	NKX2-1WT_H3K4me1_vs_NKX2-1cKO_H3K4me1_diff_common_10769,NKX2-1WT_H3K27ac_vs_NKX2-1cKO_H3K27ac_diff_cond1_1014
chr10	84120107	84121882	aRE	NKX2-1WT_H3K4me1_vs_NKX2-1cKO_H3K4me1_diff_common_10783,NKX2-1WT_H3K27ac_vs_NKX2-1cKO_H3K27ac_diff_common_4696,NKX2-1WT_H3K27ac_vs_NKX2-1cKO_H3K27ac_diff_cond1_1017,NKX2-1WT_H3K4me1_vs_NKX2-1cKO_H3K4me1_diff_cond1_2158,NKX2-1WT_H3K27ac_vs_NKX2-1cKO_H3K27ac_diff_common_4697
chr10	84171614	84173429	aRE	NKX2-1WT_H3K27me3_vs_NKX2-1cKO_H3K27me3_diff_common_1444,NKX2-1WT_H3K4me1_vs_NKX2-1cKO_H3K4me1_diff_cond1_2159,NKX2-1WT_H3K27ac_vs_NKX2-1cKO_H3K27ac_diff_cond1_1018,NKX2-1WT_H3K4me1_vs_NKX2-1cKO_H3K4me1_diff_cond1_2160,NKX2-1WT_H3K4me1_vs_NKX2-1cKO_H3K4me1_diff_common_10789
chr10	84173660	84175055	aRE	NKX2-1WT_H3K4me1_vs_NKX2-1cKO_H3K4me1_diff_common_10790,NKX2-1WT_H3K27ac_vs_NKX2-1cKO_H3K27ac_diff_cond1_1019,NKX2-1WT_H3K4me1_vs_NKX2-1cKO_H3K4me1_diff_cond1_2161,NKX2-1WT_H3K4me1_vs_NKX2-1cKO_H3K4me1_diff_common_10791
chr10	84321076	84323898	aRE	NKX2-1WT_H3K4me1_vs_NKX2-1cKO_H3K4me1_diff_common_10801,NKX2-1WT_H3K27ac_vs_NKX2-1cKO_H3K27ac_diff_cond1_1021,NKX2-1WT_H3K4me1_vs_NKX2-1cKO_H3K4me1_diff_cond1_2162,NKX2-1WT_H3K27me3_vs_NKX2-1cKO_H3K27me3_diff_cond2_305,NKX2-1WT_H3K4me1_vs_NKX2-1cKO_H3K4me1_diff_cond1_2163
chr10	84484307	84486950	aRE	NKX2-1WT_H3K4me1_vs_NKX2-1cKO_H3K4me1_diff_cond1_2167,NKX2-1WT_H3K27ac_vs_NKX2-1cKO_H3K27ac_diff_cond1_1023,NKX2-1WT_H3K4me1_vs_NKX2-1cKO_H3K4me1_diff_common_10819,NKX2-1WT_H3K27ac_vs_NKX2-1cKO_H3K27ac_diff_common_4717,NKX2-1WT_H3K27ac_vs_NKX2-1cKO_H3K27ac_diff_cond1_1024
chr10	84506874	84508189	aRE	NKX2-1WT_H3K4me1_vs_NKX2-1cKO_H3K4me1_diff_common_10820,NKX2-1WT_H3K27ac_vs_NKX2-1cKO_H3K27ac_diff_cond1_1025,NKX2-1WT_H3K27ac_vs_NKX2-1cKO_H3K27ac_diff_common_4718,NKX2-1WT_H3K27me3_vs_NKX2-1cKO_H3K27me3_diff_common_1452,NKX2-1WT_H3K27ac_vs_NKX2-1cKO_H3K27ac_diff_common_4719
chr10	8480262	8481098	aRE	NKX2-1WT_H3K4me1_vs_NKX2-1cKO_H3K4me1_diff_common_7671,NKX2-1WT_H3K27ac_vs_NKX2-1cKO_H3K27ac_diff_cond1_778
chr10	84926577	84927489	aRE	NKX2-1WT_H3K4me1_vs_NKX2-1cKO_H3K4me1_diff_cond1_2171,NKX2-1WT_H3K27ac_vs_NKX2-1cKO_H3K27ac_diff_cond1_1028,NKX2-1WT_H3K4me1_vs_NKX2-1cKO_H3K4me1_diff_common_10843
chr10	86282245	86283124	aRE	NKX2-1WT_H3K4me1_vs_NKX2-1cKO_H3K4me1_diff_common_10900,NKX2-1WT_H3K27ac_vs_NKX2-1cKO_H3K27ac_diff_cond1_1032
chr10	86299639	86300499	aRE	NKX2-1WT_H3K4me1_vs_NKX2-1cKO_H3K4me1_diff_common_10903,NKX2-1WT_H3K27ac_vs_NKX2-1cKO_H3K27ac_diff_cond1_1033,NKX2-1WT_H3K4me1_vs_NKX2-1cKO_H3K4me1_diff_cond1_2186
chr10	86498171	86500445	aRE	NKX2-1WT_H3K4me1_vs_NKX2-1cKO_H3K4me1_diff_common_10913,NKX2-1WT_H3K27me3_vs_NKX2-1cKO_H3K27me3_diff_cond2_311,NKX2-1WT_H3K27ac_vs_NKX2-1cKO_H3K27ac_diff_common_4768
chr10	86813659	86815432	aRE	NKX2-1WT_H3K27ac_vs_NKX2-1cKO_H3K27ac_diff_common_4786,NKX2-1WT_H3K4me1_vs_NKX2-1cKO_H3K4me1_diff_common_10939,NKX2-1WT_H3K27ac_vs_NKX2-1cKO_H3K27ac_diff_cond1_1034,NKX2-1WT_H3K27ac_vs_NKX2-1cKO_H3K27ac_diff_common_4787
chr10	8717971	8719173	aRE	NKX2-1WT_H3K4me1_vs_NKX2-1cKO_H3K4me1_diff_cond1_1602,NKX2-1WT_H3K27ac_vs_NKX2-1cKO_H3K27ac_diff_cond1_779,NKX2-1WT_H3K4me1_vs_NKX2-1cKO_H3K4me1_diff_common_7693,NKX2-1WT_H3K27ac_vs_NKX2-1cKO_H3K27ac_diff_cond1_780,NKX2-1WT_H3K4me1_vs_NKX2-1cKO_H3K4me1_diff_cond1_1603
chr10	87275163	87276916	aRE	NKX2-1WT_H3K4me1_vs_NKX2-1cKO_H3K4me1_diff_common_10970,NKX2-1WT_H3K27ac_vs_NKX2-1cKO_H3K27ac_diff_cond1_1038,NKX2-1WT_H3K27ac_vs_NKX2-1cKO_H3K27ac_diff_common_4812,NKX2-1WT_H3K27ac_vs_NKX2-1cKO_H3K27ac_diff_cond1_1039,NKX2-1WT_H3K27ac_vs_NKX2-1cKO_H3K27ac_diff_common_4813,NKX2-1WT_H3K27ac_vs_NKX2-1cKO_H3K27ac_diff_cond1_1040,NKX2-1WT_H3K27ac_vs_NKX2-1cKO_H3K27ac_diff_common_4814
chr10	8861994	8862337	aRE	NKX2-1WT_H3K4me1_vs_NKX2-1cKO_H3K4me1_diff_common_7701,NKX2-1WT_H3K27ac_vs_NKX2-1cKO_H3K27ac_diff_cond1_781
chr10	8971978	8972834	aRE	NKX2-1WT_H3K4me1_vs_NKX2-1cKO_H3K4me1_diff_common_7712,NKX2-1WT_H3K27ac_vs_NKX2-1cKO_H3K27ac_diff_common_3329,NKX2-1WT_H3K27ac_vs_NKX2-1cKO_H3K27ac_diff_cond1_782,NKX2-1WT_H3K4me1_vs_NKX2-1cKO_H3K4me1_diff_cond1_1606
chr10	9011717	9012156	aRE	NKX2-1WT_H3K27ac_vs_NKX2-1cKO_H3K27ac_diff_cond1_783,NKX2-1WT_H3K4me1_vs_NKX2-1cKO_H3K4me1_diff_common_7716
chr10	90691766	90692980	aRE	NKX2-1WT_H3K27ac_vs_NKX2-1cKO_H3K27ac_diff_cond1_1042,NKX2-1WT_H3K4me1_vs_NKX2-1cKO_H3K4me1_diff_common_11098,NKX2-1WT_H3K27ac_vs_NKX2-1cKO_H3K27ac_diff_common_4861,NKX2-1WT_H3K27ac_vs_NKX2-1cKO_H3K27ac_diff_common_4862
chr10	91054628	91054910	aRE	NKX2-1WT_H3K4me1_vs_NKX2-1cKO_H3K4me1_diff_common_11114,NKX2-1WT_H3K27ac_vs_NKX2-1cKO_H3K27ac_diff_cond1_1043
chr10	91147700	91148304	aRE	NKX2-1WT_H3K4me1_vs_NKX2-1cKO_H3K4me1_diff_common_11118,NKX2-1WT_H3K27ac_vs_NKX2-1cKO_H3K27ac_diff_cond1_1044
chr10	91343668	91344996	aRE	NKX2-1WT_H3K4me1_vs_NKX2-1cKO_H3K4me1_diff_common_11128,NKX2-1WT_H3K27ac_vs_NKX2-1cKO_H3K27ac_diff_common_4870,NKX2-1WT_H3K27ac_vs_NKX2-1cKO_H3K27ac_diff_cond1_1045
chr10	91810277	91810819	aRE	NKX2-1WT_H3K4me1_vs_NKX2-1cKO_H3K4me1_diff_common_11165,NKX2-1WT_H3K27ac_vs_NKX2-1cKO_H3K27ac_diff_cond1_1048
chr10	91810905	91812170	aRE	NKX2-1WT_H3K4me1_vs_NKX2-1cKO_H3K4me1_diff_common_11166,NKX2-1WT_H3K27ac_vs_NKX2-1cKO_H3K27ac_diff_cond1_1049,NKX2-1WT_H3K4me1_vs_NKX2-1cKO_H3K4me1_diff_cond1_2231
chr10	91888577	91889981	aRE	NKX2-1WT_H3K27ac_vs_NKX2-1cKO_H3K27ac_diff_cond1_1050,NKX2-1WT_H3K4me1_vs_NKX2-1cKO_H3K4me1_diff_cond1_2235,NKX2-1WT_H3K4me1_vs_NKX2-1cKO_H3K4me1_diff_common_11171,NKX2-1WT_H3K27ac_vs_NKX2-1cKO_H3K27ac_diff_cond1_1051
chr10	91890369	91891386	aRE	NKX2-1WT_H3K27ac_vs_NKX2-1cKO_H3K27ac_diff_cond1_1052,NKX2-1WT_H3K4me1_vs_NKX2-1cKO_H3K4me1_diff_common_11172,NKX2-1WT_H3K27ac_vs_NKX2-1cKO_H3K27ac_diff_common_4881,NKX2-1WT_H3K27ac_vs_NKX2-1cKO_H3K27ac_diff_cond1_1053
chr10	91974151	91974619	aRE	NKX2-1WT_H3K4me1_vs_NKX2-1cKO_H3K4me1_diff_common_11175,NKX2-1WT_H3K27ac_vs_NKX2-1cKO_H3K27ac_diff_cond1_1054
chr10	92737674	92740155	aRE	NKX2-1WT_H3K4me1_vs_NKX2-1cKO_H3K4me1_diff_common_11226,NKX2-1WT_H3K27ac_vs_NKX2-1cKO_H3K27ac_diff_common_4909,NKX2-1WT_H3K27ac_vs_NKX2-1cKO_H3K27ac_diff_cond1_1061,NKX2-1WT_H3K27ac_vs_NKX2-1cKO_H3K27ac_diff_common_4910
chr10	92898144	92899221	aRE	NKX2-1WT_H3K27ac_vs_NKX2-1cKO_H3K27ac_diff_cond1_1063,NKX2-1WT_H3K4me1_vs_NKX2-1cKO_H3K4me1_diff_common_11240,NKX2-1WT_H3K4me1_vs_NKX2-1cKO_H3K4me1_diff_cond1_2243,NKX2-1WT_H3K27ac_vs_NKX2-1cKO_H3K27ac_diff_common_4921
chr10	93293825	93298120	aRE	NKX2-1WT_H3K4me1_vs_NKX2-1cKO_H3K4me1_diff_common_11272,NKX2-1WT_H3K27me3_vs_NKX2-1cKO_H3K27me3_diff_common_1495,NKX2-1WT_H3K27me3_vs_NKX2-1cKO_H3K27me3_diff_cond2_326,NKX2-1WT_H3K27me3_vs_NKX2-1cKO_H3K27me3_diff_common_1496,NKX2-1WT_H3K4me1_vs_NKX2-1cKO_H3K4me1_diff_cond1_2249,NKX2-1WT_H3K4me1_vs_NKX2-1cKO_H3K4me1_diff_common_11273,NKX2-1WT_H3K27ac_vs_NKX2-1cKO_H3K27ac_diff_common_4938,NKX2-1WT_…
chr10	93591708	93593041	aRE	NKX2-1WT_H3K27ac_vs_NKX2-1cKO_H3K27ac_diff_cond1_1068,NKX2-1WT_H3K4me1_vs_NKX2-1cKO_H3K4me1_diff_common_11289,NKX2-1WT_H3K27ac_vs_NKX2-1cKO_H3K27ac_diff_common_4944,NKX2-1WT_H3K27ac_vs_NKX2-1cKO_H3K27ac_diff_cond1_1069,NKX2-1WT_H3K27ac_vs_NKX2-1cKO_H3K27ac_diff_common_4945
chr10	93712235	93713171	aRE	NKX2-1WT_H3K4me1_vs_NKX2-1cKO_H3K4me1_diff_common_11299,NKX2-1WT_H3K27ac_vs_NKX2-1cKO_H3K27ac_diff_common_4952,NKX2-1WT_H3K27ac_vs_NKX2-1cKO_H3K27ac_diff_cond1_1071
chr10	93728427	93729585	aRE	NKX2-1WT_H3K27ac_vs_NKX2-1cKO_H3K27ac_diff_cond1_1072,NKX2-1WT_H3K4me1_vs_NKX2-1cKO_H3K4me1_diff_cond1_2254,NKX2-1WT_H3K4me1_vs_NKX2-1cKO_H3K4me1_diff_common_11300
chr10	94291927	94293004	aRE	NKX2-1WT_H3K27ac_vs_NKX2-1cKO_H3K27ac_diff_common_4985,NKX2-1WT_H3K4me1_vs_NKX2-1cKO_H3K4me1_diff_common_11355,NKX2-1WT_H3K4me1_vs_NKX2-1cKO_H3K4me1_diff_cond1_2261,NKX2-1WT_H3K27ac_vs_NKX2-1cKO_H3K27ac_diff_cond1_1074,NKX2-1WT_H3K27ac_vs_NKX2-1cKO_H3K27ac_diff_common_4986
chr10	94502159	94504026	aRE	NKX2-1WT_H3K27ac_vs_NKX2-1cKO_H3K27ac_diff_common_4999,NKX2-1WT_H3K27ac_vs_NKX2-1cKO_H3K27ac_diff_cond1_1076,NKX2-1WT_H3K4me1_vs_NKX2-1cKO_H3K4me1_diff_common_11374,NKX2-1WT_H3K4me1_vs_NKX2-1cKO_H3K4me1_diff_cond1_2267,NKX2-1WT_H3K4me1_vs_NKX2-1cKO_H3K4me1_diff_common_11375,NKX2-1WT_H3K27ac_vs_NKX2-1cKO_H3K27ac_diff_cond1_1077
chr10	94698516	94699434	aRE	NKX2-1WT_H3K27me3_vs_NKX2-1cKO_H3K27me3_diff_cond2_329,NKX2-1WT_H3K4me1_vs_NKX2-1cKO_H3K4me1_diff_common_11397,NKX2-1WT_H3K27me3_vs_NKX2-1cKO_H3K27me3_diff_common_1501
chr10	94716839	94717856	aRE	NKX2-1WT_H3K27ac_vs_NKX2-1cKO_H3K27ac_diff_cond1_1080,NKX2-1WT_H3K4me1_vs_NKX2-1cKO_H3K4me1_diff_common_11400,NKX2-1WT_H3K27ac_vs_NKX2-1cKO_H3K27ac_diff_common_5009,NKX2-1WT_H3K4me1_vs_NKX2-1cKO_H3K4me1_diff_cond1_2268
chr10	94726686	94729450	aRE	NKX2-1WT_H3K27me3_vs_NKX2-1cKO_H3K27me3_diff_common_1504,NKX2-1WT_H3K4me1_vs_NKX2-1cKO_H3K4me1_diff_common_11404,NKX2-1WT_H3K27ac_vs_NKX2-1cKO_H3K27ac_diff_common_5010,NKX2-1WT_H3K27me3_vs_NKX2-1cKO_H3K27me3_diff_cond2_330,NKX2-1WT_H3K27me3_vs_NKX2-1cKO_H3K27me3_diff_common_1505,NKX2-1WT_H3K4me1_vs_NKX2-1cKO_H3K4me1_diff_common_11405,NKX2-1WT_H3K27me3_vs_NKX2-1cKO_H3K27me3_diff_cond2_331
chr10	94730030	94730310	aRE	NKX2-1WT_H3K4me1_vs_NKX2-1cKO_H3K4me1_diff_common_11406,NKX2-1WT_H3K27me3_vs_NKX2-1cKO_H3K27me3_diff_cond2_332
chr10	94773297	94774575	aRE	NKX2-1WT_H3K4me1_vs_NKX2-1cKO_H3K4me1_diff_common_11411,NKX2-1WT_H3K27ac_vs_NKX2-1cKO_H3K27ac_diff_cond1_1081,NKX2-1WT_H3K27ac_vs_NKX2-1cKO_H3K27ac_diff_common_5011,NKX2-1WT_H3K27ac_vs_NKX2-1cKO_H3K27ac_diff_cond1_1082
chr10	94784533	94786781	aRE	NKX2-1WT_H3K4me1_vs_NKX2-1cKO_H3K4me1_diff_common_11413,NKX2-1WT_H3K27ac_vs_NKX2-1cKO_H3K27ac_diff_common_5012,NKX2-1WT_H3K27ac_vs_NKX2-1cKO_H3K27ac_diff_cond1_1084,NKX2-1WT_H3K27ac_vs_NKX2-1cKO_H3K27ac_diff_common_5013
chr10	95280143	95281191	aRE	NKX2-1WT_H3K27ac_vs_NKX2-1cKO_H3K27ac_diff_common_5027,NKX2-1WT_H3K4me1_vs_NKX2-1cKO_H3K4me1_diff_common_11456,NKX2-1WT_H3K27ac_vs_NKX2-1cKO_H3K27ac_diff_cond1_1085
chr10	95770803	95772793	aRE	NKX2-1WT_H3K27ac_vs_NKX2-1cKO_H3K27ac_diff_common_5034,NKX2-1WT_H3K4me1_vs_NKX2-1cKO_H3K4me1_diff_common_11477,NKX2-1WT_H3K27ac_vs_NKX2-1cKO_H3K27ac_diff_cond1_1086,NKX2-1WT_H3K27ac_vs_NKX2-1cKO_H3K27ac_diff_common_5035
chr10	96242204	96242639	aRE	NKX2-1WT_H3K4me1_vs_NKX2-1cKO_H3K4me1_diff_common_11524,NKX2-1WT_H3K27ac_vs_NKX2-1cKO_H3K27ac_diff_cond1_1087
chr10	98421519	98422271	aRE	NKX2-1WT_H3K4me1_vs_NKX2-1cKO_H3K4me1_diff_common_11569,NKX2-1WT_H3K27ac_vs_NKX2-1cKO_H3K27ac_diff_cond1_1090
chr10	98730960	98732572	aRE	NKX2-1WT_H3K4me1_vs_NKX2-1cKO_H3K4me1_diff_common_11588,NKX2-1WT_H3K27ac_vs_NKX2-1cKO_H3K27ac_diff_common_5070,NKX2-1WT_H3K27ac_vs_NKX2-1cKO_H3K27ac_diff_cond1_1093,NKX2-1WT_H3K27ac_vs_NKX2-1cKO_H3K27ac_diff_common_5071,NKX2-1WT_H3K27ac_vs_NKX2-1cKO_H3K27ac_diff_cond1_1094
chr10	98882303	98882775	aRE	NKX2-1WT_H3K4me1_vs_NKX2-1cKO_H3K4me1_diff_common_11595,NKX2-1WT_H3K27ac_vs_NKX2-1cKO_H3K27ac_diff_cond1_1095
chr10	99363962	99364825	aRE	NKX2-1WT_H3K4me1_vs_NKX2-1cKO_H3K4me1_diff_cond1_2285,NKX2-1WT_H3K27ac_vs_NKX2-1cKO_H3K27ac_diff_cond1_1097,NKX2-1WT_H3K4me1_vs_NKX2-1cKO_H3K4me1_diff_common_11612
chr10	99479543	99480836	aRE	NKX2-1WT_H3K4me1_vs_NKX2-1cKO_H3K4me1_diff_common_11618,NKX2-1WT_H3K27me3_vs_NKX2-1cKO_H3K27me3_diff_common_1527,NKX2-1WT_H3K27me3_vs_NKX2-1cKO_H3K27me3_diff_cond2_334,NKX2-1WT_H3K27ac_vs_NKX2-1cKO_H3K27ac_diff_common_5080
chr10	99484290	99485851	aRE	NKX2-1WT_H3K4me1_vs_NKX2-1cKO_H3K4me1_diff_common_11621,NKX2-1WT_H3K27ac_vs_NKX2-1cKO_H3K27ac_diff_cond1_1100,NKX2-1WT_H3K27ac_vs_NKX2-1cKO_H3K27ac_diff_common_5081,NKX2-1WT_H3K27ac_vs_NKX2-1cKO_H3K27ac_diff_cond1_1101,NKX2-1WT_H3K4me1_vs_NKX2-1cKO_H3K4me1_diff_common_11622
chr10	99528136	99529287	aRE	NKX2-1WT_H3K4me1_vs_NKX2-1cKO_H3K4me1_diff_cond1_2290,NKX2-1WT_H3K27ac_vs_NKX2-1cKO_H3K27ac_diff_cond1_1102,NKX2-1WT_H3K4me1_vs_NKX2-1cKO_H3K4me1_diff_common_11625,NKX2-1WT_H3K27ac_vs_NKX2-1cKO_H3K27ac_diff_common_5082,NKX2-1WT_H3K27ac_vs_NKX2-1cKO_H3K27ac_diff_cond1_1103,NKX2-1WT_H3K4me1_vs_NKX2-1cKO_H3K4me1_diff_cond1_2291
chr11	100801064	100801629	aRE	NKX2-1WT_H3K27ac_vs_NKX2-1cKO_H3K27ac_diff_common_8013,NKX2-1WT_H3K4me1_vs_NKX2-1cKO_H3K4me1_diff_common_18238,NKX2-1WT_H3K27ac_vs_NKX2-1cKO_H3K27ac_diff_cond1_1671
chr11	101329605	101330889	aRE	NKX2-1WT_H3K27ac_vs_NKX2-1cKO_H3K27ac_diff_common_8045,NKX2-1WT_H3K4me1_vs_NKX2-1cKO_H3K4me1_diff_common_18306,NKX2-1WT_H3K27ac_vs_NKX2-1cKO_H3K27ac_diff_cond1_1674
chr11	101331362	101331829	aRE	NKX2-1WT_H3K4me1_vs_NKX2-1cKO_H3K4me1_diff_common_18307,NKX2-1WT_H3K27ac_vs_NKX2-1cKO_H3K27ac_diff_cond1_1675,NKX2-1WT_H3K4me1_vs_NKX2-1cKO_H3K4me1_diff_cond1_3543
chr11	101344207	101347629	aRE	NKX2-1WT_H3K27ac_vs_NKX2-1cKO_H3K27ac_diff_cond1_1679,NKX2-1WT_H3K4me1_vs_NKX2-1cKO_H3K4me1_diff_common_18312,NKX2-1WT_H3K27ac_vs_NKX2-1cKO_H3K27ac_diff_common_8050,NKX2-1WT_H3K27ac_vs_NKX2-1cKO_H3K27ac_diff_cond1_1680,NKX2-1WT_H3K4me1_vs_NKX2-1cKO_H3K4me1_diff_cond1_3546,NKX2-1WT_H3K27ac_vs_NKX2-1cKO_H3K27ac_diff_common_8051,NKX2-1WT_H3K27ac_vs_NKX2-1cKO_H3K27ac_diff_cond1_1681,NKX2-1WT_H3K4me1_…
chr11	101527587	101531112	aRE	NKX2-1WT_H3K27ac_vs_NKX2-1cKO_H3K27ac_diff_cond1_1684,NKX2-1WT_H3K4me1_vs_NKX2-1cKO_H3K4me1_diff_common_18327,NKX2-1WT_H3K4me1_vs_NKX2-1cKO_H3K4me1_diff_common_18328,NKX2-1WT_H3K27ac_vs_NKX2-1cKO_H3K27ac_diff_common_8067,NKX2-1WT_H3K27ac_vs_NKX2-1cKO_H3K27ac_diff_cond1_1685
chr11	101548006	101552984	aRE	NKX2-1WT_H3K27ac_vs_NKX2-1cKO_H3K27ac_diff_cond1_1689,NKX2-1WT_H3K4me1_vs_NKX2-1cKO_H3K4me1_diff_common_18333,NKX2-1WT_H3K27ac_vs_NKX2-1cKO_H3K27ac_diff_common_8077,NKX2-1WT_H3K27ac_vs_NKX2-1cKO_H3K27ac_diff_cond1_1690,NKX2-1WT_H3K4me1_vs_NKX2-1cKO_H3K4me1_diff_common_18334,NKX2-1WT_H3K27ac_vs_NKX2-1cKO_H3K27ac_diff_common_8078,NKX2-1WT_H3K27ac_vs_NKX2-1cKO_H3K27ac_diff_cond1_1691,NKX2-1WT_H3K27a…
chr11	101553962	101555042	aRE	NKX2-1WT_H3K27ac_vs_NKX2-1cKO_H3K27ac_diff_cond1_1694,NKX2-1WT_H3K27ac_vs_NKX2-1cKO_H3K27ac_diff_common_8080,NKX2-1WT_H3K4me1_vs_NKX2-1cKO_H3K4me1_diff_common_18335,NKX2-1WT_H3K27ac_vs_NKX2-1cKO_H3K27ac_diff_cond1_1695
chr11	101561429	101562287	aRE	NKX2-1WT_H3K27ac_vs_NKX2-1cKO_H3K27ac_diff_common_8085,NKX2-1WT_H3K27ac_vs_NKX2-1cKO_H3K27ac_diff_cond1_1700,NKX2-1WT_H3K4me1_vs_NKX2-1cKO_H3K4me1_diff_common_18337,NKX2-1WT_H3K27ac_vs_NKX2-1cKO_H3K27ac_diff_common_8086,NKX2-1WT_H3K27ac_vs_NKX2-1cKO_H3K27ac_diff_cond1_1701
chr11	101564745	101566022	aRE	NKX2-1WT_H3K4me1_vs_NKX2-1cKO_H3K4me1_diff_common_18338,NKX2-1WT_H3K27ac_vs_NKX2-1cKO_H3K27ac_diff_common_8087,NKX2-1WT_H3K27ac_vs_NKX2-1cKO_H3K27ac_diff_cond1_1702,NKX2-1WT_H3K4me1_vs_NKX2-1cKO_H3K4me1_diff_common_18339,NKX2-1WT_H3K27ac_vs_NKX2-1cKO_H3K27ac_diff_common_8088,NKX2-1WT_H3K27ac_vs_NKX2-1cKO_H3K27ac_diff_cond1_1703
chr11	101592916	101593998	aRE	NKX2-1WT_H3K27ac_vs_NKX2-1cKO_H3K27ac_diff_cond1_1705,NKX2-1WT_H3K27ac_vs_NKX2-1cKO_H3K27ac_diff_common_8093,NKX2-1WT_H3K4me1_vs_NKX2-1cKO_H3K4me1_diff_common_18344
chr11	101880962	101881627	aRE	NKX2-1WT_H3K27ac_vs_NKX2-1cKO_H3K27ac_diff_cond1_1707,NKX2-1WT_H3K4me1_vs_NKX2-1cKO_H3K4me1_diff_common_18369,NKX2-1WT_H3K27ac_vs_NKX2-1cKO_H3K27ac_diff_common_8097
chr11	102068787	102070268	aRE	NKX2-1WT_H3K27ac_vs_NKX2-1cKO_H3K27ac_diff_common_8109,NKX2-1WT_H3K4me1_vs_NKX2-1cKO_H3K4me1_diff_common_18385,NKX2-1WT_H3K27ac_vs_NKX2-1cKO_H3K27ac_diff_cond1_1711,NKX2-1WT_H3K4me1_vs_NKX2-1cKO_H3K4me1_diff_cond1_3562
chr11	102070523	102071244	aRE	NKX2-1WT_H3K27ac_vs_NKX2-1cKO_H3K27ac_diff_common_8110,NKX2-1WT_H3K4me1_vs_NKX2-1cKO_H3K4me1_diff_common_18386,NKX2-1WT_H3K27ac_vs_NKX2-1cKO_H3K27ac_diff_cond1_1712,NKX2-1WT_H3K4me1_vs_NKX2-1cKO_H3K4me1_diff_common_18387,NKX2-1WT_H3K27ac_vs_NKX2-1cKO_H3K27ac_diff_common_8111
chr11	102305755	102310047	aRE	NKX2-1WT_H3K4me1_vs_NKX2-1cKO_H3K4me1_diff_common_18422,NKX2-1WT_H3K27ac_vs_NKX2-1cKO_H3K27ac_diff_common_8130,NKX2-1WT_H3K27ac_vs_NKX2-1cKO_H3K27ac_diff_common_8131,NKX2-1WT_H3K4me1_vs_NKX2-1cKO_H3K4me1_diff_common_18423,NKX2-1WT_H3K27ac_vs_NKX2-1cKO_H3K27ac_diff_cond1_1716
chr11	103108248	103109757	aRE	NKX2-1WT_H3K27ac_vs_NKX2-1cKO_H3K27ac_diff_cond1_1718,NKX2-1WT_H3K4me1_vs_NKX2-1cKO_H3K4me1_diff_cond1_3582,NKX2-1WT_H3K4me1_vs_NKX2-1cKO_H3K4me1_diff_common_18503,NKX2-1WT_H3K27ac_vs_NKX2-1cKO_H3K27ac_diff_common_8165,NKX2-1WT_H3K27ac_vs_NKX2-1cKO_H3K27ac_diff_cond1_1719
chr11	103583068	103583933	aRE	NKX2-1WT_H3K4me1_vs_NKX2-1cKO_H3K4me1_diff_common_18524,NKX2-1WT_H3K27ac_vs_NKX2-1cKO_H3K27ac_diff_cond1_1720
chr11	105894792	105895748	aRE	NKX2-1WT_H3K27ac_vs_NKX2-1cKO_H3K27ac_diff_common_8217,NKX2-1WT_H3K4me1_vs_NKX2-1cKO_H3K4me1_diff_common_18633,NKX2-1WT_H3K27ac_vs_NKX2-1cKO_H3K27ac_diff_cond1_1725,NKX2-1WT_H3K27ac_vs_NKX2-1cKO_H3K27ac_diff_common_8218,NKX2-1WT_H3K4me1_vs_NKX2-1cKO_H3K4me1_diff_cond1_3605
chr11	106019418	106023209	aRE	NKX2-1WT_H3K4me1_vs_NKX2-1cKO_H3K4me1_diff_common_18643,NKX2-1WT_H3K27ac_vs_NKX2-1cKO_H3K27ac_diff_cond1_1726,NKX2-1WT_H3K27ac_vs_NKX2-1cKO_H3K27ac_diff_common_8225,NKX2-1WT_H3K4me1_vs_NKX2-1cKO_H3K4me1_diff_common_18644
chr11	106531001	106531439	aRE	NKX2-1WT_H3K27ac_vs_NKX2-1cKO_H3K27ac_diff_cond1_1727,NKX2-1WT_H3K4me1_vs_NKX2-1cKO_H3K4me1_diff_common_18673
chr11	107371785	107372606	aRE	NKX2-1WT_H3K27me3_vs_NKX2-1cKO_H3K27me3_diff_common_2727,NKX2-1WT_H3K4me1_vs_NKX2-1cKO_H3K4me1_diff_common_18741,NKX2-1WT_H3K27me3_vs_NKX2-1cKO_H3K27me3_diff_cond2_463
chr11	107653220	107655857	aRE	NKX2-1WT_H3K4me1_vs_NKX2-1cKO_H3K4me1_diff_cond1_3616,NKX2-1WT_H3K27ac_vs_NKX2-1cKO_H3K27ac_diff_cond1_1730,NKX2-1WT_H3K4me1_vs_NKX2-1cKO_H3K4me1_diff_common_18761,NKX2-1WT_H3K27ac_vs_NKX2-1cKO_H3K27ac_diff_common_8285,NKX2-1WT_H3K27ac_vs_NKX2-1cKO_H3K27ac_diff_cond1_1731,NKX2-1WT_H3K27ac_vs_NKX2-1cKO_H3K27ac_diff_common_8286
chr11	107829697	107832127	aRE	NKX2-1WT_H3K4me1_vs_NKX2-1cKO_H3K4me1_diff_common_18776,NKX2-1WT_H3K27ac_vs_NKX2-1cKO_H3K27ac_diff_cond1_1732,NKX2-1WT_H3K4me1_vs_NKX2-1cKO_H3K4me1_diff_cond1_3621,NKX2-1WT_H3K4me1_vs_NKX2-1cKO_H3K4me1_diff_common_18777,NKX2-1WT_H3K27ac_vs_NKX2-1cKO_H3K27ac_diff_cond1_1733,NKX2-1WT_H3K4me1_vs_NKX2-1cKO_H3K4me1_diff_cond1_3622
chr11	108011575	108012631	aRE	NKX2-1WT_H3K4me1_vs_NKX2-1cKO_H3K4me1_diff_common_18798,NKX2-1WT_H3K27ac_vs_NKX2-1cKO_H3K27ac_diff_cond1_1734,NKX2-1WT_H3K27ac_vs_NKX2-1cKO_H3K27ac_diff_common_8302
chr11	108041011	108044152	aRE	NKX2-1WT_H3K27ac_vs_NKX2-1cKO_H3K27ac_diff_common_8309,NKX2-1WT_H3K27ac_vs_NKX2-1cKO_H3K27ac_diff_cond1_1736,NKX2-1WT_H3K4me1_vs_NKX2-1cKO_H3K4me1_diff_common_18808,NKX2-1WT_H3K27ac_vs_NKX2-1cKO_H3K27ac_diff_common_8310,NKX2-1WT_H3K27ac_vs_NKX2-1cKO_H3K27ac_diff_cond1_1737,NKX2-1WT_H3K27ac_vs_NKX2-1cKO_H3K27ac_diff_common_8311,NKX2-1WT_H3K27ac_vs_NKX2-1cKO_H3K27ac_diff_common_8312,NKX2-1WT_H3K27a…
chr11	108058519	108059412	aRE	NKX2-1WT_H3K4me1_vs_NKX2-1cKO_H3K4me1_diff_common_18811,NKX2-1WT_H3K27ac_vs_NKX2-1cKO_H3K27ac_diff_common_8314,NKX2-1WT_H3K27ac_vs_NKX2-1cKO_H3K27ac_diff_cond1_1739
chr11	108081944	108085445	aRE	NKX2-1WT_H3K27ac_vs_NKX2-1cKO_H3K27ac_diff_cond1_1740,NKX2-1WT_H3K4me1_vs_NKX2-1cKO_H3K4me1_diff_cond1_3627,NKX2-1WT_H3K4me1_vs_NKX2-1cKO_H3K4me1_diff_common_18815,NKX2-1WT_H3K4me1_vs_NKX2-1cKO_H3K4me1_diff_cond1_3628,NKX2-1WT_H3K4me1_vs_NKX2-1cKO_H3K4me1_diff_common_18816,NKX2-1WT_H3K4me1_vs_NKX2-1cKO_H3K4me1_diff_cond1_3629,NKX2-1WT_H3K27ac_vs_NKX2-1cKO_H3K27ac_diff_common_8317
chr11	108085464	108086464	aRE	NKX2-1WT_H3K27ac_vs_NKX2-1cKO_H3K27ac_diff_cond1_1741,NKX2-1WT_H3K4me1_vs_NKX2-1cKO_H3K4me1_diff_common_18817,NKX2-1WT_H3K27ac_vs_NKX2-1cKO_H3K27ac_diff_cond1_1742
chr11	108086715	108087841	aRE	NKX2-1WT_H3K27ac_vs_NKX2-1cKO_H3K27ac_diff_cond1_1743,NKX2-1WT_H3K4me1_vs_NKX2-1cKO_H3K4me1_diff_common_18818
chr11	108098338	108099107	aRE	NKX2-1WT_H3K4me1_vs_NKX2-1cKO_H3K4me1_diff_common_18821,NKX2-1WT_H3K27ac_vs_NKX2-1cKO_H3K27ac_diff_cond1_1746
chr11	108146016	108147013	aRE	NKX2-1WT_H3K4me1_vs_NKX2-1cKO_H3K4me1_diff_common_18836,NKX2-1WT_H3K27ac_vs_NKX2-1cKO_H3K27ac_diff_cond1_1747,NKX2-1WT_H3K27ac_vs_NKX2-1cKO_H3K27ac_diff_cond1_1748,NKX2-1WT_H3K4me1_vs_NKX2-1cKO_H3K4me1_diff_cond1_3634
chr11	108156436	108156800	aRE	NKX2-1WT_H3K4me1_vs_NKX2-1cKO_H3K4me1_diff_common_18838,NKX2-1WT_H3K27ac_vs_NKX2-1cKO_H3K27ac_diff_cond1_1749
chr11	109896303	109896754	aRE	NKX2-1WT_H3K27ac_vs_NKX2-1cKO_H3K27ac_diff_cond1_1754,NKX2-1WT_H3K4me1_vs_NKX2-1cKO_H3K4me1_diff_common_18941
chr11	110320165	110320726	aRE	NKX2-1WT_H3K27ac_vs_NKX2-1cKO_H3K27ac_diff_cond1_1756,NKX2-1WT_H3K4me1_vs_NKX2-1cKO_H3K4me1_diff_common_18959
chr11	110884190	110884645	aRE	NKX2-1WT_H3K27ac_vs_NKX2-1cKO_H3K27ac_diff_cond1_1758,NKX2-1WT_H3K4me1_vs_NKX2-1cKO_H3K4me1_diff_common_18973,NKX2-1WT_H3K4me1_vs_NKX2-1cKO_H3K4me1_diff_cond1_3657
chr11	111998636	111999690	aRE	NKX2-1WT_H3K4me1_vs_NKX2-1cKO_H3K4me1_diff_common_19007,NKX2-1WT_H3K27me3_vs_NKX2-1cKO_H3K27me3_diff_cond2_467
chr11	112001045	112002917	aRE	NKX2-1WT_H3K4me1_vs_NKX2-1cKO_H3K4me1_diff_common_19008,NKX2-1WT_H3K27ac_vs_NKX2-1cKO_H3K27ac_diff_common_8387,NKX2-1WT_H3K27ac_vs_NKX2-1cKO_H3K27ac_diff_cond1_1760,NKX2-1WT_H3K4me1_vs_NKX2-1cKO_H3K4me1_diff_cond1_3664
chr11	112041586	112042356	aRE	NKX2-1WT_H3K27ac_vs_NKX2-1cKO_H3K27ac_diff_cond1_1761,NKX2-1WT_H3K4me1_vs_NKX2-1cKO_H3K4me1_diff_common_19010,NKX2-1WT_H3K27ac_vs_NKX2-1cKO_H3K27ac_diff_cond1_1762
chr11	112057813	112060214	aRE	NKX2-1WT_H3K4me1_vs_NKX2-1cKO_H3K4me1_diff_cond1_3665,NKX2-1WT_H3K27ac_vs_NKX2-1cKO_H3K27ac_diff_cond1_1764,NKX2-1WT_H3K4me1_vs_NKX2-1cKO_H3K4me1_diff_common_19011,NKX2-1WT_H3K27ac_vs_NKX2-1cKO_H3K27ac_diff_common_8388,NKX2-1WT_H3K27ac_vs_NKX2-1cKO_H3K27ac_diff_cond1_1765
chr11	112065172	112066075	aRE	NKX2-1WT_H3K4me1_vs_NKX2-1cKO_H3K4me1_diff_common_19012,NKX2-1WT_H3K27ac_vs_NKX2-1cKO_H3K27ac_diff_cond1_1767
chr11	112700649	112702745	aRE	NKX2-1WT_H3K27ac_vs_NKX2-1cKO_H3K27ac_diff_common_8415,NKX2-1WT_H3K4me1_vs_NKX2-1cKO_H3K4me1_diff_common_19069,NKX2-1WT_H3K27ac_vs_NKX2-1cKO_H3K27ac_diff_cond1_1770,NKX2-1WT_H3K27ac_vs_NKX2-1cKO_H3K27ac_diff_common_8416,NKX2-1WT_H3K27ac_vs_NKX2-1cKO_H3K27ac_diff_common_8417,NKX2-1WT_H3K27ac_vs_NKX2-1cKO_H3K27ac_diff_cond1_1771
chr11	112720744	112723139	aRE	NKX2-1WT_H3K27ac_vs_NKX2-1cKO_H3K27ac_diff_common_8418,NKX2-1WT_H3K4me1_vs_NKX2-1cKO_H3K4me1_diff_common_19070,NKX2-1WT_H3K4me1_vs_NKX2-1cKO_H3K4me1_diff_cond1_3673,NKX2-1WT_H3K27ac_vs_NKX2-1cKO_H3K27ac_diff_cond1_1772
chr11	113044969	113046536	aRE	NKX2-1WT_H3K27ac_vs_NKX2-1cKO_H3K27ac_diff_common_8448,NKX2-1WT_H3K4me1_vs_NKX2-1cKO_H3K4me1_diff_common_19105,NKX2-1WT_H3K4me1_vs_NKX2-1cKO_H3K4me1_diff_cond1_3685,NKX2-1WT_H3K4me1_vs_NKX2-1cKO_H3K4me1_diff_common_19106,NKX2-1WT_H3K27ac_vs_NKX2-1cKO_H3K27ac_diff_cond1_1776,NKX2-1WT_H3K4me1_vs_NKX2-1cKO_H3K4me1_diff_cond1_3686,NKX2-1WT_H3K4me1_vs_NKX2-1cKO_H3K4me1_diff_common_19107
chr11	113048205	113051655	aRE	NKX2-1WT_H3K4me1_vs_NKX2-1cKO_H3K4me1_diff_common_19108,NKX2-1WT_H3K27ac_vs_NKX2-1cKO_H3K27ac_diff_common_8450,NKX2-1WT_H3K4me1_vs_NKX2-1cKO_H3K4me1_diff_cond1_3689,NKX2-1WT_H3K27ac_vs_NKX2-1cKO_H3K27ac_diff_cond1_1777
chr11	113091945	113092401	aRE	NKX2-1WT_H3K4me1_vs_NKX2-1cKO_H3K4me1_diff_common_19113,NKX2-1WT_H3K27ac_vs_NKX2-1cKO_H3K27ac_diff_cond1_1779
chr11	113169993	113170396	aRE	NKX2-1WT_H3K4me1_vs_NKX2-1cKO_H3K4me1_diff_common_19124,NKX2-1WT_H3K27ac_vs_NKX2-1cKO_H3K27ac_diff_cond1_1780
chr11	113368927	113370132	aRE	NKX2-1WT_H3K4me1_vs_NKX2-1cKO_H3K4me1_diff_common_19157,NKX2-1WT_H3K27ac_vs_NKX2-1cKO_H3K27ac_diff_cond1_1785
chr11	113433646	113435118	aRE	NKX2-1WT_H3K27ac_vs_NKX2-1cKO_H3K27ac_diff_cond1_1786,NKX2-1WT_H3K4me1_vs_NKX2-1cKO_H3K4me1_diff_common_19166,NKX2-1WT_H3K4me1_vs_NKX2-1cKO_H3K4me1_diff_cond1_3702,NKX2-1WT_H3K27ac_vs_NKX2-1cKO_H3K27ac_diff_common_8479,NKX2-1WT_H3K4me1_vs_NKX2-1cKO_H3K4me1_diff_common_19167,NKX2-1WT_H3K27ac_vs_NKX2-1cKO_H3K27ac_diff_cond1_1787,NKX2-1WT_H3K4me1_vs_NKX2-1cKO_H3K4me1_diff_cond1_3703
chr11	113462263	113464014	aRE	NKX2-1WT_H3K4me1_vs_NKX2-1cKO_H3K4me1_diff_cond1_3704,NKX2-1WT_H3K4me1_vs_NKX2-1cKO_H3K4me1_diff_common_19169,NKX2-1WT_H3K27ac_vs_NKX2-1cKO_H3K27ac_diff_cond1_1788,NKX2-1WT_H3K27ac_vs_NKX2-1cKO_H3K27ac_diff_common_8481,NKX2-1WT_H3K4me1_vs_NKX2-1cKO_H3K4me1_diff_common_19170
chr11	113652427	113654190	aRE	NKX2-1WT_H3K27ac_vs_NKX2-1cKO_H3K27ac_diff_common_8489,NKX2-1WT_H3K4me1_vs_NKX2-1cKO_H3K4me1_diff_common_19195,NKX2-1WT_H3K27ac_vs_NKX2-1cKO_H3K27ac_diff_cond1_1789,NKX2-1WT_H3K27ac_vs_NKX2-1cKO_H3K27ac_diff_common_8490
chr11	114326812	114330626	aRE	NKX2-1WT_H3K4me1_vs_NKX2-1cKO_H3K4me1_diff_common_19284,NKX2-1WT_H3K27ac_vs_NKX2-1cKO_H3K27ac_diff_cond1_1790,NKX2-1WT_H3K27me3_vs_NKX2-1cKO_H3K27me3_diff_common_2774,NKX2-1WT_H3K27ac_vs_NKX2-1cKO_H3K27ac_diff_common_8541,NKX2-1WT_H3K4me1_vs_NKX2-1cKO_H3K4me1_diff_cond1_3727,NKX2-1WT_H3K27me3_vs_NKX2-1cKO_H3K27me3_diff_common_2775,NKX2-1WT_H3K27ac_vs_NKX2-1cKO_H3K27ac_diff_cond1_1791,NKX2-1WT_H3K…
chr11	114333448	114334714	aRE	NKX2-1WT_H3K27ac_vs_NKX2-1cKO_H3K27ac_diff_cond1_1793,NKX2-1WT_H3K4me1_vs_NKX2-1cKO_H3K4me1_diff_common_19286,NKX2-1WT_H3K27ac_vs_NKX2-1cKO_H3K27ac_diff_common_8544,NKX2-1WT_H3K27ac_vs_NKX2-1cKO_H3K27ac_diff_cond1_1794,NKX2-1WT_H3K27ac_vs_NKX2-1cKO_H3K27ac_diff_common_8545
chr11	114387979	114388764	aRE	NKX2-1WT_H3K27ac_vs_NKX2-1cKO_H3K27ac_diff_common_8550,NKX2-1WT_H3K4me1_vs_NKX2-1cKO_H3K4me1_diff_common_19295,NKX2-1WT_H3K27ac_vs_NKX2-1cKO_H3K27ac_diff_cond1_1797
chr11	114428280	114430153	aRE	NKX2-1WT_H3K4me1_vs_NKX2-1cKO_H3K4me1_diff_common_19304,NKX2-1WT_H3K27ac_vs_NKX2-1cKO_H3K27ac_diff_common_8558,NKX2-1WT_H3K27ac_vs_NKX2-1cKO_H3K27ac_diff_cond1_1799,NKX2-1WT_H3K27me3_vs_NKX2-1cKO_H3K27me3_diff_common_2777,NKX2-1WT_H3K27ac_vs_NKX2-1cKO_H3K27ac_diff_common_8559
chr11	114498346	114499019	aRE	NKX2-1WT_H3K27ac_vs_NKX2-1cKO_H3K27ac_diff_cond1_1800,NKX2-1WT_H3K27ac_vs_NKX2-1cKO_H3K27ac_diff_common_8566,NKX2-1WT_H3K4me1_vs_NKX2-1cKO_H3K4me1_diff_common_19309
chr11	115242826	115246118	aRE	NKX2-1WT_H3K4me1_vs_NKX2-1cKO_H3K4me1_diff_common_19379,NKX2-1WT_H3K27ac_vs_NKX2-1cKO_H3K27ac_diff_common_8599,NKX2-1WT_H3K4me1_vs_NKX2-1cKO_H3K4me1_diff_common_19380,NKX2-1WT_H3K27ac_vs_NKX2-1cKO_H3K27ac_diff_cond1_1804,NKX2-1WT_H3K27ac_vs_NKX2-1cKO_H3K27ac_diff_common_8600
chr11	115866174	115867002	aRE	NKX2-1WT_H3K4me1_vs_NKX2-1cKO_H3K4me1_diff_common_19439,NKX2-1WT_H3K27ac_vs_NKX2-1cKO_H3K27ac_diff_common_8637,NKX2-1WT_H3K27ac_vs_NKX2-1cKO_H3K27ac_diff_cond1_1806
chr11	116079542	116081712	aRE	NKX2-1WT_H3K27ac_vs_NKX2-1cKO_H3K27ac_diff_cond1_1807,NKX2-1WT_H3K27ac_vs_NKX2-1cKO_H3K27ac_diff_common_8655,NKX2-1WT_H3K4me1_vs_NKX2-1cKO_H3K4me1_diff_cond1_3755,NKX2-1WT_H3K4me1_vs_NKX2-1cKO_H3K4me1_diff_common_19462,NKX2-1WT_H3K27ac_vs_NKX2-1cKO_H3K27ac_diff_common_8656,NKX2-1WT_H3K4me1_vs_NKX2-1cKO_H3K4me1_diff_cond1_3756,NKX2-1WT_H3K27ac_vs_NKX2-1cKO_H3K27ac_diff_cond1_1808,NKX2-1WT_H3K4me1_…
chr11	116571524	116572529	aRE	NKX2-1WT_H3K4me1_vs_NKX2-1cKO_H3K4me1_diff_common_19513,NKX2-1WT_H3K27ac_vs_NKX2-1cKO_H3K27ac_diff_common_8682,NKX2-1WT_H3K27ac_vs_NKX2-1cKO_H3K27ac_diff_cond1_1811
chr11	116686333	116689251	aRE	NKX2-1WT_H3K27ac_vs_NKX2-1cKO_H3K27ac_diff_common_8689,NKX2-1WT_H3K27ac_vs_NKX2-1cKO_H3K27ac_diff_cond1_1813,NKX2-1WT_H3K4me1_vs_NKX2-1cKO_H3K4me1_diff_common_19517,NKX2-1WT_H3K4me1_vs_NKX2-1cKO_H3K4me1_diff_cond1_3763,NKX2-1WT_H3K27ac_vs_NKX2-1cKO_H3K27ac_diff_common_8690,NKX2-1WT_H3K27ac_vs_NKX2-1cKO_H3K27ac_diff_cond1_1814,NKX2-1WT_H3K4me1_vs_NKX2-1cKO_H3K4me1_diff_common_19518,NKX2-1WT_H3K27a…
chr11	116778929	116781411	aRE	NKX2-1WT_H3K27me3_vs_NKX2-1cKO_H3K27me3_diff_common_2830,NKX2-1WT_H3K4me1_vs_NKX2-1cKO_H3K4me1_diff_common_19533,NKX2-1WT_H3K27ac_vs_NKX2-1cKO_H3K27ac_diff_common_8699,NKX2-1WT_H3K4me1_vs_NKX2-1cKO_H3K4me1_diff_common_19534,NKX2-1WT_H3K27ac_vs_NKX2-1cKO_H3K27ac_diff_cond1_1816
chr11	116782226	116784298	aRE	NKX2-1WT_H3K4me1_vs_NKX2-1cKO_H3K4me1_diff_common_19536,NKX2-1WT_H3K4me1_vs_NKX2-1cKO_H3K4me1_diff_cond1_3765,NKX2-1WT_H3K27ac_vs_NKX2-1cKO_H3K27ac_diff_cond1_1817
chr11	116833707	116834998	aRE	NKX2-1WT_H3K27ac_vs_NKX2-1cKO_H3K27ac_diff_cond1_1818,NKX2-1WT_H3K4me1_vs_NKX2-1cKO_H3K4me1_diff_common_19540,NKX2-1WT_H3K27ac_vs_NKX2-1cKO_H3K27ac_diff_common_8703,NKX2-1WT_H3K4me1_vs_NKX2-1cKO_H3K4me1_diff_cond1_3766
chr11	116851372	116852001	aRE	NKX2-1WT_H3K27ac_vs_NKX2-1cKO_H3K27ac_diff_cond1_1819,NKX2-1WT_H3K4me1_vs_NKX2-1cKO_H3K4me1_diff_common_19543,NKX2-1WT_H3K27ac_vs_NKX2-1cKO_H3K27ac_diff_cond1_1820
chr11	117131022	117131879	aRE	NKX2-1WT_H3K4me1_vs_NKX2-1cKO_H3K4me1_diff_cond1_3771,NKX2-1WT_H3K27ac_vs_NKX2-1cKO_H3K27ac_diff_cond1_1825,NKX2-1WT_H3K4me1_vs_NKX2-1cKO_H3K4me1_diff_common_19586
chr11	117157006	117157953	aRE	NKX2-1WT_H3K27ac_vs_NKX2-1cKO_H3K27ac_diff_cond1_1826,NKX2-1WT_H3K4me1_vs_NKX2-1cKO_H3K4me1_diff_common_19588,NKX2-1WT_H3K4me1_vs_NKX2-1cKO_H3K4me1_diff_cond1_3772,NKX2-1WT_H3K27ac_vs_NKX2-1cKO_H3K27ac_diff_common_8729
chr11	117307865	117308474	aRE	NKX2-1WT_H3K4me1_vs_NKX2-1cKO_H3K4me1_diff_common_19621,NKX2-1WT_H3K27ac_vs_NKX2-1cKO_H3K27ac_diff_common_8751,NKX2-1WT_H3K27ac_vs_NKX2-1cKO_H3K27ac_diff_cond1_1831
chr11	117326596	117328573	aRE	NKX2-1WT_H3K4me1_vs_NKX2-1cKO_H3K4me1_diff_common_19626,NKX2-1WT_H3K27ac_vs_NKX2-1cKO_H3K27ac_diff_cond1_1833,NKX2-1WT_H3K27ac_vs_NKX2-1cKO_H3K27ac_diff_common_8754,NKX2-1WT_H3K27ac_vs_NKX2-1cKO_H3K27ac_diff_common_8755
chr11	117383322	117385364	aRE	NKX2-1WT_H3K27ac_vs_NKX2-1cKO_H3K27ac_diff_common_8767,NKX2-1WT_H3K4me1_vs_NKX2-1cKO_H3K4me1_diff_common_19642,NKX2-1WT_H3K27ac_vs_NKX2-1cKO_H3K27ac_diff_cond1_1834,NKX2-1WT_H3K4me1_vs_NKX2-1cKO_H3K4me1_diff_cond1_3787,NKX2-1WT_H3K4me1_vs_NKX2-1cKO_H3K4me1_diff_common_19643,NKX2-1WT_H3K27ac_vs_NKX2-1cKO_H3K27ac_diff_common_8768,NKX2-1WT_H3K4me1_vs_NKX2-1cKO_H3K4me1_diff_cond1_3788
chr11	117396871	117397406	aRE	NKX2-1WT_H3K4me1_vs_NKX2-1cKO_H3K4me1_diff_common_19646,NKX2-1WT_H3K27ac_vs_NKX2-1cKO_H3K27ac_diff_cond1_1835,NKX2-1WT_H3K4me1_vs_NKX2-1cKO_H3K4me1_diff_cond1_3790
chr11	117447427	117449109	aRE	NKX2-1WT_H3K27ac_vs_NKX2-1cKO_H3K27ac_diff_cond1_1839,NKX2-1WT_H3K4me1_vs_NKX2-1cKO_H3K4me1_diff_cond1_3792,NKX2-1WT_H3K4me1_vs_NKX2-1cKO_H3K4me1_diff_common_19653,NKX2-1WT_H3K27ac_vs_NKX2-1cKO_H3K27ac_diff_common_8774,NKX2-1WT_H3K4me1_vs_NKX2-1cKO_H3K4me1_diff_cond1_3793,NKX2-1WT_H3K27ac_vs_NKX2-1cKO_H3K27ac_diff_cond1_1840
chr11	117472286	117474775	aRE	NKX2-1WT_H3K27ac_vs_NKX2-1cKO_H3K27ac_diff_cond1_1841,NKX2-1WT_H3K4me1_vs_NKX2-1cKO_H3K4me1_diff_common_19660,NKX2-1WT_H3K27ac_vs_NKX2-1cKO_H3K27ac_diff_common_8778,NKX2-1WT_H3K4me1_vs_NKX2-1cKO_H3K4me1_diff_cond1_3798,NKX2-1WT_H3K4me1_vs_NKX2-1cKO_H3K4me1_diff_common_19661,NKX2-1WT_H3K27ac_vs_NKX2-1cKO_H3K27ac_diff_cond1_1842,NKX2-1WT_H3K4me1_vs_NKX2-1cKO_H3K4me1_diff_cond1_3799
chr11	117697560	117698192	aRE	NKX2-1WT_H3K4me1_vs_NKX2-1cKO_H3K4me1_diff_cond1_3808,NKX2-1WT_H3K27ac_vs_NKX2-1cKO_H3K27ac_diff_cond1_1844,NKX2-1WT_H3K4me1_vs_NKX2-1cKO_H3K4me1_diff_common_19688,NKX2-1WT_H3K27ac_vs_NKX2-1cKO_H3K27ac_diff_cond1_1845
chr11	117739218	117740590	aRE	NKX2-1WT_H3K27ac_vs_NKX2-1cKO_H3K27ac_diff_cond1_1846,NKX2-1WT_H3K4me1_vs_NKX2-1cKO_H3K4me1_diff_common_19693,NKX2-1WT_H3K27ac_vs_NKX2-1cKO_H3K27ac_diff_common_8790,NKX2-1WT_H3K27ac_vs_NKX2-1cKO_H3K27ac_diff_cond1_1847,NKX2-1WT_H3K4me1_vs_NKX2-1cKO_H3K4me1_diff_cond1_3810,NKX2-1WT_H3K4me1_vs_NKX2-1cKO_H3K4me1_diff_common_19694
chr11	117749636	117749947	aRE	NKX2-1WT_H3K27me3_vs_NKX2-1cKO_H3K27me3_diff_cond2_470,NKX2-1WT_H3K4me1_vs_NKX2-1cKO_H3K4me1_diff_common_19695
chr11	117750008	117752802	aRE	NKX2-1WT_H3K27ac_vs_NKX2-1cKO_H3K27ac_diff_common_8791,NKX2-1WT_H3K4me1_vs_NKX2-1cKO_H3K4me1_diff_common_19696,NKX2-1WT_H3K27ac_vs_NKX2-1cKO_H3K27ac_diff_cond1_1848,NKX2-1WT_H3K4me1_vs_NKX2-1cKO_H3K4me1_diff_cond1_3811,NKX2-1WT_H3K4me1_vs_NKX2-1cKO_H3K4me1_diff_common_19697,NKX2-1WT_H3K4me1_vs_NKX2-1cKO_H3K4me1_diff_cond1_3812,NKX2-1WT_H3K27ac_vs_NKX2-1cKO_H3K27ac_diff_common_8792
chr11	117904220	117905484	aRE	NKX2-1WT_H3K27ac_vs_NKX2-1cKO_H3K27ac_diff_cond1_1854,NKX2-1WT_H3K27ac_vs_NKX2-1cKO_H3K27ac_diff_common_8802,NKX2-1WT_H3K4me1_vs_NKX2-1cKO_H3K4me1_diff_common_19714
chr11	117994498	117996392	aRE	NKX2-1WT_H3K27ac_vs_NKX2-1cKO_H3K27ac_diff_cond1_1856,NKX2-1WT_H3K4me1_vs_NKX2-1cKO_H3K4me1_diff_common_19716,NKX2-1WT_H3K27ac_vs_NKX2-1cKO_H3K27ac_diff_common_8803,NKX2-1WT_H3K27ac_vs_NKX2-1cKO_H3K27ac_diff_cond1_1857,NKX2-1WT_H3K4me1_vs_NKX2-1cKO_H3K4me1_diff_cond1_3822
chr11	118115318	118116889	aRE	NKX2-1WT_H3K27ac_vs_NKX2-1cKO_H3K27ac_diff_common_8812,NKX2-1WT_H3K4me1_vs_NKX2-1cKO_H3K4me1_diff_common_19731,NKX2-1WT_H3K27ac_vs_NKX2-1cKO_H3K27ac_diff_cond1_1859,NKX2-1WT_H3K4me1_vs_NKX2-1cKO_H3K4me1_diff_cond1_3828,NKX2-1WT_H3K4me1_vs_NKX2-1cKO_H3K4me1_diff_common_19732
chr11	118279205	118281370	aRE	NKX2-1WT_H3K4me1_vs_NKX2-1cKO_H3K4me1_diff_common_19741,NKX2-1WT_H3K27ac_vs_NKX2-1cKO_H3K27ac_diff_cond1_1862,NKX2-1WT_H3K27ac_vs_NKX2-1cKO_H3K27ac_diff_common_8818,NKX2-1WT_H3K4me1_vs_NKX2-1cKO_H3K4me1_diff_common_19742
chr11	118297559	118298921	aRE	NKX2-1WT_H3K27ac_vs_NKX2-1cKO_H3K27ac_diff_common_8821,NKX2-1WT_H3K4me1_vs_NKX2-1cKO_H3K4me1_diff_common_19747,NKX2-1WT_H3K27ac_vs_NKX2-1cKO_H3K27ac_diff_cond1_1863,NKX2-1WT_H3K4me1_vs_NKX2-1cKO_H3K4me1_diff_cond1_3837,NKX2-1WT_H3K27ac_vs_NKX2-1cKO_H3K27ac_diff_cond1_1864
chr11	118411596	118413482	aRE	NKX2-1WT_H3K27ac_vs_NKX2-1cKO_H3K27ac_diff_cond1_1868,NKX2-1WT_H3K4me1_vs_NKX2-1cKO_H3K4me1_diff_common_19761,NKX2-1WT_H3K27ac_vs_NKX2-1cKO_H3K27ac_diff_cond1_1869,NKX2-1WT_H3K27ac_vs_NKX2-1cKO_H3K27ac_diff_common_8827,NKX2-1WT_H3K27ac_vs_NKX2-1cKO_H3K27ac_diff_common_8828
chr11	118605411	118607989	aRE	NKX2-1WT_H3K4me1_vs_NKX2-1cKO_H3K4me1_diff_common_19786,NKX2-1WT_H3K27ac_vs_NKX2-1cKO_H3K27ac_diff_cond1_1870,NKX2-1WT_H3K4me1_vs_NKX2-1cKO_H3K4me1_diff_cond1_3848,NKX2-1WT_H3K27ac_vs_NKX2-1cKO_H3K27ac_diff_common_8832,NKX2-1WT_H3K4me1_vs_NKX2-1cKO_H3K4me1_diff_common_19787,NKX2-1WT_H3K27ac_vs_NKX2-1cKO_H3K27ac_diff_cond1_1871,NKX2-1WT_H3K27ac_vs_NKX2-1cKO_H3K27ac_diff_common_8833,NKX2-1WT_H3K27a…
chr11	118652209	118656781	aRE	NKX2-1WT_H3K27ac_vs_NKX2-1cKO_H3K27ac_diff_common_8841,NKX2-1WT_H3K4me1_vs_NKX2-1cKO_H3K4me1_diff_common_19797,NKX2-1WT_H3K27ac_vs_NKX2-1cKO_H3K27ac_diff_cond1_1873,NKX2-1WT_H3K27ac_vs_NKX2-1cKO_H3K27ac_diff_common_8842,NKX2-1WT_H3K27ac_vs_NKX2-1cKO_H3K27ac_diff_cond1_1874,NKX2-1WT_H3K4me1_vs_NKX2-1cKO_H3K4me1_diff_cond1_3849,NKX2-1WT_H3K4me1_vs_NKX2-1cKO_H3K4me1_diff_common_19798,NKX2-1WT_H3K27a…
chr11	118777514	118778833	aRE	NKX2-1WT_H3K4me1_vs_NKX2-1cKO_H3K4me1_diff_common_19813,NKX2-1WT_H3K27ac_vs_NKX2-1cKO_H3K27ac_diff_common_8849,NKX2-1WT_H3K27ac_vs_NKX2-1cKO_H3K27ac_diff_cond1_1877
chr11	118818134	118819533	aRE	NKX2-1WT_H3K27ac_vs_NKX2-1cKO_H3K27ac_diff_common_8851,NKX2-1WT_H3K4me1_vs_NKX2-1cKO_H3K4me1_diff_common_19819,NKX2-1WT_H3K27ac_vs_NKX2-1cKO_H3K27ac_diff_cond1_1879,NKX2-1WT_H3K27ac_vs_NKX2-1cKO_H3K27ac_diff_common_8852
chr11	118882953	118887863	aRE	NKX2-1WT_H3K4me1_vs_NKX2-1cKO_H3K4me1_diff_common_19826,NKX2-1WT_H3K27me3_vs_NKX2-1cKO_H3K27me3_diff_common_2863,NKX2-1WT_H3K27ac_vs_NKX2-1cKO_H3K27ac_diff_common_8856,NKX2-1WT_H3K4me1_vs_NKX2-1cKO_H3K4me1_diff_common_19827,NKX2-1WT_H3K27ac_vs_NKX2-1cKO_H3K27ac_diff_cond1_1880
chr11	119044413	119045481	aRE	NKX2-1WT_H3K4me1_vs_NKX2-1cKO_H3K4me1_diff_common_19865,NKX2-1WT_H3K4me1_vs_NKX2-1cKO_H3K4me1_diff_cond1_3865,NKX2-1WT_H3K4me1_vs_NKX2-1cKO_H3K4me1_diff_common_19866,NKX2-1WT_H3K27ac_vs_NKX2-1cKO_H3K27ac_diff_cond1_1882,NKX2-1WT_H3K27ac_vs_NKX2-1cKO_H3K27ac_diff_common_8881
chr11	11932648	11934013	aRE	NKX2-1WT_H3K27ac_vs_NKX2-1cKO_H3K27ac_diff_common_5701,NKX2-1WT_H3K27me3_vs_NKX2-1cKO_H3K27me3_diff_common_1815,NKX2-1WT_H3K4me1_vs_NKX2-1cKO_H3K4me1_diff_common_13190,NKX2-1WT_H3K27me3_vs_NKX2-1cKO_H3K27me3_diff_cond2_367
chr11	119570085	119571341	aRE	NKX2-1WT_H3K27ac_vs_NKX2-1cKO_H3K27ac_diff_cond1_1885,NKX2-1WT_H3K4me1_vs_NKX2-1cKO_H3K4me1_diff_common_19915,NKX2-1WT_H3K27ac_vs_NKX2-1cKO_H3K27ac_diff_common_8905
chr11	119606551	119607058	aRE	NKX2-1WT_H3K4me1_vs_NKX2-1cKO_H3K4me1_diff_common_19922,NKX2-1WT_H3K27ac_vs_NKX2-1cKO_H3K27ac_diff_cond1_1886
chr11	119648562	119651736	aRE	NKX2-1WT_H3K27ac_vs_NKX2-1cKO_H3K27ac_diff_cond1_1888,NKX2-1WT_H3K4me1_vs_NKX2-1cKO_H3K4me1_diff_cond1_3879,NKX2-1WT_H3K27ac_vs_NKX2-1cKO_H3K27ac_diff_cond1_1889,NKX2-1WT_H3K4me1_vs_NKX2-1cKO_H3K4me1_diff_common_19928,NKX2-1WT_H3K4me1_vs_NKX2-1cKO_H3K4me1_diff_cond1_3880,NKX2-1WT_H3K27ac_vs_NKX2-1cKO_H3K27ac_diff_common_8912,NKX2-1WT_H3K27ac_vs_NKX2-1cKO_H3K27ac_diff_cond1_1890,NKX2-1WT_H3K4me1_v…
chr11	120125299	120126872	aRE	NKX2-1WT_H3K4me1_vs_NKX2-1cKO_H3K4me1_diff_common_19987,NKX2-1WT_H3K27ac_vs_NKX2-1cKO_H3K27ac_diff_cond1_1900,NKX2-1WT_H3K27ac_vs_NKX2-1cKO_H3K27ac_diff_common_8958
chr11	120157570	120158846	aRE	NKX2-1WT_H3K27ac_vs_NKX2-1cKO_H3K27ac_diff_cond1_1901,NKX2-1WT_H3K4me1_vs_NKX2-1cKO_H3K4me1_diff_common_19993,NKX2-1WT_H3K27ac_vs_NKX2-1cKO_H3K27ac_diff_common_8964
chr11	120165509	120169091	aRE	NKX2-1WT_H3K4me1_vs_NKX2-1cKO_H3K4me1_diff_common_19994,NKX2-1WT_H3K27ac_vs_NKX2-1cKO_H3K27ac_diff_common_8966,NKX2-1WT_H3K4me1_vs_NKX2-1cKO_H3K4me1_diff_common_19995,NKX2-1WT_H3K27me3_vs_NKX2-1cKO_H3K27me3_diff_common_2883,NKX2-1WT_H3K4me1_vs_NKX2-1cKO_H3K4me1_diff_cond1_3902,NKX2-1WT_H3K27me3_vs_NKX2-1cKO_H3K27me3_diff_cond2_473,NKX2-1WT_H3K4me1_vs_NKX2-1cKO_H3K4me1_diff_common_19996,NKX2-1WT_H…
chr11	121708822	121709811	aRE	NKX2-1WT_H3K4me1_vs_NKX2-1cKO_H3K4me1_diff_common_20111,NKX2-1WT_H3K27ac_vs_NKX2-1cKO_H3K27ac_diff_common_9026,NKX2-1WT_H3K27ac_vs_NKX2-1cKO_H3K27ac_diff_cond1_1902,NKX2-1WT_H3K4me1_vs_NKX2-1cKO_H3K4me1_diff_cond1_3920
chr11	17911127	17911666	aRE	NKX2-1WT_H3K4me1_vs_NKX2-1cKO_H3K4me1_diff_common_13288,NKX2-1WT_H3K27me3_vs_NKX2-1cKO_H3K27me3_diff_cond2_370
chr11	18649090	18650326	aRE	NKX2-1WT_H3K27me3_vs_NKX2-1cKO_H3K27me3_diff_common_1841,NKX2-1WT_H3K4me1_vs_NKX2-1cKO_H3K4me1_diff_common_13308,NKX2-1WT_H3K27me3_vs_NKX2-1cKO_H3K27me3_diff_cond2_371
chr11	18918042	18922178	aRE	NKX2-1WT_H3K4me1_vs_NKX2-1cKO_H3K4me1_diff_common_13356,NKX2-1WT_H3K27ac_vs_NKX2-1cKO_H3K27ac_diff_common_5758,NKX2-1WT_H3K4me1_vs_NKX2-1cKO_H3K4me1_diff_common_13357,NKX2-1WT_H3K4me1_vs_NKX2-1cKO_H3K4me1_diff_common_13358,NKX2-1WT_H3K4me1_vs_NKX2-1cKO_H3K4me1_diff_common_13359,NKX2-1WT_H3K27me3_vs_NKX2-1cKO_H3K27me3_diff_common_1854,NKX2-1WT_H3K4me1_vs_NKX2-1cKO_H3K4me1_diff_cond1_2589,NKX2-1WT_…
chr11	19017194	19017472	aRE	NKX2-1WT_H3K4me1_vs_NKX2-1cKO_H3K4me1_diff_common_13373,NKX2-1WT_H3K27me3_vs_NKX2-1cKO_H3K27me3_diff_cond2_374
chr11	19250586	19252692	aRE	NKX2-1WT_H3K4me1_vs_NKX2-1cKO_H3K4me1_diff_common_13387,NKX2-1WT_H3K27ac_vs_NKX2-1cKO_H3K27ac_diff_common_5765,NKX2-1WT_H3K27ac_vs_NKX2-1cKO_H3K27ac_diff_common_5766,NKX2-1WT_H3K27ac_vs_NKX2-1cKO_H3K27ac_diff_cond1_1213,NKX2-1WT_H3K27ac_vs_NKX2-1cKO_H3K27ac_diff_common_5767
chr11	19253399	19254656	aRE	NKX2-1WT_H3K4me1_vs_NKX2-1cKO_H3K4me1_diff_common_13388,NKX2-1WT_H3K27ac_vs_NKX2-1cKO_H3K27ac_diff_cond1_1214,NKX2-1WT_H3K4me1_vs_NKX2-1cKO_H3K4me1_diff_cond1_2593,NKX2-1WT_H3K4me1_vs_NKX2-1cKO_H3K4me1_diff_common_13389,NKX2-1WT_H3K27ac_vs_NKX2-1cKO_H3K27ac_diff_cond1_1215
chr11	19428769	19429399	aRE	NKX2-1WT_H3K27ac_vs_NKX2-1cKO_H3K27ac_diff_cond1_1216,NKX2-1WT_H3K4me1_vs_NKX2-1cKO_H3K4me1_diff_common_13394
chr11	19494891	19495394	aRE	NKX2-1WT_H3K27ac_vs_NKX2-1cKO_H3K27ac_diff_cond1_1217,NKX2-1WT_H3K4me1_vs_NKX2-1cKO_H3K4me1_diff_common_13400
chr11	20539780	20541305	aRE	NKX2-1WT_H3K4me1_vs_NKX2-1cKO_H3K4me1_diff_common_13479,NKX2-1WT_H3K27ac_vs_NKX2-1cKO_H3K27ac_diff_cond1_1221,NKX2-1WT_H3K27ac_vs_NKX2-1cKO_H3K27ac_diff_common_5801,NKX2-1WT_H3K27ac_vs_NKX2-1cKO_H3K27ac_diff_cond1_1222,NKX2-1WT_H3K4me1_vs_NKX2-1cKO_H3K4me1_diff_cond1_2608,NKX2-1WT_H3K27ac_vs_NKX2-1cKO_H3K27ac_diff_common_5802,NKX2-1WT_H3K27ac_vs_NKX2-1cKO_H3K27ac_diff_cond1_1223
chr11	22483629	22485678	aRE	NKX2-1WT_H3K27ac_vs_NKX2-1cKO_H3K27ac_diff_cond1_1227,NKX2-1WT_H3K4me1_vs_NKX2-1cKO_H3K4me1_diff_cond1_2627,NKX2-1WT_H3K4me1_vs_NKX2-1cKO_H3K4me1_diff_common_13573,NKX2-1WT_H3K27ac_vs_NKX2-1cKO_H3K27ac_diff_common_5845,NKX2-1WT_H3K27ac_vs_NKX2-1cKO_H3K27ac_diff_common_5846,NKX2-1WT_H3K4me1_vs_NKX2-1cKO_H3K4me1_diff_cond1_2628,NKX2-1WT_H3K27ac_vs_NKX2-1cKO_H3K27ac_diff_common_5847
chr11	22510199	22511371	aRE	NKX2-1WT_H3K4me1_vs_NKX2-1cKO_H3K4me1_diff_cond1_2630,NKX2-1WT_H3K27ac_vs_NKX2-1cKO_H3K27ac_diff_cond1_1229,NKX2-1WT_H3K4me1_vs_NKX2-1cKO_H3K4me1_diff_common_13577,NKX2-1WT_H3K4me1_vs_NKX2-1cKO_H3K4me1_diff_cond1_2631,NKX2-1WT_H3K4me1_vs_NKX2-1cKO_H3K4me1_diff_common_13578
chr11	22759725	22761208	aRE	NKX2-1WT_H3K4me1_vs_NKX2-1cKO_H3K4me1_diff_cond1_2633,NKX2-1WT_H3K27ac_vs_NKX2-1cKO_H3K27ac_diff_common_5853,NKX2-1WT_H3K4me1_vs_NKX2-1cKO_H3K4me1_diff_common_13588,NKX2-1WT_H3K27me3_vs_NKX2-1cKO_H3K27me3_diff_common_1880,NKX2-1WT_H3K27me3_vs_NKX2-1cKO_H3K27me3_diff_cond2_378
chr11	23040361	23041954	aRE	NKX2-1WT_H3K27ac_vs_NKX2-1cKO_H3K27ac_diff_common_5865,NKX2-1WT_H3K4me1_vs_NKX2-1cKO_H3K4me1_diff_common_13612,NKX2-1WT_H3K27ac_vs_NKX2-1cKO_H3K27ac_diff_cond1_1234
chr11	23994032	23995779	aRE	NKX2-1WT_H3K27ac_vs_NKX2-1cKO_H3K27ac_diff_cond1_1235,NKX2-1WT_H3K4me1_vs_NKX2-1cKO_H3K4me1_diff_common_13647,NKX2-1WT_H3K27ac_vs_NKX2-1cKO_H3K27ac_diff_common_5892,NKX2-1WT_H3K27ac_vs_NKX2-1cKO_H3K27ac_diff_cond1_1236,NKX2-1WT_H3K27ac_vs_NKX2-1cKO_H3K27ac_diff_common_5893
chr11	23996000	23998484	aRE	NKX2-1WT_H3K4me1_vs_NKX2-1cKO_H3K4me1_diff_common_13648,NKX2-1WT_H3K27ac_vs_NKX2-1cKO_H3K27ac_diff_common_5894,NKX2-1WT_H3K27ac_vs_NKX2-1cKO_H3K27ac_diff_cond1_1237,NKX2-1WT_H3K4me1_vs_NKX2-1cKO_H3K4me1_diff_cond1_2648,NKX2-1WT_H3K4me1_vs_NKX2-1cKO_H3K4me1_diff_common_13649,NKX2-1WT_H3K27ac_vs_NKX2-1cKO_H3K27ac_diff_common_5895,NKX2-1WT_H3K27ac_vs_NKX2-1cKO_H3K27ac_diff_cond1_1238,NKX2-1WT_H3K27a…
chr11	23998687	24000338	aRE	NKX2-1WT_H3K27ac_vs_NKX2-1cKO_H3K27ac_diff_cond1_1240,NKX2-1WT_H3K4me1_vs_NKX2-1cKO_H3K4me1_diff_common_13650,NKX2-1WT_H3K27ac_vs_NKX2-1cKO_H3K27ac_diff_common_5897,NKX2-1WT_H3K4me1_vs_NKX2-1cKO_H3K4me1_diff_cond1_2649,NKX2-1WT_H3K27ac_vs_NKX2-1cKO_H3K27ac_diff_common_5898,NKX2-1WT_H3K27ac_vs_NKX2-1cKO_H3K27ac_diff_cond1_1241
chr11	24094685	24095584	aRE	NKX2-1WT_H3K27me3_vs_NKX2-1cKO_H3K27me3_diff_cond2_379,NKX2-1WT_H3K4me1_vs_NKX2-1cKO_H3K4me1_diff_common_13676
chr11	24143184	24143408	aRE	NKX2-1WT_H3K27ac_vs_NKX2-1cKO_H3K27ac_diff_cond1_1242,NKX2-1WT_H3K4me1_vs_NKX2-1cKO_H3K4me1_diff_common_13680
chr11	24269584	24273615	aRE	NKX2-1WT_H3K4me1_vs_NKX2-1cKO_H3K4me1_diff_common_13697,NKX2-1WT_H3K27ac_vs_NKX2-1cKO_H3K27ac_diff_common_5909,NKX2-1WT_H3K27ac_vs_NKX2-1cKO_H3K27ac_diff_cond1_1244,NKX2-1WT_H3K4me1_vs_NKX2-1cKO_H3K4me1_diff_cond1_2658,NKX2-1WT_H3K27ac_vs_NKX2-1cKO_H3K27ac_diff_common_5910,NKX2-1WT_H3K4me1_vs_NKX2-1cKO_H3K4me1_diff_common_13698,NKX2-1WT_H3K27ac_vs_NKX2-1cKO_H3K27ac_diff_cond1_1245,NKX2-1WT_H3K27a…
chr11	24351281	24353259	aRE	NKX2-1WT_H3K27ac_vs_NKX2-1cKO_H3K27ac_diff_common_5914,NKX2-1WT_H3K4me1_vs_NKX2-1cKO_H3K4me1_diff_cond1_2660,NKX2-1WT_H3K27ac_vs_NKX2-1cKO_H3K27ac_diff_cond1_1249,NKX2-1WT_H3K4me1_vs_NKX2-1cKO_H3K4me1_diff_common_13704,NKX2-1WT_H3K27ac_vs_NKX2-1cKO_H3K27ac_diff_common_5915,NKX2-1WT_H3K27ac_vs_NKX2-1cKO_H3K27ac_diff_cond1_1250,NKX2-1WT_H3K27ac_vs_NKX2-1cKO_H3K27ac_diff_common_5916
chr11	25544369	25546048	aRE	NKX2-1WT_H3K4me1_vs_NKX2-1cKO_H3K4me1_diff_common_13767,NKX2-1WT_H3K27ac_vs_NKX2-1cKO_H3K27ac_diff_cond1_1253,NKX2-1WT_H3K27ac_vs_NKX2-1cKO_H3K27ac_diff_common_5950
chr11	25802879	25804157	aRE	NKX2-1WT_H3K27ac_vs_NKX2-1cKO_H3K27ac_diff_cond1_1255,NKX2-1WT_H3K4me1_vs_NKX2-1cKO_H3K4me1_diff_cond1_2665,NKX2-1WT_H3K4me1_vs_NKX2-1cKO_H3K4me1_diff_common_13793,NKX2-1WT_H3K27ac_vs_NKX2-1cKO_H3K27ac_diff_cond1_1256,NKX2-1WT_H3K4me1_vs_NKX2-1cKO_H3K4me1_diff_cond1_2666
chr11	26706433	26707360	aRE	NKX2-1WT_H3K27ac_vs_NKX2-1cKO_H3K27ac_diff_cond1_1262,NKX2-1WT_H3K4me1_vs_NKX2-1cKO_H3K4me1_diff_common_13830,NKX2-1WT_H3K4me1_vs_NKX2-1cKO_H3K4me1_diff_cond1_2669,NKX2-1WT_H3K27ac_vs_NKX2-1cKO_H3K27ac_diff_common_5976,NKX2-1WT_H3K4me1_vs_NKX2-1cKO_H3K4me1_diff_common_13831,NKX2-1WT_H3K27ac_vs_NKX2-1cKO_H3K27ac_diff_cond1_1263
chr11	31571252	31572515	aRE	NKX2-1WT_H3K27ac_vs_NKX2-1cKO_H3K27ac_diff_cond1_1266,NKX2-1WT_H3K27ac_vs_NKX2-1cKO_H3K27ac_diff_common_6015,NKX2-1WT_H3K4me1_vs_NKX2-1cKO_H3K4me1_diff_common_13906
chr11	31899456	31903889	aRE	NKX2-1WT_H3K27ac_vs_NKX2-1cKO_H3K27ac_diff_common_6035,NKX2-1WT_H3K4me1_vs_NKX2-1cKO_H3K4me1_diff_common_13937,NKX2-1WT_H3K4me1_vs_NKX2-1cKO_H3K4me1_diff_common_13938,NKX2-1WT_H3K27ac_vs_NKX2-1cKO_H3K27ac_diff_cond1_1267,NKX2-1WT_H3K4me1_vs_NKX2-1cKO_H3K4me1_diff_common_13939,NKX2-1WT_H3K27me3_vs_NKX2-1cKO_H3K27me3_diff_cond2_381,NKX2-1WT_H3K27ac_vs_NKX2-1cKO_H3K27ac_diff_cond1_1268,NKX2-1WT_H3K2…
chr11	31940741	31941030	aRE	NKX2-1WT_H3K27ac_vs_NKX2-1cKO_H3K27ac_diff_cond1_1270,NKX2-1WT_H3K4me1_vs_NKX2-1cKO_H3K4me1_diff_common_13954
chr11	32005477	32007108	aRE	NKX2-1WT_H3K4me1_vs_NKX2-1cKO_H3K4me1_diff_cond1_2700,NKX2-1WT_H3K27ac_vs_NKX2-1cKO_H3K27ac_diff_common_6057,NKX2-1WT_H3K4me1_vs_NKX2-1cKO_H3K4me1_diff_common_13972,NKX2-1WT_H3K4me1_vs_NKX2-1cKO_H3K4me1_diff_cond1_2701,NKX2-1WT_H3K4me1_vs_NKX2-1cKO_H3K4me1_diff_common_13973,NKX2-1WT_H3K27ac_vs_NKX2-1cKO_H3K27ac_diff_cond1_1272,NKX2-1WT_H3K4me1_vs_NKX2-1cKO_H3K4me1_diff_cond1_2702
chr11	32039258	32039903	aRE	NKX2-1WT_H3K27ac_vs_NKX2-1cKO_H3K27ac_diff_cond1_1274,NKX2-1WT_H3K4me1_vs_NKX2-1cKO_H3K4me1_diff_common_13982,NKX2-1WT_H3K27ac_vs_NKX2-1cKO_H3K27ac_diff_common_6063
chr11	32135367	32136416	aRE	NKX2-1WT_H3K4me1_vs_NKX2-1cKO_H3K4me1_diff_common_13995,NKX2-1WT_H3K27ac_vs_NKX2-1cKO_H3K27ac_diff_common_6075,NKX2-1WT_H3K27ac_vs_NKX2-1cKO_H3K27ac_diff_cond1_1284,NKX2-1WT_H3K4me1_vs_NKX2-1cKO_H3K4me1_diff_cond1_2710
chr11	32273453	32273989	aRE	NKX2-1WT_H3K27ac_vs_NKX2-1cKO_H3K27ac_diff_cond1_1286,NKX2-1WT_H3K4me1_vs_NKX2-1cKO_H3K4me1_diff_common_14003
chr11	32451626	32452959	aRE	NKX2-1WT_H3K4me1_vs_NKX2-1cKO_H3K4me1_diff_common_14014,NKX2-1WT_H3K27ac_vs_NKX2-1cKO_H3K27ac_diff_common_6085,NKX2-1WT_H3K27ac_vs_NKX2-1cKO_H3K27ac_diff_cond1_1288,NKX2-1WT_H3K27ac_vs_NKX2-1cKO_H3K27ac_diff_common_6086,NKX2-1WT_H3K4me1_vs_NKX2-1cKO_H3K4me1_diff_cond1_2720
chr11	32700758	32701599	aRE	NKX2-1WT_H3K4me1_vs_NKX2-1cKO_H3K4me1_diff_common_14028,NKX2-1WT_H3K4me1_vs_NKX2-1cKO_H3K4me1_diff_cond1_2724,NKX2-1WT_H3K27ac_vs_NKX2-1cKO_H3K27ac_diff_cond1_1289,NKX2-1WT_H3K4me1_vs_NKX2-1cKO_H3K4me1_diff_common_14029
chr11	32841365	32843333	aRE	NKX2-1WT_H3K27ac_vs_NKX2-1cKO_H3K27ac_diff_common_6091,NKX2-1WT_H3K4me1_vs_NKX2-1cKO_H3K4me1_diff_common_14033,NKX2-1WT_H3K27ac_vs_NKX2-1cKO_H3K27ac_diff_cond1_1291
chr11	33046348	33047328	aRE	NKX2-1WT_H3K4me1_vs_NKX2-1cKO_H3K4me1_diff_common_14039,NKX2-1WT_H3K27me3_vs_NKX2-1cKO_H3K27me3_diff_common_1906,NKX2-1WT_H3K27me3_vs_NKX2-1cKO_H3K27me3_diff_common_1907,NKX2-1WT_H3K27ac_vs_NKX2-1cKO_H3K27ac_diff_cond1_1292
chr11	33092784	33094548	aRE	NKX2-1WT_H3K27me3_vs_NKX2-1cKO_H3K27me3_diff_common_1912,NKX2-1WT_H3K4me1_vs_NKX2-1cKO_H3K4me1_diff_common_14044,NKX2-1WT_H3K27me3_vs_NKX2-1cKO_H3K27me3_diff_cond2_386
chr11	33568367	33568766	aRE	NKX2-1WT_H3K4me1_vs_NKX2-1cKO_H3K4me1_diff_common_14060,NKX2-1WT_H3K27ac_vs_NKX2-1cKO_H3K27ac_diff_cond1_1293
chr11	33579926	33580870	aRE	NKX2-1WT_H3K4me1_vs_NKX2-1cKO_H3K4me1_diff_common_14063,NKX2-1WT_H3K27me3_vs_NKX2-1cKO_H3K27me3_diff_common_1914,NKX2-1WT_H3K27me3_vs_NKX2-1cKO_H3K27me3_diff_cond2_387
chr11	33656197	33658184	aRE	NKX2-1WT_H3K27ac_vs_NKX2-1cKO_H3K27ac_diff_cond1_1295,NKX2-1WT_H3K4me1_vs_NKX2-1cKO_H3K4me1_diff_cond1_2739,NKX2-1WT_H3K4me1_vs_NKX2-1cKO_H3K4me1_diff_common_14068,NKX2-1WT_H3K27ac_vs_NKX2-1cKO_H3K27ac_diff_common_6098,NKX2-1WT_H3K27ac_vs_NKX2-1cKO_H3K27ac_diff_cond1_1296
chr11	33811836	33812610	aRE	NKX2-1WT_H3K4me1_vs_NKX2-1cKO_H3K4me1_diff_cond1_2744,NKX2-1WT_H3K27ac_vs_NKX2-1cKO_H3K27ac_diff_cond1_1299,NKX2-1WT_H3K4me1_vs_NKX2-1cKO_H3K4me1_diff_common_14086
chr11	33832242	33832805	aRE	NKX2-1WT_H3K27ac_vs_NKX2-1cKO_H3K27ac_diff_cond1_1300,NKX2-1WT_H3K4me1_vs_NKX2-1cKO_H3K4me1_diff_common_14087
chr11	34214696	34216729	aRE	NKX2-1WT_H3K27ac_vs_NKX2-1cKO_H3K27ac_diff_common_6120,NKX2-1WT_H3K4me1_vs_NKX2-1cKO_H3K4me1_diff_common_14104,NKX2-1WT_H3K27ac_vs_NKX2-1cKO_H3K27ac_diff_cond1_1303
chr11	34249002	34249416	aRE	NKX2-1WT_H3K4me1_vs_NKX2-1cKO_H3K4me1_diff_common_14111,NKX2-1WT_H3K27ac_vs_NKX2-1cKO_H3K27ac_diff_cond1_1304
chr11	34386768	34387487	aRE	NKX2-1WT_H3K27ac_vs_NKX2-1cKO_H3K27ac_diff_cond1_1306,NKX2-1WT_H3K4me1_vs_NKX2-1cKO_H3K4me1_diff_common_14118
chr11	34387521	34387829	aRE	NKX2-1WT_H3K4me1_vs_NKX2-1cKO_H3K4me1_diff_common_14119,NKX2-1WT_H3K27ac_vs_NKX2-1cKO_H3K27ac_diff_cond1_1307
chr11	34398774	34399826	aRE	NKX2-1WT_H3K27ac_vs_NKX2-1cKO_H3K27ac_diff_cond1_1308,NKX2-1WT_H3K4me1_vs_NKX2-1cKO_H3K4me1_diff_cond1_2755,NKX2-1WT_H3K4me1_vs_NKX2-1cKO_H3K4me1_diff_common_14120
chr11	34399917	34401521	aRE	NKX2-1WT_H3K27ac_vs_NKX2-1cKO_H3K27ac_diff_cond1_1309,NKX2-1WT_H3K4me1_vs_NKX2-1cKO_H3K4me1_diff_common_14121
chr11	34437056	34437712	aRE	NKX2-1WT_H3K27ac_vs_NKX2-1cKO_H3K27ac_diff_cond1_1310,NKX2-1WT_H3K4me1_vs_NKX2-1cKO_H3K4me1_diff_common_14123
chr11	34825350	34825926	aRE	NKX2-1WT_H3K4me1_vs_NKX2-1cKO_H3K4me1_diff_common_14130,NKX2-1WT_H3K27ac_vs_NKX2-1cKO_H3K27ac_diff_cond1_1311
chr11	34894029	34894765	aRE	NKX2-1WT_H3K4me1_vs_NKX2-1cKO_H3K4me1_diff_common_14132,NKX2-1WT_H3K27ac_vs_NKX2-1cKO_H3K27ac_diff_cond1_1312
chr11	35091985	35092792	aRE	NKX2-1WT_H3K4me1_vs_NKX2-1cKO_H3K4me1_diff_common_14143,NKX2-1WT_H3K4me1_vs_NKX2-1cKO_H3K4me1_diff_cond1_2760,NKX2-1WT_H3K27ac_vs_NKX2-1cKO_H3K27ac_diff_cond1_1313
chr11	35369161	35370770	aRE	NKX2-1WT_H3K4me1_vs_NKX2-1cKO_H3K4me1_diff_cond1_2766,NKX2-1WT_H3K27ac_vs_NKX2-1cKO_H3K27ac_diff_cond1_1314,NKX2-1WT_H3K4me1_vs_NKX2-1cKO_H3K4me1_diff_common_14186,NKX2-1WT_H3K27ac_vs_NKX2-1cKO_H3K27ac_diff_cond1_1315,NKX2-1WT_H3K4me1_vs_NKX2-1cKO_H3K4me1_diff_cond1_2767,NKX2-1WT_H3K27me3_vs_NKX2-1cKO_H3K27me3_diff_common_1936
chr11	35885344	35886167	aRE	NKX2-1WT_H3K4me1_vs_NKX2-1cKO_H3K4me1_diff_common_14257,NKX2-1WT_H3K27ac_vs_NKX2-1cKO_H3K27ac_diff_cond1_1316
chr11	36163210	36163958	aRE	NKX2-1WT_H3K27ac_vs_NKX2-1cKO_H3K27ac_diff_cond1_1317,NKX2-1WT_H3K4me1_vs_NKX2-1cKO_H3K4me1_diff_common_14293
chr11	36219616	36220147	aRE	NKX2-1WT_H3K4me1_vs_NKX2-1cKO_H3K4me1_diff_common_14295,NKX2-1WT_H3K27me3_vs_NKX2-1cKO_H3K27me3_diff_cond2_398
chr11	36238687	36239243	aRE	NKX2-1WT_H3K4me1_vs_NKX2-1cKO_H3K4me1_diff_common_14298,NKX2-1WT_H3K27ac_vs_NKX2-1cKO_H3K27ac_diff_cond1_1320
chr11	40664617	40664861	aRE	NKX2-1WT_H3K27ac_vs_NKX2-1cKO_H3K27ac_diff_cond1_1323,NKX2-1WT_H3K4me1_vs_NKX2-1cKO_H3K4me1_diff_common_14438
chr11	40786224	40786473	aRE	NKX2-1WT_H3K4me1_vs_NKX2-1cKO_H3K4me1_diff_common_14442,NKX2-1WT_H3K27ac_vs_NKX2-1cKO_H3K27ac_diff_cond1_1325
chr11	41994894	41997081	aRE	NKX2-1WT_H3K4me1_vs_NKX2-1cKO_H3K4me1_diff_common_14453,NKX2-1WT_H3K27me3_vs_NKX2-1cKO_H3K27me3_diff_common_1948,NKX2-1WT_H3K27ac_vs_NKX2-1cKO_H3K27ac_diff_common_6213,NKX2-1WT_H3K27ac_vs_NKX2-1cKO_H3K27ac_diff_cond1_1326,NKX2-1WT_H3K27ac_vs_NKX2-1cKO_H3K27ac_diff_common_6214,NKX2-1WT_H3K27me3_vs_NKX2-1cKO_H3K27me3_diff_common_1949,NKX2-1WT_H3K27me3_vs_NKX2-1cKO_H3K27me3_diff_common_1950
chr11	42825479	42826659	aRE	NKX2-1WT_H3K4me1_vs_NKX2-1cKO_H3K4me1_diff_common_14462,NKX2-1WT_H3K27ac_vs_NKX2-1cKO_H3K27ac_diff_cond1_1327,NKX2-1WT_H3K4me1_vs_NKX2-1cKO_H3K4me1_diff_cond1_2809,NKX2-1WT_H3K4me1_vs_NKX2-1cKO_H3K4me1_diff_common_14463
chr11	43030404	43031253	aRE	NKX2-1WT_H3K27ac_vs_NKX2-1cKO_H3K27ac_diff_cond1_1330,NKX2-1WT_H3K4me1_vs_NKX2-1cKO_H3K4me1_diff_common_14469,NKX2-1WT_H3K27ac_vs_NKX2-1cKO_H3K27ac_diff_cond1_1331
chr11	43157629	43159230	aRE	NKX2-1WT_H3K27ac_vs_NKX2-1cKO_H3K27ac_diff_cond1_1332,NKX2-1WT_H3K4me1_vs_NKX2-1cKO_H3K4me1_diff_cond1_2812,NKX2-1WT_H3K27ac_vs_NKX2-1cKO_H3K27ac_diff_common_6221,NKX2-1WT_H3K4me1_vs_NKX2-1cKO_H3K4me1_diff_common_14473,NKX2-1WT_H3K4me1_vs_NKX2-1cKO_H3K4me1_diff_cond1_2813,NKX2-1WT_H3K4me1_vs_NKX2-1cKO_H3K4me1_diff_common_14474,NKX2-1WT_H3K27ac_vs_NKX2-1cKO_H3K27ac_diff_cond1_1333,NKX2-1WT_H3K27ac…
chr11	43343478	43343965	aRE	NKX2-1WT_H3K27me3_vs_NKX2-1cKO_H3K27me3_diff_cond2_399,NKX2-1WT_H3K4me1_vs_NKX2-1cKO_H3K4me1_diff_common_14486
chr11	43388466	43389790	aRE	NKX2-1WT_H3K4me1_vs_NKX2-1cKO_H3K4me1_diff_common_14492,NKX2-1WT_H3K27ac_vs_NKX2-1cKO_H3K27ac_diff_common_6230,NKX2-1WT_H3K27ac_vs_NKX2-1cKO_H3K27ac_diff_cond1_1335,NKX2-1WT_H3K27ac_vs_NKX2-1cKO_H3K27ac_diff_common_6231
chr11	43466431	43467143	aRE	NKX2-1WT_H3K4me1_vs_NKX2-1cKO_H3K4me1_diff_common_14499,NKX2-1WT_H3K27ac_vs_NKX2-1cKO_H3K27ac_diff_cond1_1336
chr11	43793133	43793791	aRE	NKX2-1WT_H3K4me1_vs_NKX2-1cKO_H3K4me1_diff_cond1_2818,NKX2-1WT_H3K27ac_vs_NKX2-1cKO_H3K27ac_diff_cond1_1337,NKX2-1WT_H3K4me1_vs_NKX2-1cKO_H3K4me1_diff_common_14517
chr11	44219157	44219731	aRE	NKX2-1WT_H3K27ac_vs_NKX2-1cKO_H3K27ac_diff_cond1_1339,NKX2-1WT_H3K4me1_vs_NKX2-1cKO_H3K4me1_diff_common_14526
chr11	44219793	44220118	aRE	NKX2-1WT_H3K27ac_vs_NKX2-1cKO_H3K27ac_diff_cond1_1340,NKX2-1WT_H3K4me1_vs_NKX2-1cKO_H3K4me1_diff_common_14527
chr11	49578354	49578710	aRE	NKX2-1WT_H3K4me1_vs_NKX2-1cKO_H3K4me1_diff_common_14725,NKX2-1WT_H3K27ac_vs_NKX2-1cKO_H3K27ac_diff_cond1_1342
chr11	5064449	5064971	aRE	NKX2-1WT_H3K4me1_vs_NKX2-1cKO_H3K4me1_diff_common_12953,NKX2-1WT_H3K27ac_vs_NKX2-1cKO_H3K27ac_diff_cond1_1187
chr11	5065105	5068186	aRE	NKX2-1WT_H3K27ac_vs_NKX2-1cKO_H3K27ac_diff_cond1_1188,NKX2-1WT_H3K4me1_vs_NKX2-1cKO_H3K4me1_diff_common_12954,NKX2-1WT_H3K27ac_vs_NKX2-1cKO_H3K27ac_diff_common_5598,NKX2-1WT_H3K4me1_vs_NKX2-1cKO_H3K4me1_diff_cond1_2535,NKX2-1WT_H3K27ac_vs_NKX2-1cKO_H3K27ac_diff_common_5599,NKX2-1WT_H3K4me1_vs_NKX2-1cKO_H3K4me1_diff_common_12955,NKX2-1WT_H3K27ac_vs_NKX2-1cKO_H3K27ac_diff_common_5600,NKX2-1WT_H3K4m…
chr11	5156274	5157573	aRE	NKX2-1WT_H3K4me1_vs_NKX2-1cKO_H3K4me1_diff_common_12967,NKX2-1WT_H3K27ac_vs_NKX2-1cKO_H3K27ac_diff_common_5604,NKX2-1WT_H3K4me1_vs_NKX2-1cKO_H3K4me1_diff_cond1_2538,NKX2-1WT_H3K27ac_vs_NKX2-1cKO_H3K27ac_diff_cond1_1190,NKX2-1WT_H3K4me1_vs_NKX2-1cKO_H3K4me1_diff_common_12968,NKX2-1WT_H3K4me1_vs_NKX2-1cKO_H3K4me1_diff_cond1_2539
chr11	51756285	51757293	aRE	NKX2-1WT_H3K27ac_vs_NKX2-1cKO_H3K27ac_diff_cond1_1343,NKX2-1WT_H3K4me1_vs_NKX2-1cKO_H3K4me1_diff_common_14824,NKX2-1WT_H3K27ac_vs_NKX2-1cKO_H3K27ac_diff_common_6346,NKX2-1WT_H3K27ac_vs_NKX2-1cKO_H3K27ac_diff_cond1_1344
chr11	5177558	5178124	aRE	NKX2-1WT_H3K4me1_vs_NKX2-1cKO_H3K4me1_diff_common_12972,NKX2-1WT_H3K27ac_vs_NKX2-1cKO_H3K27ac_diff_cond1_1191,NKX2-1WT_H3K4me1_vs_NKX2-1cKO_H3K4me1_diff_cond1_2542,NKX2-1WT_H3K27ac_vs_NKX2-1cKO_H3K27ac_diff_common_5608
chr11	52474282	52475156	aRE	NKX2-1WT_H3K4me1_vs_NKX2-1cKO_H3K4me1_diff_common_14868,NKX2-1WT_H3K4me1_vs_NKX2-1cKO_H3K4me1_diff_cond1_2874,NKX2-1WT_H3K27ac_vs_NKX2-1cKO_H3K27ac_diff_cond1_1346,NKX2-1WT_H3K27ac_vs_NKX2-1cKO_H3K27ac_diff_common_6364,NKX2-1WT_H3K4me1_vs_NKX2-1cKO_H3K4me1_diff_common_14869
chr11	52633850	52634237	aRE	NKX2-1WT_H3K27ac_vs_NKX2-1cKO_H3K27ac_diff_cond1_1347,NKX2-1WT_H3K4me1_vs_NKX2-1cKO_H3K4me1_diff_common_14880
chr11	52670292	52671490	aRE	NKX2-1WT_H3K27ac_vs_NKX2-1cKO_H3K27ac_diff_cond1_1348,NKX2-1WT_H3K4me1_vs_NKX2-1cKO_H3K4me1_diff_cond1_2878,NKX2-1WT_H3K4me1_vs_NKX2-1cKO_H3K4me1_diff_common_14882,NKX2-1WT_H3K4me1_vs_NKX2-1cKO_H3K4me1_diff_cond1_2879
chr11	52892096	52892799	aRE	NKX2-1WT_H3K4me1_vs_NKX2-1cKO_H3K4me1_diff_cond1_2882,NKX2-1WT_H3K27ac_vs_NKX2-1cKO_H3K27ac_diff_cond1_1349,NKX2-1WT_H3K4me1_vs_NKX2-1cKO_H3K4me1_diff_common_14892
chr11	53063349	53063706	aRE	NKX2-1WT_H3K4me1_vs_NKX2-1cKO_H3K4me1_diff_common_14904,NKX2-1WT_H3K27ac_vs_NKX2-1cKO_H3K27ac_diff_cond1_1352
chr11	53279949	53280641	aRE	NKX2-1WT_H3K4me1_vs_NKX2-1cKO_H3K4me1_diff_common_14919,NKX2-1WT_H3K27me3_vs_NKX2-1cKO_H3K27me3_diff_cond2_404
chr11	5342724	5344105	aRE	NKX2-1WT_H3K27me3_vs_NKX2-1cKO_H3K27me3_diff_cond2_366,NKX2-1WT_H3K4me1_vs_NKX2-1cKO_H3K4me1_diff_common_12987,NKX2-1WT_H3K27me3_vs_NKX2-1cKO_H3K27me3_diff_common_1774
chr11	54605597	54606447	aRE	NKX2-1WT_H3K4me1_vs_NKX2-1cKO_H3K4me1_diff_common_14992,NKX2-1WT_H3K27ac_vs_NKX2-1cKO_H3K27ac_diff_common_6426,NKX2-1WT_H3K27ac_vs_NKX2-1cKO_H3K27ac_diff_cond1_1353
chr11	54787151	54787440	aRE	NKX2-1WT_H3K27ac_vs_NKX2-1cKO_H3K27ac_diff_cond1_1354,NKX2-1WT_H3K4me1_vs_NKX2-1cKO_H3K4me1_diff_common_15008
chr11	54834964	54838496	aRE	NKX2-1WT_H3K27ac_vs_NKX2-1cKO_H3K27ac_diff_common_6435,NKX2-1WT_H3K4me1_vs_NKX2-1cKO_H3K4me1_diff_common_15011,NKX2-1WT_H3K4me1_vs_NKX2-1cKO_H3K4me1_diff_common_15012,NKX2-1WT_H3K4me1_vs_NKX2-1cKO_H3K4me1_diff_cond1_2902,NKX2-1WT_H3K4me1_vs_NKX2-1cKO_H3K4me1_diff_common_15013,NKX2-1WT_H3K27ac_vs_NKX2-1cKO_H3K27ac_diff_cond1_1355
chr11	55346562	55347823	aRE	NKX2-1WT_H3K27ac_vs_NKX2-1cKO_H3K27ac_diff_cond1_1359,NKX2-1WT_H3K27ac_vs_NKX2-1cKO_H3K27ac_diff_common_6449,NKX2-1WT_H3K4me1_vs_NKX2-1cKO_H3K4me1_diff_common_15037,NKX2-1WT_H3K27ac_vs_NKX2-1cKO_H3K27ac_diff_cond1_1360,NKX2-1WT_H3K4me1_vs_NKX2-1cKO_H3K4me1_diff_cond1_2906
chr11	55982956	55983992	aRE	NKX2-1WT_H3K27ac_vs_NKX2-1cKO_H3K27ac_diff_cond1_1361,NKX2-1WT_H3K4me1_vs_NKX2-1cKO_H3K4me1_diff_cond1_2910,NKX2-1WT_H3K27ac_vs_NKX2-1cKO_H3K27ac_diff_common_6452,NKX2-1WT_H3K4me1_vs_NKX2-1cKO_H3K4me1_diff_common_15048,NKX2-1WT_H3K27ac_vs_NKX2-1cKO_H3K27ac_diff_cond1_1362
chr11	56164580	56165756	aRE	NKX2-1WT_H3K27ac_vs_NKX2-1cKO_H3K27ac_diff_cond1_1365,NKX2-1WT_H3K4me1_vs_NKX2-1cKO_H3K4me1_diff_cond1_2911,NKX2-1WT_H3K4me1_vs_NKX2-1cKO_H3K4me1_diff_common_15054
chr11	56852397	56852745	aRE	NKX2-1WT_H3K4me1_vs_NKX2-1cKO_H3K4me1_diff_common_15071,NKX2-1WT_H3K27ac_vs_NKX2-1cKO_H3K27ac_diff_cond1_1370
chr11	56858027	56858338	aRE	NKX2-1WT_H3K27ac_vs_NKX2-1cKO_H3K27ac_diff_cond1_1372,NKX2-1WT_H3K4me1_vs_NKX2-1cKO_H3K4me1_diff_common_15072
chr11	57280868	57281595	aRE	NKX2-1WT_H3K27ac_vs_NKX2-1cKO_H3K27ac_diff_cond1_1376,NKX2-1WT_H3K4me1_vs_NKX2-1cKO_H3K4me1_diff_common_15087,NKX2-1WT_H3K27ac_vs_NKX2-1cKO_H3K27ac_diff_common_6467,NKX2-1WT_H3K4me1_vs_NKX2-1cKO_H3K4me1_diff_cond1_2920
chr11	57320108	57320488	aRE	NKX2-1WT_H3K27ac_vs_NKX2-1cKO_H3K27ac_diff_cond1_1377,NKX2-1WT_H3K4me1_vs_NKX2-1cKO_H3K4me1_diff_common_15088
chr11	57320558	57321147	aRE	NKX2-1WT_H3K4me1_vs_NKX2-1cKO_H3K4me1_diff_cond1_2921,NKX2-1WT_H3K27ac_vs_NKX2-1cKO_H3K27ac_diff_common_6468,NKX2-1WT_H3K4me1_vs_NKX2-1cKO_H3K4me1_diff_common_15089,NKX2-1WT_H3K27ac_vs_NKX2-1cKO_H3K27ac_diff_cond1_1378
chr11	57362599	57363525	aRE	NKX2-1WT_H3K27ac_vs_NKX2-1cKO_H3K27ac_diff_common_6472,NKX2-1WT_H3K4me1_vs_NKX2-1cKO_H3K4me1_diff_common_15094,NKX2-1WT_H3K27ac_vs_NKX2-1cKO_H3K27ac_diff_cond1_1379,NKX2-1WT_H3K4me1_vs_NKX2-1cKO_H3K4me1_diff_cond1_2922
chr11	57414044	57414809	aRE	NKX2-1WT_H3K4me1_vs_NKX2-1cKO_H3K4me1_diff_common_15103,NKX2-1WT_H3K27ac_vs_NKX2-1cKO_H3K27ac_diff_cond1_1381
chr11	57418239	57419674	aRE	NKX2-1WT_H3K4me1_vs_NKX2-1cKO_H3K4me1_diff_common_15104,NKX2-1WT_H3K27ac_vs_NKX2-1cKO_H3K27ac_diff_cond1_1382,NKX2-1WT_H3K27ac_vs_NKX2-1cKO_H3K27ac_diff_common_6479
chr11	57441249	57441960	aRE	NKX2-1WT_H3K4me1_vs_NKX2-1cKO_H3K4me1_diff_cond1_2925,NKX2-1WT_H3K27ac_vs_NKX2-1cKO_H3K27ac_diff_cond1_1383,NKX2-1WT_H3K4me1_vs_NKX2-1cKO_H3K4me1_diff_common_15107
chr11	57515194	57515902	aRE	NKX2-1WT_H3K27ac_vs_NKX2-1cKO_H3K27ac_diff_cond1_1386,NKX2-1WT_H3K4me1_vs_NKX2-1cKO_H3K4me1_diff_common_15119
chr11	57563073	57565031	aRE	NKX2-1WT_H3K4me1_vs_NKX2-1cKO_H3K4me1_diff_common_15123,NKX2-1WT_H3K4me1_vs_NKX2-1cKO_H3K4me1_diff_cond1_2932,NKX2-1WT_H3K27ac_vs_NKX2-1cKO_H3K27ac_diff_cond1_1388
chr11	57566392	57568047	aRE	NKX2-1WT_H3K4me1_vs_NKX2-1cKO_H3K4me1_diff_common_15125,NKX2-1WT_H3K27ac_vs_NKX2-1cKO_H3K27ac_diff_common_6486,NKX2-1WT_H3K27ac_vs_NKX2-1cKO_H3K27ac_diff_cond1_1391,NKX2-1WT_H3K4me1_vs_NKX2-1cKO_H3K4me1_diff_cond1_2933,NKX2-1WT_H3K27ac_vs_NKX2-1cKO_H3K27ac_diff_common_6487,NKX2-1WT_H3K4me1_vs_NKX2-1cKO_H3K4me1_diff_common_15126,NKX2-1WT_H3K27ac_vs_NKX2-1cKO_H3K27ac_diff_cond1_1392,NKX2-1WT_H3K4me…
chr11	57569323	57570436	aRE	NKX2-1WT_H3K27ac_vs_NKX2-1cKO_H3K27ac_diff_cond1_1394,NKX2-1WT_H3K4me1_vs_NKX2-1cKO_H3K4me1_diff_common_15127,NKX2-1WT_H3K4me1_vs_NKX2-1cKO_H3K4me1_diff_cond1_2935
chr11	57573567	57574788	aRE	NKX2-1WT_H3K27ac_vs_NKX2-1cKO_H3K27ac_diff_common_6489,NKX2-1WT_H3K4me1_vs_NKX2-1cKO_H3K4me1_diff_common_15128,NKX2-1WT_H3K4me1_vs_NKX2-1cKO_H3K4me1_diff_cond1_2936,NKX2-1WT_H3K27ac_vs_NKX2-1cKO_H3K27ac_diff_cond1_1395
chr11	57586281	57588052	aRE	NKX2-1WT_H3K27me3_vs_NKX2-1cKO_H3K27me3_diff_cond2_407,NKX2-1WT_H3K4me1_vs_NKX2-1cKO_H3K4me1_diff_common_15130,NKX2-1WT_H3K27ac_vs_NKX2-1cKO_H3K27ac_diff_common_6490
chr11	59117475	59120206	aRE	NKX2-1WT_H3K27me3_vs_NKX2-1cKO_H3K27me3_diff_common_2112,NKX2-1WT_H3K4me1_vs_NKX2-1cKO_H3K4me1_diff_common_15211,NKX2-1WT_H3K27me3_vs_NKX2-1cKO_H3K27me3_diff_cond2_408
chr11	59994783	59999093	aRE	NKX2-1WT_H3K4me1_vs_NKX2-1cKO_H3K4me1_diff_common_15277,NKX2-1WT_H3K27ac_vs_NKX2-1cKO_H3K27ac_diff_common_6549,NKX2-1WT_H3K27ac_vs_NKX2-1cKO_H3K27ac_diff_cond1_1400,NKX2-1WT_H3K27ac_vs_NKX2-1cKO_H3K27ac_diff_common_6550
chr11	60105312	60109533	aRE	NKX2-1WT_H3K27ac_vs_NKX2-1cKO_H3K27ac_diff_common_6561,NKX2-1WT_H3K4me1_vs_NKX2-1cKO_H3K4me1_diff_common_15292,NKX2-1WT_H3K27ac_vs_NKX2-1cKO_H3K27ac_diff_cond1_1401,NKX2-1WT_H3K27ac_vs_NKX2-1cKO_H3K27ac_diff_common_6562,NKX2-1WT_H3K4me1_vs_NKX2-1cKO_H3K4me1_diff_common_15293,NKX2-1WT_H3K4me1_vs_NKX2-1cKO_H3K4me1_diff_common_15294
chr11	60116672	60117275	aRE	NKX2-1WT_H3K4me1_vs_NKX2-1cKO_H3K4me1_diff_cond1_2968,NKX2-1WT_H3K27ac_vs_NKX2-1cKO_H3K27ac_diff_cond1_1402,NKX2-1WT_H3K4me1_vs_NKX2-1cKO_H3K4me1_diff_common_15297
chr11	60516265	60517189	aRE	NKX2-1WT_H3K4me1_vs_NKX2-1cKO_H3K4me1_diff_common_15321,NKX2-1WT_H3K27ac_vs_NKX2-1cKO_H3K27ac_diff_cond1_1403,NKX2-1WT_H3K27ac_vs_NKX2-1cKO_H3K27ac_diff_common_6575
chr11	60856442	60856797	aRE	NKX2-1WT_H3K4me1_vs_NKX2-1cKO_H3K4me1_diff_common_15347,NKX2-1WT_H3K27ac_vs_NKX2-1cKO_H3K27ac_diff_cond1_1405
chr11	61296487	61300772	aRE	NKX2-1WT_H3K27ac_vs_NKX2-1cKO_H3K27ac_diff_cond1_1406,NKX2-1WT_H3K4me1_vs_NKX2-1cKO_H3K4me1_diff_common_15369,NKX2-1WT_H3K27ac_vs_NKX2-1cKO_H3K27ac_diff_common_6593,NKX2-1WT_H3K27ac_vs_NKX2-1cKO_H3K27ac_diff_cond1_1407,NKX2-1WT_H3K4me1_vs_NKX2-1cKO_H3K4me1_diff_common_15370,NKX2-1WT_H3K27ac_vs_NKX2-1cKO_H3K27ac_diff_common_6594,NKX2-1WT_H3K27ac_vs_NKX2-1cKO_H3K27ac_diff_cond1_1408,NKX2-1WT_H3K4me…
chr11	61301009	61301782	aRE	NKX2-1WT_H3K4me1_vs_NKX2-1cKO_H3K4me1_diff_common_15371,NKX2-1WT_H3K27ac_vs_NKX2-1cKO_H3K27ac_diff_cond1_1409,NKX2-1WT_H3K4me1_vs_NKX2-1cKO_H3K4me1_diff_common_15372
chr11	62483063	62483537	aRE	NKX2-1WT_H3K4me1_vs_NKX2-1cKO_H3K4me1_diff_cond1_2992,NKX2-1WT_H3K27ac_vs_NKX2-1cKO_H3K27ac_diff_cond1_1410,NKX2-1WT_H3K4me1_vs_NKX2-1cKO_H3K4me1_diff_common_15440
chr11	64209506	64210812	aRE	NKX2-1WT_H3K4me1_vs_NKX2-1cKO_H3K4me1_diff_common_15517,NKX2-1WT_H3K27ac_vs_NKX2-1cKO_H3K27ac_diff_cond1_1412,NKX2-1WT_H3K27ac_vs_NKX2-1cKO_H3K27ac_diff_common_6642,NKX2-1WT_H3K27ac_vs_NKX2-1cKO_H3K27ac_diff_cond1_1413
chr11	64938436	64939228	aRE	NKX2-1WT_H3K27ac_vs_NKX2-1cKO_H3K27ac_diff_cond1_1414,NKX2-1WT_H3K4me1_vs_NKX2-1cKO_H3K4me1_diff_common_15544
chr11	64974886	64976468	aRE	NKX2-1WT_H3K4me1_vs_NKX2-1cKO_H3K4me1_diff_common_15546,NKX2-1WT_H3K27me3_vs_NKX2-1cKO_H3K27me3_diff_cond2_412,NKX2-1WT_H3K27ac_vs_NKX2-1cKO_H3K27ac_diff_common_6648
chr11	67926818	67928381	aRE	NKX2-1WT_H3K27ac_vs_NKX2-1cKO_H3K27ac_diff_common_6672,NKX2-1WT_H3K4me1_vs_NKX2-1cKO_H3K4me1_diff_common_15647,NKX2-1WT_H3K27ac_vs_NKX2-1cKO_H3K27ac_diff_cond1_1417
chr11	68397445	68397828	aRE	NKX2-1WT_H3K4me1_vs_NKX2-1cKO_H3K4me1_diff_common_15711,NKX2-1WT_H3K27me3_vs_NKX2-1cKO_H3K27me3_diff_cond2_413
chr11	68578129	68578604	aRE	NKX2-1WT_H3K27ac_vs_NKX2-1cKO_H3K27ac_diff_cond1_1419,NKX2-1WT_H3K4me1_vs_NKX2-1cKO_H3K4me1_diff_common_15721
chr11	69358923	69363275	aRE	NKX2-1WT_H3K4me1_vs_NKX2-1cKO_H3K4me1_diff_common_15804,NKX2-1WT_H3K27ac_vs_NKX2-1cKO_H3K27ac_diff_common_6754,NKX2-1WT_H3K4me1_vs_NKX2-1cKO_H3K4me1_diff_cond1_3052,NKX2-1WT_H3K27ac_vs_NKX2-1cKO_H3K27ac_diff_cond1_1420,NKX2-1WT_H3K4me1_vs_NKX2-1cKO_H3K4me1_diff_cond1_3053,NKX2-1WT_H3K4me1_vs_NKX2-1cKO_H3K4me1_diff_common_15805,NKX2-1WT_H3K4me1_vs_NKX2-1cKO_H3K4me1_diff_cond1_3054,NKX2-1WT_H3K4me1…
chr11	69369196	69372187	aRE	NKX2-1WT_H3K27ac_vs_NKX2-1cKO_H3K27ac_diff_cond1_1421,NKX2-1WT_H3K4me1_vs_NKX2-1cKO_H3K4me1_diff_cond1_3055,NKX2-1WT_H3K4me1_vs_NKX2-1cKO_H3K4me1_diff_cond1_3056,NKX2-1WT_H3K4me1_vs_NKX2-1cKO_H3K4me1_diff_common_15809,NKX2-1WT_H3K4me1_vs_NKX2-1cKO_H3K4me1_diff_cond1_3057,NKX2-1WT_H3K4me1_vs_NKX2-1cKO_H3K4me1_diff_common_15810,NKX2-1WT_H3K27ac_vs_NKX2-1cKO_H3K27ac_diff_common_6758
chr11	70164104	70165275	aRE	NKX2-1WT_H3K27me3_vs_NKX2-1cKO_H3K27me3_diff_common_2236,NKX2-1WT_H3K4me1_vs_NKX2-1cKO_H3K4me1_diff_common_15901,NKX2-1WT_H3K27me3_vs_NKX2-1cKO_H3K27me3_diff_cond2_414
chr11	70500015	70502411	aRE	NKX2-1WT_H3K4me1_vs_NKX2-1cKO_H3K4me1_diff_common_15933,NKX2-1WT_H3K27ac_vs_NKX2-1cKO_H3K27ac_diff_common_6817,NKX2-1WT_H3K27ac_vs_NKX2-1cKO_H3K27ac_diff_cond1_1424,NKX2-1WT_H3K4me1_vs_NKX2-1cKO_H3K4me1_diff_common_15934,NKX2-1WT_H3K4me1_vs_NKX2-1cKO_H3K4me1_diff_cond1_3071
chr11	71202824	71203999	aRE	NKX2-1WT_H3K4me1_vs_NKX2-1cKO_H3K4me1_diff_common_15956,NKX2-1WT_H3K27ac_vs_NKX2-1cKO_H3K27ac_diff_common_6828,NKX2-1WT_H3K27ac_vs_NKX2-1cKO_H3K27ac_diff_cond1_1426,NKX2-1WT_H3K27ac_vs_NKX2-1cKO_H3K27ac_diff_cond1_1427,NKX2-1WT_H3K4me1_vs_NKX2-1cKO_H3K4me1_diff_cond1_3077
chr11	71252108	71255042	aRE	NKX2-1WT_H3K27ac_vs_NKX2-1cKO_H3K27ac_diff_cond1_1428,NKX2-1WT_H3K27ac_vs_NKX2-1cKO_H3K27ac_diff_common_6834,NKX2-1WT_H3K27ac_vs_NKX2-1cKO_H3K27ac_diff_cond1_1429,NKX2-1WT_H3K4me1_vs_NKX2-1cKO_H3K4me1_diff_common_15962,NKX2-1WT_H3K27ac_vs_NKX2-1cKO_H3K27ac_diff_common_6835,NKX2-1WT_H3K4me1_vs_NKX2-1cKO_H3K4me1_diff_cond1_3078,NKX2-1WT_H3K4me1_vs_NKX2-1cKO_H3K4me1_diff_common_15963,NKX2-1WT_H3K27a…
chr11	71519256	71519921	aRE	NKX2-1WT_H3K4me1_vs_NKX2-1cKO_H3K4me1_diff_common_15984,NKX2-1WT_H3K27ac_vs_NKX2-1cKO_H3K27ac_diff_cond1_1432
chr11	71634011	71635144	aRE	NKX2-1WT_H3K4me1_vs_NKX2-1cKO_H3K4me1_diff_common_15997,NKX2-1WT_H3K27ac_vs_NKX2-1cKO_H3K27ac_diff_cond1_1433
chr11	71823295	71826852	aRE	NKX2-1WT_H3K27ac_vs_NKX2-1cKO_H3K27ac_diff_cond1_1435,NKX2-1WT_H3K27ac_vs_NKX2-1cKO_H3K27ac_diff_common_6857,NKX2-1WT_H3K4me1_vs_NKX2-1cKO_H3K4me1_diff_common_16008,NKX2-1WT_H3K27ac_vs_NKX2-1cKO_H3K27ac_diff_cond1_1436,NKX2-1WT_H3K4me1_vs_NKX2-1cKO_H3K4me1_diff_cond1_3087,NKX2-1WT_H3K4me1_vs_NKX2-1cKO_H3K4me1_diff_common_16009,NKX2-1WT_H3K27ac_vs_NKX2-1cKO_H3K27ac_diff_cond1_1437
chr11	71852501	71854169	aRE	NKX2-1WT_H3K27ac_vs_NKX2-1cKO_H3K27ac_diff_cond1_1438,NKX2-1WT_H3K4me1_vs_NKX2-1cKO_H3K4me1_diff_common_16017,NKX2-1WT_H3K27ac_vs_NKX2-1cKO_H3K27ac_diff_common_6861,NKX2-1WT_H3K27ac_vs_NKX2-1cKO_H3K27ac_diff_cond1_1439
chr11	72207209	72207512	aRE	NKX2-1WT_H3K27ac_vs_NKX2-1cKO_H3K27ac_diff_cond1_1440,NKX2-1WT_H3K4me1_vs_NKX2-1cKO_H3K4me1_diff_common_16048
chr11	72230875	72231490	aRE	NKX2-1WT_H3K27ac_vs_NKX2-1cKO_H3K27ac_diff_cond1_1441,NKX2-1WT_H3K4me1_vs_NKX2-1cKO_H3K4me1_diff_common_16050
chr11	74220950	74224883	aRE	NKX2-1WT_H3K27ac_vs_NKX2-1cKO_H3K27ac_diff_common_6889,NKX2-1WT_H3K4me1_vs_NKX2-1cKO_H3K4me1_diff_common_16089,NKX2-1WT_H3K27ac_vs_NKX2-1cKO_H3K27ac_diff_cond1_1443,NKX2-1WT_H3K27ac_vs_NKX2-1cKO_H3K27ac_diff_common_6890
chr11	74344751	74345746	aRE	NKX2-1WT_H3K4me1_vs_NKX2-1cKO_H3K4me1_diff_common_16096,NKX2-1WT_H3K27ac_vs_NKX2-1cKO_H3K27ac_diff_cond1_1448,NKX2-1WT_H3K27ac_vs_NKX2-1cKO_H3K27ac_diff_common_6892,NKX2-1WT_H3K27ac_vs_NKX2-1cKO_H3K27ac_diff_cond1_1449
chr11	74360371	74361061	aRE	NKX2-1WT_H3K4me1_vs_NKX2-1cKO_H3K4me1_diff_common_16097,NKX2-1WT_H3K27ac_vs_NKX2-1cKO_H3K27ac_diff_common_6893,NKX2-1WT_H3K27ac_vs_NKX2-1cKO_H3K27ac_diff_cond1_1450
chr11	74826302	74826937	aRE	NKX2-1WT_H3K4me1_vs_NKX2-1cKO_H3K4me1_diff_common_16138,NKX2-1WT_H3K27ac_vs_NKX2-1cKO_H3K27ac_diff_cond1_1451
chr11	75074551	75078183	aRE	NKX2-1WT_H3K27ac_vs_NKX2-1cKO_H3K27ac_diff_cond1_1453,NKX2-1WT_H3K4me1_vs_NKX2-1cKO_H3K4me1_diff_common_16161,NKX2-1WT_H3K4me1_vs_NKX2-1cKO_H3K4me1_diff_cond1_3124,NKX2-1WT_H3K27ac_vs_NKX2-1cKO_H3K27ac_diff_common_6920,NKX2-1WT_H3K4me1_vs_NKX2-1cKO_H3K4me1_diff_common_16162,NKX2-1WT_H3K4me1_vs_NKX2-1cKO_H3K4me1_diff_cond1_3125,NKX2-1WT_H3K4me1_vs_NKX2-1cKO_H3K4me1_diff_common_16163,NKX2-1WT_H3K4m…
chr11	75104215	75106276	aRE	NKX2-1WT_H3K4me1_vs_NKX2-1cKO_H3K4me1_diff_common_16173,NKX2-1WT_H3K27ac_vs_NKX2-1cKO_H3K27ac_diff_cond1_1455,NKX2-1WT_H3K4me1_vs_NKX2-1cKO_H3K4me1_diff_cond1_3129,NKX2-1WT_H3K4me1_vs_NKX2-1cKO_H3K4me1_diff_common_16174,NKX2-1WT_H3K27me3_vs_NKX2-1cKO_H3K27me3_diff_common_2278
chr11	75106345	75108385	aRE	NKX2-1WT_H3K4me1_vs_NKX2-1cKO_H3K4me1_diff_cond1_3130,NKX2-1WT_H3K27ac_vs_NKX2-1cKO_H3K27ac_diff_cond1_1456,NKX2-1WT_H3K4me1_vs_NKX2-1cKO_H3K4me1_diff_common_16175,NKX2-1WT_H3K4me1_vs_NKX2-1cKO_H3K4me1_diff_cond1_3131,NKX2-1WT_H3K27ac_vs_NKX2-1cKO_H3K27ac_diff_cond1_1457,NKX2-1WT_H3K4me1_vs_NKX2-1cKO_H3K4me1_diff_common_16176
chr11	75674732	75675259	aRE	NKX2-1WT_H3K27ac_vs_NKX2-1cKO_H3K27ac_diff_cond1_1458,NKX2-1WT_H3K4me1_vs_NKX2-1cKO_H3K4me1_diff_common_16224
chr11	75677951	75679877	aRE	NKX2-1WT_H3K4me1_vs_NKX2-1cKO_H3K4me1_diff_common_16225,NKX2-1WT_H3K4me1_vs_NKX2-1cKO_H3K4me1_diff_cond1_3138,NKX2-1WT_H3K27ac_vs_NKX2-1cKO_H3K27ac_diff_cond1_1459,NKX2-1WT_H3K4me1_vs_NKX2-1cKO_H3K4me1_diff_common_16226
chr11	77298567	77303149	aRE	NKX2-1WT_H3K4me1_vs_NKX2-1cKO_H3K4me1_diff_common_16349,NKX2-1WT_H3K27ac_vs_NKX2-1cKO_H3K27ac_diff_cond1_1462,NKX2-1WT_H3K4me1_vs_NKX2-1cKO_H3K4me1_diff_cond1_3157,NKX2-1WT_H3K4me1_vs_NKX2-1cKO_H3K4me1_diff_common_16350,NKX2-1WT_H3K27ac_vs_NKX2-1cKO_H3K27ac_diff_cond1_1463,NKX2-1WT_H3K4me1_vs_NKX2-1cKO_H3K4me1_diff_cond1_3158,NKX2-1WT_H3K4me1_vs_NKX2-1cKO_H3K4me1_diff_common_16351,NKX2-1WT_H3K4me…
chr11	77603606	77607441	aRE	NKX2-1WT_H3K27ac_vs_NKX2-1cKO_H3K27ac_diff_cond1_1466,NKX2-1WT_H3K27ac_vs_NKX2-1cKO_H3K27ac_diff_common_7017,NKX2-1WT_H3K4me1_vs_NKX2-1cKO_H3K4me1_diff_common_16376,NKX2-1WT_H3K27ac_vs_NKX2-1cKO_H3K27ac_diff_cond1_1467
chr11	77660712	77663109	aRE	NKX2-1WT_H3K27ac_vs_NKX2-1cKO_H3K27ac_diff_common_7024,NKX2-1WT_H3K4me1_vs_NKX2-1cKO_H3K4me1_diff_common_16385,NKX2-1WT_H3K27ac_vs_NKX2-1cKO_H3K27ac_diff_cond1_1468,NKX2-1WT_H3K27ac_vs_NKX2-1cKO_H3K27ac_diff_common_7025
chr11	77677701	77679899	aRE	NKX2-1WT_H3K27ac_vs_NKX2-1cKO_H3K27ac_diff_common_7032,NKX2-1WT_H3K4me1_vs_NKX2-1cKO_H3K4me1_diff_cond1_3169,NKX2-1WT_H3K27ac_vs_NKX2-1cKO_H3K27ac_diff_cond1_1469,NKX2-1WT_H3K4me1_vs_NKX2-1cKO_H3K4me1_diff_common_16392,NKX2-1WT_H3K27ac_vs_NKX2-1cKO_H3K27ac_diff_common_7033,NKX2-1WT_H3K27ac_vs_NKX2-1cKO_H3K27ac_diff_cond1_1470
chr11	77679959	77682512	aRE	NKX2-1WT_H3K27ac_vs_NKX2-1cKO_H3K27ac_diff_common_7034,NKX2-1WT_H3K4me1_vs_NKX2-1cKO_H3K4me1_diff_common_16393,NKX2-1WT_H3K27ac_vs_NKX2-1cKO_H3K27ac_diff_cond1_1471
chr11	77750077	77750932	aRE	NKX2-1WT_H3K4me1_vs_NKX2-1cKO_H3K4me1_diff_common_16415,NKX2-1WT_H3K27ac_vs_NKX2-1cKO_H3K27ac_diff_common_7063,NKX2-1WT_H3K27ac_vs_NKX2-1cKO_H3K27ac_diff_cond1_1479
chr11	77751083	77752705	aRE	NKX2-1WT_H3K4me1_vs_NKX2-1cKO_H3K4me1_diff_common_16416,NKX2-1WT_H3K27ac_vs_NKX2-1cKO_H3K27ac_diff_common_7064,NKX2-1WT_H3K27ac_vs_NKX2-1cKO_H3K27ac_diff_cond1_1480,NKX2-1WT_H3K4me1_vs_NKX2-1cKO_H3K4me1_diff_cond1_3173,NKX2-1WT_H3K27ac_vs_NKX2-1cKO_H3K27ac_diff_common_7065,NKX2-1WT_H3K27ac_vs_NKX2-1cKO_H3K27ac_diff_common_7066
chr11	77769147	77770660	aRE	NKX2-1WT_H3K4me1_vs_NKX2-1cKO_H3K4me1_diff_cond1_3175,NKX2-1WT_H3K4me1_vs_NKX2-1cKO_H3K4me1_diff_common_16423,NKX2-1WT_H3K27ac_vs_NKX2-1cKO_H3K27ac_diff_cond1_1483,NKX2-1WT_H3K4me1_vs_NKX2-1cKO_H3K4me1_diff_cond1_3176,NKX2-1WT_H3K4me1_vs_NKX2-1cKO_H3K4me1_diff_common_16424,NKX2-1WT_H3K27ac_vs_NKX2-1cKO_H3K27ac_diff_common_7071,NKX2-1WT_H3K4me1_vs_NKX2-1cKO_H3K4me1_diff_cond1_3177
chr11	78410447	78410763	aRE	NKX2-1WT_H3K4me1_vs_NKX2-1cKO_H3K4me1_diff_common_16490,NKX2-1WT_H3K27ac_vs_NKX2-1cKO_H3K27ac_diff_cond1_1486
chr11	78564112	78565720	aRE	NKX2-1WT_H3K4me1_vs_NKX2-1cKO_H3K4me1_diff_cond1_3188,NKX2-1WT_H3K27ac_vs_NKX2-1cKO_H3K27ac_diff_common_7111,NKX2-1WT_H3K4me1_vs_NKX2-1cKO_H3K4me1_diff_common_16502,NKX2-1WT_H3K27ac_vs_NKX2-1cKO_H3K27ac_diff_cond1_1489,NKX2-1WT_H3K27ac_vs_NKX2-1cKO_H3K27ac_diff_common_7112,NKX2-1WT_H3K4me1_vs_NKX2-1cKO_H3K4me1_diff_cond1_3189,NKX2-1WT_H3K4me1_vs_NKX2-1cKO_H3K4me1_diff_common_16503,NKX2-1WT_H3K27a…
chr11	78566049	78567842	aRE	NKX2-1WT_H3K27ac_vs_NKX2-1cKO_H3K27ac_diff_cond1_1491,NKX2-1WT_H3K4me1_vs_NKX2-1cKO_H3K4me1_diff_common_16504,NKX2-1WT_H3K4me1_vs_NKX2-1cKO_H3K4me1_diff_cond1_3190,NKX2-1WT_H3K4me1_vs_NKX2-1cKO_H3K4me1_diff_cond1_3191
chr11	78604262	78607106	aRE	NKX2-1WT_H3K27ac_vs_NKX2-1cKO_H3K27ac_diff_common_7119,NKX2-1WT_H3K4me1_vs_NKX2-1cKO_H3K4me1_diff_common_16514,NKX2-1WT_H3K4me1_vs_NKX2-1cKO_H3K4me1_diff_cond1_3193,NKX2-1WT_H3K4me1_vs_NKX2-1cKO_H3K4me1_diff_common_16515,NKX2-1WT_H3K27ac_vs_NKX2-1cKO_H3K27ac_diff_cond1_1493,NKX2-1WT_H3K4me1_vs_NKX2-1cKO_H3K4me1_diff_cond1_3194,NKX2-1WT_H3K4me1_vs_NKX2-1cKO_H3K4me1_diff_common_16516,NKX2-1WT_H3K4m…
chr11	78636660	78637945	aRE	NKX2-1WT_H3K27ac_vs_NKX2-1cKO_H3K27ac_diff_common_7134,NKX2-1WT_H3K4me1_vs_NKX2-1cKO_H3K4me1_diff_common_16525,NKX2-1WT_H3K27ac_vs_NKX2-1cKO_H3K27ac_diff_cond1_1501,NKX2-1WT_H3K27ac_vs_NKX2-1cKO_H3K27ac_diff_common_7135
chr11	79403819	79407484	aRE	NKX2-1WT_H3K4me1_vs_NKX2-1cKO_H3K4me1_diff_common_16571,NKX2-1WT_H3K27ac_vs_NKX2-1cKO_H3K27ac_diff_common_7158,NKX2-1WT_H3K4me1_vs_NKX2-1cKO_H3K4me1_diff_common_16572,NKX2-1WT_H3K27ac_vs_NKX2-1cKO_H3K27ac_diff_cond1_1504
chr11	79425806	79427479	aRE	NKX2-1WT_H3K4me1_vs_NKX2-1cKO_H3K4me1_diff_common_16575,NKX2-1WT_H3K27ac_vs_NKX2-1cKO_H3K27ac_diff_cond1_1506,NKX2-1WT_H3K27ac_vs_NKX2-1cKO_H3K27ac_diff_common_7160,NKX2-1WT_H3K27ac_vs_NKX2-1cKO_H3K27ac_diff_cond1_1507
chr11	79774870	79776561	aRE	NKX2-1WT_H3K4me1_vs_NKX2-1cKO_H3K4me1_diff_common_16601,NKX2-1WT_H3K27ac_vs_NKX2-1cKO_H3K27ac_diff_cond1_1510,NKX2-1WT_H3K27ac_vs_NKX2-1cKO_H3K27ac_diff_common_7169,NKX2-1WT_H3K4me1_vs_NKX2-1cKO_H3K4me1_diff_common_16602
chr11	79892220	79892624	aRE	NKX2-1WT_H3K4me1_vs_NKX2-1cKO_H3K4me1_diff_common_16609,NKX2-1WT_H3K27ac_vs_NKX2-1cKO_H3K27ac_diff_cond1_1511
chr11	80321393	80324659	aRE	NKX2-1WT_H3K27ac_vs_NKX2-1cKO_H3K27ac_diff_common_7206,NKX2-1WT_H3K27ac_vs_NKX2-1cKO_H3K27ac_diff_cond1_1514,NKX2-1WT_H3K4me1_vs_NKX2-1cKO_H3K4me1_diff_cond1_3213,NKX2-1WT_H3K4me1_vs_NKX2-1cKO_H3K4me1_diff_common_16652,NKX2-1WT_H3K4me1_vs_NKX2-1cKO_H3K4me1_diff_cond1_3214,NKX2-1WT_H3K4me1_vs_NKX2-1cKO_H3K4me1_diff_common_16653,NKX2-1WT_H3K27ac_vs_NKX2-1cKO_H3K27ac_diff_common_7207,NKX2-1WT_H3K4me…
chr11	80325282	80326566	aRE	NKX2-1WT_H3K27ac_vs_NKX2-1cKO_H3K27ac_diff_cond1_1517,NKX2-1WT_H3K4me1_vs_NKX2-1cKO_H3K4me1_diff_common_16657,NKX2-1WT_H3K4me1_vs_NKX2-1cKO_H3K4me1_diff_cond1_3216
chr11	80328504	80330736	aRE	NKX2-1WT_H3K27ac_vs_NKX2-1cKO_H3K27ac_diff_common_7210,NKX2-1WT_H3K4me1_vs_NKX2-1cKO_H3K4me1_diff_common_16659,NKX2-1WT_H3K4me1_vs_NKX2-1cKO_H3K4me1_diff_cond1_3217,NKX2-1WT_H3K4me1_vs_NKX2-1cKO_H3K4me1_diff_common_16660,NKX2-1WT_H3K27me3_vs_NKX2-1cKO_H3K27me3_diff_cond2_419,NKX2-1WT_H3K27ac_vs_NKX2-1cKO_H3K27ac_diff_common_7211,NKX2-1WT_H3K27me3_vs_NKX2-1cKO_H3K27me3_diff_cond2_420
chr11	80338384	80338928	aRE	NKX2-1WT_H3K27ac_vs_NKX2-1cKO_H3K27ac_diff_cond1_1518,NKX2-1WT_H3K4me1_vs_NKX2-1cKO_H3K4me1_diff_common_16662
chr11	80623265	80625534	aRE	NKX2-1WT_H3K4me1_vs_NKX2-1cKO_H3K4me1_diff_common_16683,NKX2-1WT_H3K27ac_vs_NKX2-1cKO_H3K27ac_diff_common_7223,NKX2-1WT_H3K4me1_vs_NKX2-1cKO_H3K4me1_diff_common_16684,NKX2-1WT_H3K27ac_vs_NKX2-1cKO_H3K27ac_diff_cond1_1519,NKX2-1WT_H3K27ac_vs_NKX2-1cKO_H3K27ac_diff_common_7224
chr11	80898330	80899365	aRE	NKX2-1WT_H3K27ac_vs_NKX2-1cKO_H3K27ac_diff_cond1_1520,NKX2-1WT_H3K4me1_vs_NKX2-1cKO_H3K4me1_diff_common_16696
chr11	81331450	81332875	aRE	NKX2-1WT_H3K27ac_vs_NKX2-1cKO_H3K27ac_diff_common_7235,NKX2-1WT_H3K4me1_vs_NKX2-1cKO_H3K4me1_diff_common_16724,NKX2-1WT_H3K27ac_vs_NKX2-1cKO_H3K27ac_diff_cond1_1521,NKX2-1WT_H3K27ac_vs_NKX2-1cKO_H3K27ac_diff_common_7236,NKX2-1WT_H3K27ac_vs_NKX2-1cKO_H3K27ac_diff_cond1_1522,NKX2-1WT_H3K27ac_vs_NKX2-1cKO_H3K27ac_diff_common_7237
chr11	81395573	81396746	aRE	NKX2-1WT_H3K27ac_vs_NKX2-1cKO_H3K27ac_diff_common_7241,NKX2-1WT_H3K4me1_vs_NKX2-1cKO_H3K4me1_diff_common_16732,NKX2-1WT_H3K27ac_vs_NKX2-1cKO_H3K27ac_diff_cond1_1523,NKX2-1WT_H3K4me1_vs_NKX2-1cKO_H3K4me1_diff_cond1_3233,NKX2-1WT_H3K4me1_vs_NKX2-1cKO_H3K4me1_diff_common_16733,NKX2-1WT_H3K27ac_vs_NKX2-1cKO_H3K27ac_diff_common_7242
chr11	81424408	81427968	aRE	NKX2-1WT_H3K4me1_vs_NKX2-1cKO_H3K4me1_diff_cond1_3234,NKX2-1WT_H3K27ac_vs_NKX2-1cKO_H3K27ac_diff_common_7247,NKX2-1WT_H3K27ac_vs_NKX2-1cKO_H3K27ac_diff_cond1_1525,NKX2-1WT_H3K4me1_vs_NKX2-1cKO_H3K4me1_diff_common_16740,NKX2-1WT_H3K27ac_vs_NKX2-1cKO_H3K27ac_diff_common_7248,NKX2-1WT_H3K4me1_vs_NKX2-1cKO_H3K4me1_diff_common_16741
chr11	82636066	82637306	aRE	NKX2-1WT_H3K4me1_vs_NKX2-1cKO_H3K4me1_diff_common_16840,NKX2-1WT_H3K27ac_vs_NKX2-1cKO_H3K27ac_diff_cond1_1527,NKX2-1WT_H3K27ac_vs_NKX2-1cKO_H3K27ac_diff_common_7301,NKX2-1WT_H3K4me1_vs_NKX2-1cKO_H3K4me1_diff_cond1_3264
chr11	82650620	82652607	aRE	NKX2-1WT_H3K4me1_vs_NKX2-1cKO_H3K4me1_diff_common_16843,NKX2-1WT_H3K27ac_vs_NKX2-1cKO_H3K27ac_diff_common_7303,NKX2-1WT_H3K4me1_vs_NKX2-1cKO_H3K4me1_diff_cond1_3266,NKX2-1WT_H3K27ac_vs_NKX2-1cKO_H3K27ac_diff_cond1_1528,NKX2-1WT_H3K27ac_vs_NKX2-1cKO_H3K27ac_diff_common_7304,NKX2-1WT_H3K4me1_vs_NKX2-1cKO_H3K4me1_diff_common_16844
chr11	82668406	82671947	aRE	NKX2-1WT_H3K27ac_vs_NKX2-1cKO_H3K27ac_diff_common_7313,NKX2-1WT_H3K4me1_vs_NKX2-1cKO_H3K4me1_diff_common_16849,NKX2-1WT_H3K27ac_vs_NKX2-1cKO_H3K27ac_diff_cond1_1529,NKX2-1WT_H3K4me1_vs_NKX2-1cKO_H3K4me1_diff_common_16850,NKX2-1WT_H3K4me1_vs_NKX2-1cKO_H3K4me1_diff_common_16851
chr11	82829592	82829901	aRE	NKX2-1WT_H3K4me1_vs_NKX2-1cKO_H3K4me1_diff_common_16869,NKX2-1WT_H3K27ac_vs_NKX2-1cKO_H3K27ac_diff_cond1_1531
chr11	8344969	8347427	aRE	NKX2-1WT_H3K27ac_vs_NKX2-1cKO_H3K27ac_diff_common_5657,NKX2-1WT_H3K27ac_vs_NKX2-1cKO_H3K27ac_diff_cond1_1195,NKX2-1WT_H3K4me1_vs_NKX2-1cKO_H3K4me1_diff_cond1_2553,NKX2-1WT_H3K4me1_vs_NKX2-1cKO_H3K4me1_diff_common_13093
chr11	83812900	83813273	aRE	NKX2-1WT_H3K27ac_vs_NKX2-1cKO_H3K27ac_diff_cond1_1535,NKX2-1WT_H3K4me1_vs_NKX2-1cKO_H3K4me1_diff_common_16915
chr11	84309315	84309863	aRE	NKX2-1WT_H3K4me1_vs_NKX2-1cKO_H3K4me1_diff_common_16959,NKX2-1WT_H3K27ac_vs_NKX2-1cKO_H3K27ac_diff_cond1_1536
chr11	84383385	84384899	aRE	NKX2-1WT_H3K4me1_vs_NKX2-1cKO_H3K4me1_diff_common_16972,NKX2-1WT_H3K27ac_vs_NKX2-1cKO_H3K27ac_diff_common_7371,NKX2-1WT_H3K27ac_vs_NKX2-1cKO_H3K27ac_diff_cond1_1537,NKX2-1WT_H3K4me1_vs_NKX2-1cKO_H3K4me1_diff_cond1_3288,NKX2-1WT_H3K4me1_vs_NKX2-1cKO_H3K4me1_diff_common_16973,NKX2-1WT_H3K4me1_vs_NKX2-1cKO_H3K4me1_diff_cond1_3289
chr11	84387024	84387651	aRE	NKX2-1WT_H3K4me1_vs_NKX2-1cKO_H3K4me1_diff_common_16974,NKX2-1WT_H3K27ac_vs_NKX2-1cKO_H3K27ac_diff_cond1_1538,NKX2-1WT_H3K4me1_vs_NKX2-1cKO_H3K4me1_diff_cond1_3290
chr11	84450063	84452439	aRE	NKX2-1WT_H3K27ac_vs_NKX2-1cKO_H3K27ac_diff_common_7373,NKX2-1WT_H3K4me1_vs_NKX2-1cKO_H3K4me1_diff_common_16982,NKX2-1WT_H3K4me1_vs_NKX2-1cKO_H3K4me1_diff_cond1_3295,NKX2-1WT_H3K27ac_vs_NKX2-1cKO_H3K27ac_diff_cond1_1539,NKX2-1WT_H3K4me1_vs_NKX2-1cKO_H3K4me1_diff_cond1_3296,NKX2-1WT_H3K4me1_vs_NKX2-1cKO_H3K4me1_diff_common_16983,NKX2-1WT_H3K27ac_vs_NKX2-1cKO_H3K27ac_diff_common_7374,NKX2-1WT_H3K27a…
chr11	84514532	84516449	aRE	NKX2-1WT_H3K4me1_vs_NKX2-1cKO_H3K4me1_diff_common_16995,NKX2-1WT_H3K27ac_vs_NKX2-1cKO_H3K27ac_diff_common_7377,NKX2-1WT_H3K27me3_vs_NKX2-1cKO_H3K27me3_diff_cond2_425,NKX2-1WT_H3K27ac_vs_NKX2-1cKO_H3K27ac_diff_common_7378,NKX2-1WT_H3K4me1_vs_NKX2-1cKO_H3K4me1_diff_cond1_3301,NKX2-1WT_H3K27ac_vs_NKX2-1cKO_H3K27ac_diff_cond1_1542
chr11	84588262	84590104	aRE	NKX2-1WT_H3K27ac_vs_NKX2-1cKO_H3K27ac_diff_cond1_1543,NKX2-1WT_H3K4me1_vs_NKX2-1cKO_H3K4me1_diff_common_17011,NKX2-1WT_H3K27ac_vs_NKX2-1cKO_H3K27ac_diff_common_7381,NKX2-1WT_H3K27ac_vs_NKX2-1cKO_H3K27ac_diff_cond1_1544,NKX2-1WT_H3K27ac_vs_NKX2-1cKO_H3K27ac_diff_cond1_1545
chr11	84593227	84594871	aRE	NKX2-1WT_H3K4me1_vs_NKX2-1cKO_H3K4me1_diff_common_17012,NKX2-1WT_H3K27me3_vs_NKX2-1cKO_H3K27me3_diff_common_2378,NKX2-1WT_H3K27ac_vs_NKX2-1cKO_H3K27ac_diff_cond1_1546,NKX2-1WT_H3K27me3_vs_NKX2-1cKO_H3K27me3_diff_common_2379,NKX2-1WT_H3K4me1_vs_NKX2-1cKO_H3K4me1_diff_cond1_3307
chr11	8523771	8525968	aRE	NKX2-1WT_H3K4me1_vs_NKX2-1cKO_H3K4me1_diff_common_13113,NKX2-1WT_H3K27me3_vs_NKX2-1cKO_H3K27me3_diff_common_1788,NKX2-1WT_H3K27ac_vs_NKX2-1cKO_H3K27ac_diff_common_5666,NKX2-1WT_H3K4me1_vs_NKX2-1cKO_H3K4me1_diff_common_13114,NKX2-1WT_H3K27ac_vs_NKX2-1cKO_H3K27ac_diff_cond1_1200
chr11	87060394	87061350	aRE	NKX2-1WT_H3K27ac_vs_NKX2-1cKO_H3K27ac_diff_cond1_1550,NKX2-1WT_H3K4me1_vs_NKX2-1cKO_H3K4me1_diff_common_17174,NKX2-1WT_H3K4me1_vs_NKX2-1cKO_H3K4me1_diff_cond1_3328
chr11	87077385	87077936	aRE	NKX2-1WT_H3K27ac_vs_NKX2-1cKO_H3K27ac_diff_cond1_1552,NKX2-1WT_H3K4me1_vs_NKX2-1cKO_H3K4me1_diff_common_17177
chr11	87083902	87084777	aRE	NKX2-1WT_H3K4me1_vs_NKX2-1cKO_H3K4me1_diff_common_17178,NKX2-1WT_H3K27ac_vs_NKX2-1cKO_H3K27ac_diff_common_7440,NKX2-1WT_H3K27ac_vs_NKX2-1cKO_H3K27ac_diff_cond1_1553
chr11	87091565	87092226	aRE	NKX2-1WT_H3K4me1_vs_NKX2-1cKO_H3K4me1_diff_common_17180,NKX2-1WT_H3K27ac_vs_NKX2-1cKO_H3K27ac_diff_cond1_1556
chr11	87170757	87173171	aRE	NKX2-1WT_H3K4me1_vs_NKX2-1cKO_H3K4me1_diff_common_17182,NKX2-1WT_H3K27me3_vs_NKX2-1cKO_H3K27me3_diff_cond2_432,NKX2-1WT_H3K27ac_vs_NKX2-1cKO_H3K27ac_diff_common_7441,NKX2-1WT_H3K4me1_vs_NKX2-1cKO_H3K4me1_diff_common_17183
chr11	87797084	87797724	aRE	NKX2-1WT_H3K4me1_vs_NKX2-1cKO_H3K4me1_diff_common_17216,NKX2-1WT_H3K27ac_vs_NKX2-1cKO_H3K27ac_diff_cond1_1558
chr11	87840811	87842540	aRE	NKX2-1WT_H3K27ac_vs_NKX2-1cKO_H3K27ac_diff_common_7466,NKX2-1WT_H3K27ac_vs_NKX2-1cKO_H3K27ac_diff_cond1_1562,NKX2-1WT_H3K4me1_vs_NKX2-1cKO_H3K4me1_diff_common_17222,NKX2-1WT_H3K27ac_vs_NKX2-1cKO_H3K27ac_diff_common_7467,NKX2-1WT_H3K27ac_vs_NKX2-1cKO_H3K27ac_diff_cond1_1563
chr11	87844470	87846624	aRE	NKX2-1WT_H3K27ac_vs_NKX2-1cKO_H3K27ac_diff_common_7469,NKX2-1WT_H3K27ac_vs_NKX2-1cKO_H3K27ac_diff_cond1_1566,NKX2-1WT_H3K4me1_vs_NKX2-1cKO_H3K4me1_diff_common_17223,NKX2-1WT_H3K27ac_vs_NKX2-1cKO_H3K27ac_diff_common_7470,NKX2-1WT_H3K27ac_vs_NKX2-1cKO_H3K27ac_diff_cond1_1567,NKX2-1WT_H3K4me1_vs_NKX2-1cKO_H3K4me1_diff_cond1_3341,NKX2-1WT_H3K4me1_vs_NKX2-1cKO_H3K4me1_diff_common_17224,NKX2-1WT_H3K27a…
chr11	87850304	87850896	aRE	NKX2-1WT_H3K27ac_vs_NKX2-1cKO_H3K27ac_diff_cond1_1570,NKX2-1WT_H3K4me1_vs_NKX2-1cKO_H3K4me1_diff_cond1_3342,NKX2-1WT_H3K4me1_vs_NKX2-1cKO_H3K4me1_diff_common_17225,NKX2-1WT_H3K27ac_vs_NKX2-1cKO_H3K27ac_diff_common_7472
chr11	87973906	87975829	aRE	NKX2-1WT_H3K4me1_vs_NKX2-1cKO_H3K4me1_diff_common_17258,NKX2-1WT_H3K27ac_vs_NKX2-1cKO_H3K27ac_diff_common_7490,NKX2-1WT_H3K4me1_vs_NKX2-1cKO_H3K4me1_diff_common_17259,NKX2-1WT_H3K4me1_vs_NKX2-1cKO_H3K4me1_diff_common_17260,NKX2-1WT_H3K27ac_vs_NKX2-1cKO_H3K27ac_diff_cond1_1573
chr11	88048957	88050563	aRE	NKX2-1WT_H3K27ac_vs_NKX2-1cKO_H3K27ac_diff_cond1_1575,NKX2-1WT_H3K4me1_vs_NKX2-1cKO_H3K4me1_diff_common_17275,NKX2-1WT_H3K27ac_vs_NKX2-1cKO_H3K27ac_diff_common_7498
chr11	88065372	88067880	aRE	NKX2-1WT_H3K4me1_vs_NKX2-1cKO_H3K4me1_diff_common_17282,NKX2-1WT_H3K27ac_vs_NKX2-1cKO_H3K27ac_diff_common_7500,NKX2-1WT_H3K27ac_vs_NKX2-1cKO_H3K27ac_diff_cond1_1576,NKX2-1WT_H3K27ac_vs_NKX2-1cKO_H3K27ac_diff_common_7501
chr11	88143893	88144819	aRE	NKX2-1WT_H3K27ac_vs_NKX2-1cKO_H3K27ac_diff_common_7506,NKX2-1WT_H3K4me1_vs_NKX2-1cKO_H3K4me1_diff_cond1_3354,NKX2-1WT_H3K27ac_vs_NKX2-1cKO_H3K27ac_diff_cond1_1579,NKX2-1WT_H3K4me1_vs_NKX2-1cKO_H3K4me1_diff_common_17294
chr11	88161556	88162781	aRE	NKX2-1WT_H3K4me1_vs_NKX2-1cKO_H3K4me1_diff_common_17295,NKX2-1WT_H3K27ac_vs_NKX2-1cKO_H3K27ac_diff_cond1_1582
chr11	88189137	88190240	aRE	NKX2-1WT_H3K4me1_vs_NKX2-1cKO_H3K4me1_diff_common_17302,NKX2-1WT_H3K27ac_vs_NKX2-1cKO_H3K27ac_diff_cond1_1588,NKX2-1WT_H3K27ac_vs_NKX2-1cKO_H3K27ac_diff_common_7510,NKX2-1WT_H3K27ac_vs_NKX2-1cKO_H3K27ac_diff_cond1_1589
chr11	88191810	88193303	aRE	NKX2-1WT_H3K4me1_vs_NKX2-1cKO_H3K4me1_diff_cond1_3363,NKX2-1WT_H3K27ac_vs_NKX2-1cKO_H3K27ac_diff_cond1_1591,NKX2-1WT_H3K4me1_vs_NKX2-1cKO_H3K4me1_diff_common_17303,NKX2-1WT_H3K4me1_vs_NKX2-1cKO_H3K4me1_diff_cond1_3364,NKX2-1WT_H3K27ac_vs_NKX2-1cKO_H3K27ac_diff_common_7511
chr11	88208215	88209193	aRE	NKX2-1WT_H3K4me1_vs_NKX2-1cKO_H3K4me1_diff_common_17308,NKX2-1WT_H3K27ac_vs_NKX2-1cKO_H3K27ac_diff_common_7513,NKX2-1WT_H3K27ac_vs_NKX2-1cKO_H3K27ac_diff_cond1_1593
chr11	88209301	88209794	aRE	NKX2-1WT_H3K4me1_vs_NKX2-1cKO_H3K4me1_diff_common_17309,NKX2-1WT_H3K27ac_vs_NKX2-1cKO_H3K27ac_diff_cond1_1594
chr11	88256252	88259226	aRE	NKX2-1WT_H3K4me1_vs_NKX2-1cKO_H3K4me1_diff_common_17326,NKX2-1WT_H3K27ac_vs_NKX2-1cKO_H3K27ac_diff_common_7531,NKX2-1WT_H3K4me1_vs_NKX2-1cKO_H3K4me1_diff_cond1_3368,NKX2-1WT_H3K4me1_vs_NKX2-1cKO_H3K4me1_diff_common_17327,NKX2-1WT_H3K27ac_vs_NKX2-1cKO_H3K27ac_diff_cond1_1598
chr11	88314731	88315565	aRE	NKX2-1WT_H3K4me1_vs_NKX2-1cKO_H3K4me1_diff_common_17346,NKX2-1WT_H3K27ac_vs_NKX2-1cKO_H3K27ac_diff_cond1_1599
chr11	88325873	88326577	aRE	NKX2-1WT_H3K4me1_vs_NKX2-1cKO_H3K4me1_diff_common_17352,NKX2-1WT_H3K27ac_vs_NKX2-1cKO_H3K27ac_diff_cond1_1600
chr11	88385642	88386920	aRE	NKX2-1WT_H3K4me1_vs_NKX2-1cKO_H3K4me1_diff_common_17378,NKX2-1WT_H3K27ac_vs_NKX2-1cKO_H3K27ac_diff_cond1_1601,NKX2-1WT_H3K27ac_vs_NKX2-1cKO_H3K27ac_diff_common_7570
chr11	88461735	88462807	aRE	NKX2-1WT_H3K4me1_vs_NKX2-1cKO_H3K4me1_diff_common_17388,NKX2-1WT_H3K27ac_vs_NKX2-1cKO_H3K27ac_diff_common_7582,NKX2-1WT_H3K27ac_vs_NKX2-1cKO_H3K27ac_diff_cond1_1602,NKX2-1WT_H3K27ac_vs_NKX2-1cKO_H3K27ac_diff_common_7583,NKX2-1WT_H3K27ac_vs_NKX2-1cKO_H3K27ac_diff_cond1_1603
chr11	88525442	88526493	aRE	NKX2-1WT_H3K27ac_vs_NKX2-1cKO_H3K27ac_diff_cond1_1606,NKX2-1WT_H3K4me1_vs_NKX2-1cKO_H3K4me1_diff_common_17414,NKX2-1WT_H3K27ac_vs_NKX2-1cKO_H3K27ac_diff_common_7607,NKX2-1WT_H3K27ac_vs_NKX2-1cKO_H3K27ac_diff_common_7608
chr11	88664348	88665328	aRE	NKX2-1WT_H3K4me1_vs_NKX2-1cKO_H3K4me1_diff_common_17442,NKX2-1WT_H3K27ac_vs_NKX2-1cKO_H3K27ac_diff_common_7635,NKX2-1WT_H3K27ac_vs_NKX2-1cKO_H3K27ac_diff_cond1_1609
chr11	89626324	89627491	aRE	NKX2-1WT_H3K27ac_vs_NKX2-1cKO_H3K27ac_diff_cond1_1612,NKX2-1WT_H3K4me1_vs_NKX2-1cKO_H3K4me1_diff_common_17507,NKX2-1WT_H3K27ac_vs_NKX2-1cKO_H3K27ac_diff_cond1_1613,NKX2-1WT_H3K4me1_vs_NKX2-1cKO_H3K4me1_diff_cond1_3385
chr11	89927887	89928661	aRE	NKX2-1WT_H3K27ac_vs_NKX2-1cKO_H3K27ac_diff_cond1_1614,NKX2-1WT_H3K4me1_vs_NKX2-1cKO_H3K4me1_diff_common_17525,NKX2-1WT_H3K4me1_vs_NKX2-1cKO_H3K4me1_diff_cond1_3389
chr11	90302636	90303307	aRE	NKX2-1WT_H3K4me1_vs_NKX2-1cKO_H3K4me1_diff_common_17553,NKX2-1WT_H3K27me3_vs_NKX2-1cKO_H3K27me3_diff_cond2_437
chr11	93586481	93587238	aRE	NKX2-1WT_H3K4me1_vs_NKX2-1cKO_H3K4me1_diff_common_17605,NKX2-1WT_H3K4me1_vs_NKX2-1cKO_H3K4me1_diff_cond1_3402,NKX2-1WT_H3K27ac_vs_NKX2-1cKO_H3K27ac_diff_cond1_1619
chr11	94201626	94202561	aRE	NKX2-1WT_H3K4me1_vs_NKX2-1cKO_H3K4me1_diff_common_17658,NKX2-1WT_H3K27ac_vs_NKX2-1cKO_H3K27ac_diff_cond1_1623,NKX2-1WT_H3K27ac_vs_NKX2-1cKO_H3K27ac_diff_common_7730
chr11	94274025	94276637	aRE	NKX2-1WT_H3K27ac_vs_NKX2-1cKO_H3K27ac_diff_common_7735,NKX2-1WT_H3K4me1_vs_NKX2-1cKO_H3K4me1_diff_common_17664,NKX2-1WT_H3K4me1_vs_NKX2-1cKO_H3K4me1_diff_cond1_3411,NKX2-1WT_H3K27ac_vs_NKX2-1cKO_H3K27ac_diff_cond1_1624,NKX2-1WT_H3K4me1_vs_NKX2-1cKO_H3K4me1_diff_common_17665,NKX2-1WT_H3K27ac_vs_NKX2-1cKO_H3K27ac_diff_common_7736,NKX2-1WT_H3K4me1_vs_NKX2-1cKO_H3K4me1_diff_cond1_3412,NKX2-1WT_H3K27a…
chr11	94284350	94284774	aRE	NKX2-1WT_H3K4me1_vs_NKX2-1cKO_H3K4me1_diff_common_17669,NKX2-1WT_H3K27ac_vs_NKX2-1cKO_H3K27ac_diff_cond1_1626
chr11	94789877	94790957	aRE	NKX2-1WT_H3K27ac_vs_NKX2-1cKO_H3K27ac_diff_cond1_1628,NKX2-1WT_H3K4me1_vs_NKX2-1cKO_H3K4me1_diff_cond1_3417,NKX2-1WT_H3K4me1_vs_NKX2-1cKO_H3K4me1_diff_common_17701,NKX2-1WT_H3K4me1_vs_NKX2-1cKO_H3K4me1_diff_cond1_3418,NKX2-1WT_H3K27ac_vs_NKX2-1cKO_H3K27ac_diff_common_7752,NKX2-1WT_H3K4me1_vs_NKX2-1cKO_H3K4me1_diff_common_17702
chr11	95272980	95273315	aRE	NKX2-1WT_H3K4me1_vs_NKX2-1cKO_H3K4me1_diff_common_17751,NKX2-1WT_H3K27ac_vs_NKX2-1cKO_H3K27ac_diff_cond1_1630
chr11	95379980	95380834	aRE	NKX2-1WT_H3K4me1_vs_NKX2-1cKO_H3K4me1_diff_cond1_3434,NKX2-1WT_H3K27ac_vs_NKX2-1cKO_H3K27ac_diff_cond1_1632,NKX2-1WT_H3K4me1_vs_NKX2-1cKO_H3K4me1_diff_common_17762
chr11	95854233	95854696	aRE	NKX2-1WT_H3K4me1_vs_NKX2-1cKO_H3K4me1_diff_common_17798,NKX2-1WT_H3K27ac_vs_NKX2-1cKO_H3K27ac_diff_cond1_1635
chr11	96322790	96324987	aRE	NKX2-1WT_H3K27ac_vs_NKX2-1cKO_H3K27ac_diff_common_7789,NKX2-1WT_H3K4me1_vs_NKX2-1cKO_H3K4me1_diff_common_17821,NKX2-1WT_H3K27ac_vs_NKX2-1cKO_H3K27ac_diff_cond1_1636,NKX2-1WT_H3K4me1_vs_NKX2-1cKO_H3K4me1_diff_cond1_3450,NKX2-1WT_H3K27ac_vs_NKX2-1cKO_H3K27ac_diff_common_7790,NKX2-1WT_H3K27me3_vs_NKX2-1cKO_H3K27me3_diff_common_2544
chr11	96327591	96328151	aRE	NKX2-1WT_H3K4me1_vs_NKX2-1cKO_H3K4me1_diff_common_17823,NKX2-1WT_H3K27ac_vs_NKX2-1cKO_H3K27ac_diff_cond1_1637,NKX2-1WT_H3K4me1_vs_NKX2-1cKO_H3K4me1_diff_cond1_3451
chr11	96328328	96328595	aRE	NKX2-1WT_H3K4me1_vs_NKX2-1cKO_H3K4me1_diff_common_17824,NKX2-1WT_H3K27ac_vs_NKX2-1cKO_H3K27ac_diff_cond1_1638
chr11	96536636	96536909	aRE	NKX2-1WT_H3K27ac_vs_NKX2-1cKO_H3K27ac_diff_cond1_1639,NKX2-1WT_H3K4me1_vs_NKX2-1cKO_H3K4me1_diff_common_17845
chr11	96597001	96598447	aRE	NKX2-1WT_H3K4me1_vs_NKX2-1cKO_H3K4me1_diff_common_17855,NKX2-1WT_H3K27me3_vs_NKX2-1cKO_H3K27me3_diff_common_2549,NKX2-1WT_H3K4me1_vs_NKX2-1cKO_H3K4me1_diff_cond1_3456,NKX2-1WT_H3K27me3_vs_NKX2-1cKO_H3K27me3_diff_cond2_449
chr11	96602065	96604229	aRE	NKX2-1WT_H3K27me3_vs_NKX2-1cKO_H3K27me3_diff_common_2551,NKX2-1WT_H3K4me1_vs_NKX2-1cKO_H3K4me1_diff_common_17859,NKX2-1WT_H3K27me3_vs_NKX2-1cKO_H3K27me3_diff_cond2_452,NKX2-1WT_H3K27me3_vs_NKX2-1cKO_H3K27me3_diff_common_2552,NKX2-1WT_H3K27me3_vs_NKX2-1cKO_H3K27me3_diff_cond2_453,NKX2-1WT_H3K27ac_vs_NKX2-1cKO_H3K27ac_diff_common_7802,NKX2-1WT_H3K4me1_vs_NKX2-1cKO_H3K4me1_diff_cond1_3457,NKX2-1WT_H…
chr11	96604277	96604988	aRE	NKX2-1WT_H3K4me1_vs_NKX2-1cKO_H3K4me1_diff_cond1_3458,NKX2-1WT_H3K27me3_vs_NKX2-1cKO_H3K27me3_diff_cond2_454,NKX2-1WT_H3K4me1_vs_NKX2-1cKO_H3K4me1_diff_common_17861,NKX2-1WT_H3K27me3_vs_NKX2-1cKO_H3K27me3_diff_common_2554,NKX2-1WT_H3K27ac_vs_NKX2-1cKO_H3K27ac_diff_common_7803,NKX2-1WT_H3K4me1_vs_NKX2-1cKO_H3K4me1_diff_cond1_3459
chr11	96608122	96609184	aRE	NKX2-1WT_H3K4me1_vs_NKX2-1cKO_H3K4me1_diff_common_17862,NKX2-1WT_H3K27ac_vs_NKX2-1cKO_H3K27ac_diff_cond1_1642,NKX2-1WT_H3K4me1_vs_NKX2-1cKO_H3K4me1_diff_cond1_3460
chr11	96625139	96626845	aRE	NKX2-1WT_H3K27ac_vs_NKX2-1cKO_H3K27ac_diff_cond1_1644,NKX2-1WT_H3K4me1_vs_NKX2-1cKO_H3K4me1_diff_common_17863,NKX2-1WT_H3K27ac_vs_NKX2-1cKO_H3K27ac_diff_common_7804,NKX2-1WT_H3K4me1_vs_NKX2-1cKO_H3K4me1_diff_cond1_3462,NKX2-1WT_H3K27ac_vs_NKX2-1cKO_H3K27ac_diff_cond1_1645
chr11	96627767	96630045	aRE	NKX2-1WT_H3K27ac_vs_NKX2-1cKO_H3K27ac_diff_cond1_1647,NKX2-1WT_H3K4me1_vs_NKX2-1cKO_H3K4me1_diff_cond1_3463,NKX2-1WT_H3K4me1_vs_NKX2-1cKO_H3K4me1_diff_common_17864,NKX2-1WT_H3K27ac_vs_NKX2-1cKO_H3K27ac_diff_common_7805,NKX2-1WT_H3K4me1_vs_NKX2-1cKO_H3K4me1_diff_cond1_3464,NKX2-1WT_H3K27ac_vs_NKX2-1cKO_H3K27ac_diff_cond1_1648
chr11	97261657	97263340	aRE	NKX2-1WT_H3K4me1_vs_NKX2-1cKO_H3K4me1_diff_common_17937,NKX2-1WT_H3K27ac_vs_NKX2-1cKO_H3K27ac_diff_common_7859,NKX2-1WT_H3K27ac_vs_NKX2-1cKO_H3K27ac_diff_common_7860,NKX2-1WT_H3K27ac_vs_NKX2-1cKO_H3K27ac_diff_cond1_1650
chr11	97426289	97427004	aRE	NKX2-1WT_H3K4me1_vs_NKX2-1cKO_H3K4me1_diff_common_17969,NKX2-1WT_H3K27ac_vs_NKX2-1cKO_H3K27ac_diff_common_7872,NKX2-1WT_H3K27ac_vs_NKX2-1cKO_H3K27ac_diff_cond1_1651
chr11	97912423	97914565	aRE	NKX2-1WT_H3K27me3_vs_NKX2-1cKO_H3K27me3_diff_common_2587,NKX2-1WT_H3K27me3_vs_NKX2-1cKO_H3K27me3_diff_cond2_455,NKX2-1WT_H3K4me1_vs_NKX2-1cKO_H3K4me1_diff_cond1_3494,NKX2-1WT_H3K27ac_vs_NKX2-1cKO_H3K27ac_diff_cond1_1653,NKX2-1WT_H3K4me1_vs_NKX2-1cKO_H3K4me1_diff_common_18036,NKX2-1WT_H3K4me1_vs_NKX2-1cKO_H3K4me1_diff_common_18037,NKX2-1WT_H3K27ac_vs_NKX2-1cKO_H3K27ac_diff_cond1_1654,NKX2-1WT_H3K2…
chr11	98143898	98146468	aRE	NKX2-1WT_H3K27ac_vs_NKX2-1cKO_H3K27ac_diff_cond1_1660,NKX2-1WT_H3K4me1_vs_NKX2-1cKO_H3K4me1_diff_common_18045,NKX2-1WT_H3K4me1_vs_NKX2-1cKO_H3K4me1_diff_cond1_3499,NKX2-1WT_H3K4me1_vs_NKX2-1cKO_H3K4me1_diff_common_18046,NKX2-1WT_H3K27ac_vs_NKX2-1cKO_H3K27ac_diff_common_7911,NKX2-1WT_H3K4me1_vs_NKX2-1cKO_H3K4me1_diff_common_18047,NKX2-1WT_H3K27ac_vs_NKX2-1cKO_H3K27ac_diff_cond1_1661,NKX2-1WT_H3K4m…
chr11	98146797	98147219	aRE	NKX2-1WT_H3K4me1_vs_NKX2-1cKO_H3K4me1_diff_common_18049,NKX2-1WT_H3K27ac_vs_NKX2-1cKO_H3K27ac_diff_cond1_1662
chr11	98200420	98202413	aRE	NKX2-1WT_H3K4me1_vs_NKX2-1cKO_H3K4me1_diff_common_18058,NKX2-1WT_H3K27ac_vs_NKX2-1cKO_H3K27ac_diff_common_7915,NKX2-1WT_H3K27me3_vs_NKX2-1cKO_H3K27me3_diff_common_2593,NKX2-1WT_H3K27me3_vs_NKX2-1cKO_H3K27me3_diff_cond2_457
chr11	98358722	98359638	aRE	NKX2-1WT_H3K4me1_vs_NKX2-1cKO_H3K4me1_diff_common_18079,NKX2-1WT_H3K27ac_vs_NKX2-1cKO_H3K27ac_diff_cond1_1663,NKX2-1WT_H3K4me1_vs_NKX2-1cKO_H3K4me1_diff_cond1_3505
chr11	98642753	98645372	aRE	NKX2-1WT_H3K4me1_vs_NKX2-1cKO_H3K4me1_diff_common_18106,NKX2-1WT_H3K27ac_vs_NKX2-1cKO_H3K27ac_diff_common_7941,NKX2-1WT_H3K27ac_vs_NKX2-1cKO_H3K27ac_diff_cond1_1664,NKX2-1WT_H3K27ac_vs_NKX2-1cKO_H3K27ac_diff_common_7942,NKX2-1WT_H3K27ac_vs_NKX2-1cKO_H3K27ac_diff_common_7943,NKX2-1WT_H3K27ac_vs_NKX2-1cKO_H3K27ac_diff_cond1_1665,NKX2-1WT_H3K27ac_vs_NKX2-1cKO_H3K27ac_diff_common_7944
chr11	98992845	98994130	aRE	NKX2-1WT_H3K4me1_vs_NKX2-1cKO_H3K4me1_diff_common_18154,NKX2-1WT_H3K27ac_vs_NKX2-1cKO_H3K27ac_diff_cond1_1668,NKX2-1WT_H3K27ac_vs_NKX2-1cKO_H3K27ac_diff_common_7975
chr12	100974978	100976205	aRE	NKX2-1WT_H3K4me1_vs_NKX2-1cKO_H3K4me1_diff_common_23947,NKX2-1WT_H3K27ac_vs_NKX2-1cKO_H3K27ac_diff_cond1_2275
chr12	101201970	101206894	aRE	NKX2-1WT_H3K27me3_vs_NKX2-1cKO_H3K27me3_diff_common_3306,NKX2-1WT_H3K4me1_vs_NKX2-1cKO_H3K4me1_diff_common_23965,NKX2-1WT_H3K27me3_vs_NKX2-1cKO_H3K27me3_diff_cond2_563,NKX2-1WT_H3K27me3_vs_NKX2-1cKO_H3K27me3_diff_common_3307
chr12	101459745	101460914	aRE	NKX2-1WT_H3K4me1_vs_NKX2-1cKO_H3K4me1_diff_common_23983,NKX2-1WT_H3K27ac_vs_NKX2-1cKO_H3K27ac_diff_common_10883,NKX2-1WT_H3K27ac_vs_NKX2-1cKO_H3K27ac_diff_cond1_2277,NKX2-1WT_H3K27ac_vs_NKX2-1cKO_H3K27ac_diff_common_10884
chr12	101464281	101464665	aRE	NKX2-1WT_H3K4me1_vs_NKX2-1cKO_H3K4me1_diff_common_23984,NKX2-1WT_H3K27ac_vs_NKX2-1cKO_H3K27ac_diff_cond1_2279
chr12	101476228	101479796	aRE	NKX2-1WT_H3K27ac_vs_NKX2-1cKO_H3K27ac_diff_cond1_2284,NKX2-1WT_H3K4me1_vs_NKX2-1cKO_H3K4me1_diff_cond1_4765,NKX2-1WT_H3K4me1_vs_NKX2-1cKO_H3K4me1_diff_common_23987,NKX2-1WT_H3K4me1_vs_NKX2-1cKO_H3K4me1_diff_cond1_4766
chr12	101479906	101481276	aRE	NKX2-1WT_H3K27ac_vs_NKX2-1cKO_H3K27ac_diff_cond1_2285,NKX2-1WT_H3K4me1_vs_NKX2-1cKO_H3K4me1_diff_common_23988,NKX2-1WT_H3K27ac_vs_NKX2-1cKO_H3K27ac_diff_common_10889,NKX2-1WT_H3K27ac_vs_NKX2-1cKO_H3K27ac_diff_cond1_2286
chr12	101482252	101483513	aRE	NKX2-1WT_H3K27ac_vs_NKX2-1cKO_H3K27ac_diff_common_10891,NKX2-1WT_H3K27ac_vs_NKX2-1cKO_H3K27ac_diff_cond1_2288,NKX2-1WT_H3K4me1_vs_NKX2-1cKO_H3K4me1_diff_common_23989,NKX2-1WT_H3K27ac_vs_NKX2-1cKO_H3K27ac_diff_common_10892
chr12	101513997	101516868	aRE	NKX2-1WT_H3K4me1_vs_NKX2-1cKO_H3K4me1_diff_common_23991,NKX2-1WT_H3K27ac_vs_NKX2-1cKO_H3K27ac_diff_common_10894,NKX2-1WT_H3K27ac_vs_NKX2-1cKO_H3K27ac_diff_cond1_2289,NKX2-1WT_H3K4me1_vs_NKX2-1cKO_H3K4me1_diff_cond1_4769,NKX2-1WT_H3K27ac_vs_NKX2-1cKO_H3K27ac_diff_cond1_2290,NKX2-1WT_H3K4me1_vs_NKX2-1cKO_H3K4me1_diff_common_23992
chr12	101519701	101521537	aRE	NKX2-1WT_H3K27ac_vs_NKX2-1cKO_H3K27ac_diff_cond1_2292,NKX2-1WT_H3K4me1_vs_NKX2-1cKO_H3K4me1_diff_cond1_4771,NKX2-1WT_H3K4me1_vs_NKX2-1cKO_H3K4me1_diff_common_23993,NKX2-1WT_H3K27ac_vs_NKX2-1cKO_H3K27ac_diff_common_10895,NKX2-1WT_H3K27ac_vs_NKX2-1cKO_H3K27ac_diff_cond1_2293,NKX2-1WT_H3K27ac_vs_NKX2-1cKO_H3K27ac_diff_common_10896
chr12	101527109	101528641	aRE	NKX2-1WT_H3K27ac_vs_NKX2-1cKO_H3K27ac_diff_common_10897,NKX2-1WT_H3K4me1_vs_NKX2-1cKO_H3K4me1_diff_common_23994,NKX2-1WT_H3K27ac_vs_NKX2-1cKO_H3K27ac_diff_cond1_2295,NKX2-1WT_H3K27ac_vs_NKX2-1cKO_H3K27ac_diff_cond1_2296,NKX2-1WT_H3K27ac_vs_NKX2-1cKO_H3K27ac_diff_common_10898,NKX2-1WT_H3K4me1_vs_NKX2-1cKO_H3K4me1_diff_cond1_4773
chr12	101528819	101530190	aRE	NKX2-1WT_H3K4me1_vs_NKX2-1cKO_H3K4me1_diff_cond1_4774,NKX2-1WT_H3K27ac_vs_NKX2-1cKO_H3K27ac_diff_cond1_2297,NKX2-1WT_H3K27ac_vs_NKX2-1cKO_H3K27ac_diff_common_10899,NKX2-1WT_H3K4me1_vs_NKX2-1cKO_H3K4me1_diff_common_23995,NKX2-1WT_H3K4me1_vs_NKX2-1cKO_H3K4me1_diff_cond1_4775,NKX2-1WT_H3K4me1_vs_NKX2-1cKO_H3K4me1_diff_common_23996
chr12	101545347	101546779	aRE	NKX2-1WT_H3K27ac_vs_NKX2-1cKO_H3K27ac_diff_common_10903,NKX2-1WT_H3K4me1_vs_NKX2-1cKO_H3K4me1_diff_common_23999,NKX2-1WT_H3K27ac_vs_NKX2-1cKO_H3K27ac_diff_cond1_2298
chr12	101547501	101547947	aRE	NKX2-1WT_H3K4me1_vs_NKX2-1cKO_H3K4me1_diff_common_24000,NKX2-1WT_H3K27ac_vs_NKX2-1cKO_H3K27ac_diff_cond1_2299
chr12	101548678	101550030	aRE	NKX2-1WT_H3K4me1_vs_NKX2-1cKO_H3K4me1_diff_cond1_4777,NKX2-1WT_H3K27ac_vs_NKX2-1cKO_H3K27ac_diff_cond1_2300,NKX2-1WT_H3K27ac_vs_NKX2-1cKO_H3K27ac_diff_common_10905,NKX2-1WT_H3K4me1_vs_NKX2-1cKO_H3K4me1_diff_common_24002,NKX2-1WT_H3K27ac_vs_NKX2-1cKO_H3K27ac_diff_common_10906
chr12	101551379	101554219	aRE	NKX2-1WT_H3K4me1_vs_NKX2-1cKO_H3K4me1_diff_common_24003,NKX2-1WT_H3K27ac_vs_NKX2-1cKO_H3K27ac_diff_common_10907,NKX2-1WT_H3K4me1_vs_NKX2-1cKO_H3K4me1_diff_cond1_4778,NKX2-1WT_H3K4me1_vs_NKX2-1cKO_H3K4me1_diff_common_24004,NKX2-1WT_H3K27ac_vs_NKX2-1cKO_H3K27ac_diff_cond1_2301
chr12	101583407	101584181	aRE	NKX2-1WT_H3K27ac_vs_NKX2-1cKO_H3K27ac_diff_cond1_2303,NKX2-1WT_H3K4me1_vs_NKX2-1cKO_H3K4me1_diff_common_24010
chr12	101999867	102002812	aRE	NKX2-1WT_H3K27ac_vs_NKX2-1cKO_H3K27ac_diff_cond1_2310,NKX2-1WT_H3K4me1_vs_NKX2-1cKO_H3K4me1_diff_cond1_4785,NKX2-1WT_H3K4me1_vs_NKX2-1cKO_H3K4me1_diff_common_24024,NKX2-1WT_H3K27ac_vs_NKX2-1cKO_H3K27ac_diff_common_10923,NKX2-1WT_H3K27ac_vs_NKX2-1cKO_H3K27ac_diff_cond1_2311,NKX2-1WT_H3K4me1_vs_NKX2-1cKO_H3K4me1_diff_cond1_4786
chr12	102016847	102018217	aRE	NKX2-1WT_H3K27ac_vs_NKX2-1cKO_H3K27ac_diff_common_10924,NKX2-1WT_H3K4me1_vs_NKX2-1cKO_H3K4me1_diff_common_24025,NKX2-1WT_H3K4me1_vs_NKX2-1cKO_H3K4me1_diff_cond1_4788,NKX2-1WT_H3K27ac_vs_NKX2-1cKO_H3K27ac_diff_cond1_2314
chr12	102079327	102079517	aRE	NKX2-1WT_H3K27ac_vs_NKX2-1cKO_H3K27ac_diff_cond1_2315,NKX2-1WT_H3K4me1_vs_NKX2-1cKO_H3K4me1_diff_common_24029
chr12	102224476	102225392	aRE	NKX2-1WT_H3K27ac_vs_NKX2-1cKO_H3K27ac_diff_common_10929,NKX2-1WT_H3K4me1_vs_NKX2-1cKO_H3K4me1_diff_common_24039,NKX2-1WT_H3K27ac_vs_NKX2-1cKO_H3K27ac_diff_cond1_2316
chr12	103404638	103405607	aRE	NKX2-1WT_H3K4me1_vs_NKX2-1cKO_H3K4me1_diff_common_24080,NKX2-1WT_H3K27ac_vs_NKX2-1cKO_H3K27ac_diff_common_10943,NKX2-1WT_H3K27ac_vs_NKX2-1cKO_H3K27ac_diff_cond1_2317
chr12	103872635	103873299	aRE	NKX2-1WT_H3K4me1_vs_NKX2-1cKO_H3K4me1_diff_common_24104,NKX2-1WT_H3K27ac_vs_NKX2-1cKO_H3K27ac_diff_common_10956,NKX2-1WT_H3K27ac_vs_NKX2-1cKO_H3K27ac_diff_cond1_2319
chr12	103922839	103925056	aRE	NKX2-1WT_H3K4me1_vs_NKX2-1cKO_H3K4me1_diff_cond1_4800,NKX2-1WT_H3K27ac_vs_NKX2-1cKO_H3K27ac_diff_cond1_2320,NKX2-1WT_H3K4me1_vs_NKX2-1cKO_H3K4me1_diff_common_24108,NKX2-1WT_H3K27ac_vs_NKX2-1cKO_H3K27ac_diff_cond1_2321,NKX2-1WT_H3K4me1_vs_NKX2-1cKO_H3K4me1_diff_cond1_4801,NKX2-1WT_H3K4me1_vs_NKX2-1cKO_H3K4me1_diff_cond1_4802
chr12	104395285	104396668	aRE	NKX2-1WT_H3K4me1_vs_NKX2-1cKO_H3K4me1_diff_common_24131,NKX2-1WT_H3K27ac_vs_NKX2-1cKO_H3K27ac_diff_cond1_2322
chr12	104770068	104770412	aRE	NKX2-1WT_H3K27ac_vs_NKX2-1cKO_H3K27ac_diff_common_10982,NKX2-1WT_H3K4me1_vs_NKX2-1cKO_H3K4me1_diff_common_24154,NKX2-1WT_H3K27ac_vs_NKX2-1cKO_H3K27ac_diff_cond1_2326
chr12	105875107	105876637	aRE	NKX2-1WT_H3K4me1_vs_NKX2-1cKO_H3K4me1_diff_common_24176,NKX2-1WT_H3K27me3_vs_NKX2-1cKO_H3K27me3_diff_cond2_567,NKX2-1WT_H3K27me3_vs_NKX2-1cKO_H3K27me3_diff_common_3334
chr12	106193294	106193945	aRE	NKX2-1WT_H3K4me1_vs_NKX2-1cKO_H3K4me1_diff_cond1_4826,NKX2-1WT_H3K4me1_vs_NKX2-1cKO_H3K4me1_diff_common_24218,NKX2-1WT_H3K27ac_vs_NKX2-1cKO_H3K27ac_diff_cond1_2330
chr12	106476643	106477279	aRE	NKX2-1WT_H3K27ac_vs_NKX2-1cKO_H3K27ac_diff_cond1_2332,NKX2-1WT_H3K4me1_vs_NKX2-1cKO_H3K4me1_diff_common_24236
chr12	106477387	106477953	aRE	NKX2-1WT_H3K4me1_vs_NKX2-1cKO_H3K4me1_diff_common_24237,NKX2-1WT_H3K27ac_vs_NKX2-1cKO_H3K27ac_diff_cond1_2333,NKX2-1WT_H3K4me1_vs_NKX2-1cKO_H3K4me1_diff_cond1_4831
chr12	106821926	106822554	aRE	NKX2-1WT_H3K4me1_vs_NKX2-1cKO_H3K4me1_diff_common_24256,NKX2-1WT_H3K27ac_vs_NKX2-1cKO_H3K27ac_diff_cond1_2334
chr12	107092676	107093915	aRE	NKX2-1WT_H3K27ac_vs_NKX2-1cKO_H3K27ac_diff_common_11020,NKX2-1WT_H3K4me1_vs_NKX2-1cKO_H3K4me1_diff_common_24271,NKX2-1WT_H3K27ac_vs_NKX2-1cKO_H3K27ac_diff_cond1_2335,NKX2-1WT_H3K27ac_vs_NKX2-1cKO_H3K27ac_diff_common_11021
chr12	107113016	107114495	aRE	NKX2-1WT_H3K4me1_vs_NKX2-1cKO_H3K4me1_diff_common_24274,NKX2-1WT_H3K27ac_vs_NKX2-1cKO_H3K27ac_diff_common_11026,NKX2-1WT_H3K27ac_vs_NKX2-1cKO_H3K27ac_diff_cond1_2336
chr12	107122447	107123798	aRE	NKX2-1WT_H3K4me1_vs_NKX2-1cKO_H3K4me1_diff_common_24276,NKX2-1WT_H3K27ac_vs_NKX2-1cKO_H3K27ac_diff_common_11028,NKX2-1WT_H3K27ac_vs_NKX2-1cKO_H3K27ac_diff_cond1_2337
chr12	107195816	107198259	aRE	NKX2-1WT_H3K27ac_vs_NKX2-1cKO_H3K27ac_diff_common_11043,NKX2-1WT_H3K4me1_vs_NKX2-1cKO_H3K4me1_diff_common_24290,NKX2-1WT_H3K27ac_vs_NKX2-1cKO_H3K27ac_diff_cond1_2347,NKX2-1WT_H3K4me1_vs_NKX2-1cKO_H3K4me1_diff_common_24291,NKX2-1WT_H3K4me1_vs_NKX2-1cKO_H3K4me1_diff_cond1_4839,NKX2-1WT_H3K27ac_vs_NKX2-1cKO_H3K27ac_diff_cond1_2348,NKX2-1WT_H3K4me1_vs_NKX2-1cKO_H3K4me1_diff_common_24292,NKX2-1WT_H3K2…
chr12	107198428	107202030	aRE	NKX2-1WT_H3K27ac_vs_NKX2-1cKO_H3K27ac_diff_common_11045,NKX2-1WT_H3K4me1_vs_NKX2-1cKO_H3K4me1_diff_common_24293,NKX2-1WT_H3K27ac_vs_NKX2-1cKO_H3K27ac_diff_cond1_2349,NKX2-1WT_H3K27ac_vs_NKX2-1cKO_H3K27ac_diff_common_11046,NKX2-1WT_H3K4me1_vs_NKX2-1cKO_H3K4me1_diff_cond1_4840,NKX2-1WT_H3K4me1_vs_NKX2-1cKO_H3K4me1_diff_common_24294
chr12	107211335	107213761	aRE	NKX2-1WT_H3K27ac_vs_NKX2-1cKO_H3K27ac_diff_common_11051,NKX2-1WT_H3K4me1_vs_NKX2-1cKO_H3K4me1_diff_common_24296,NKX2-1WT_H3K27ac_vs_NKX2-1cKO_H3K27ac_diff_cond1_2350,NKX2-1WT_H3K27ac_vs_NKX2-1cKO_H3K27ac_diff_common_11052
chr12	107235622	107236063	aRE	NKX2-1WT_H3K4me1_vs_NKX2-1cKO_H3K4me1_diff_common_24301,NKX2-1WT_H3K27ac_vs_NKX2-1cKO_H3K27ac_diff_cond1_2351
chr12	107366020	107367619	aRE	NKX2-1WT_H3K4me1_vs_NKX2-1cKO_H3K4me1_diff_common_24320,NKX2-1WT_H3K27ac_vs_NKX2-1cKO_H3K27ac_diff_common_11071,NKX2-1WT_H3K4me1_vs_NKX2-1cKO_H3K4me1_diff_cond1_4849,NKX2-1WT_H3K27ac_vs_NKX2-1cKO_H3K27ac_diff_cond1_2352,NKX2-1WT_H3K27ac_vs_NKX2-1cKO_H3K27ac_diff_common_11072
chr12	107367947	107368690	aRE	NKX2-1WT_H3K27ac_vs_NKX2-1cKO_H3K27ac_diff_cond1_2353,NKX2-1WT_H3K4me1_vs_NKX2-1cKO_H3K4me1_diff_common_24321,NKX2-1WT_H3K4me1_vs_NKX2-1cKO_H3K4me1_diff_cond1_4850
chr12	107520716	107521196	aRE	NKX2-1WT_H3K27ac_vs_NKX2-1cKO_H3K27ac_diff_cond1_2355,NKX2-1WT_H3K27ac_vs_NKX2-1cKO_H3K27ac_diff_common_11085,NKX2-1WT_H3K4me1_vs_NKX2-1cKO_H3K4me1_diff_common_24340
chr12	107667776	107668900	aRE	NKX2-1WT_H3K27ac_vs_NKX2-1cKO_H3K27ac_diff_common_11099,NKX2-1WT_H3K4me1_vs_NKX2-1cKO_H3K4me1_diff_common_24360,NKX2-1WT_H3K27ac_vs_NKX2-1cKO_H3K27ac_diff_cond1_2356,NKX2-1WT_H3K4me1_vs_NKX2-1cKO_H3K4me1_diff_common_24361
chr12	108150564	108151228	aRE	NKX2-1WT_H3K27ac_vs_NKX2-1cKO_H3K27ac_diff_cond1_2359,NKX2-1WT_H3K4me1_vs_NKX2-1cKO_H3K4me1_diff_common_24411,NKX2-1WT_H3K27ac_vs_NKX2-1cKO_H3K27ac_diff_common_11136
chr12	108193642	108195475	aRE	NKX2-1WT_H3K4me1_vs_NKX2-1cKO_H3K4me1_diff_common_24419,NKX2-1WT_H3K27ac_vs_NKX2-1cKO_H3K27ac_diff_common_11144,NKX2-1WT_H3K27ac_vs_NKX2-1cKO_H3K27ac_diff_cond1_2360,NKX2-1WT_H3K27ac_vs_NKX2-1cKO_H3K27ac_diff_common_11145
chr12	108332707	108334692	aRE	NKX2-1WT_H3K27ac_vs_NKX2-1cKO_H3K27ac_diff_cond1_2362,NKX2-1WT_H3K27ac_vs_NKX2-1cKO_H3K27ac_diff_common_11157,NKX2-1WT_H3K4me1_vs_NKX2-1cKO_H3K4me1_diff_cond1_4862,NKX2-1WT_H3K4me1_vs_NKX2-1cKO_H3K4me1_diff_common_24430,NKX2-1WT_H3K27ac_vs_NKX2-1cKO_H3K27ac_diff_cond1_2363,NKX2-1WT_H3K27ac_vs_NKX2-1cKO_H3K27ac_diff_common_11158
chr12	108453760	108455148	aRE	NKX2-1WT_H3K4me1_vs_NKX2-1cKO_H3K4me1_diff_common_24437,NKX2-1WT_H3K27ac_vs_NKX2-1cKO_H3K27ac_diff_common_11163,NKX2-1WT_H3K27ac_vs_NKX2-1cKO_H3K27ac_diff_cond1_2364
chr12	108489160	108490980	aRE	NKX2-1WT_H3K4me1_vs_NKX2-1cKO_H3K4me1_diff_common_24439,NKX2-1WT_H3K4me1_vs_NKX2-1cKO_H3K4me1_diff_cond1_4865,NKX2-1WT_H3K4me1_vs_NKX2-1cKO_H3K4me1_diff_common_24440,NKX2-1WT_H3K27ac_vs_NKX2-1cKO_H3K27ac_diff_common_11164,NKX2-1WT_H3K27ac_vs_NKX2-1cKO_H3K27ac_diff_cond1_2365
chr12	108566868	108568178	aRE	NKX2-1WT_H3K4me1_vs_NKX2-1cKO_H3K4me1_diff_cond1_4867,NKX2-1WT_H3K27ac_vs_NKX2-1cKO_H3K27ac_diff_common_11166,NKX2-1WT_H3K4me1_vs_NKX2-1cKO_H3K4me1_diff_common_24445,NKX2-1WT_H3K4me1_vs_NKX2-1cKO_H3K4me1_diff_cond1_4868,NKX2-1WT_H3K4me1_vs_NKX2-1cKO_H3K4me1_diff_common_24446,NKX2-1WT_H3K27ac_vs_NKX2-1cKO_H3K27ac_diff_cond1_2366,NKX2-1WT_H3K27ac_vs_NKX2-1cKO_H3K27ac_diff_common_11167,NKX2-1WT_H3K4…
chr12	108667065	108668042	aRE	NKX2-1WT_H3K27ac_vs_NKX2-1cKO_H3K27ac_diff_cond1_2367,NKX2-1WT_H3K4me1_vs_NKX2-1cKO_H3K4me1_diff_cond1_4873,NKX2-1WT_H3K4me1_vs_NKX2-1cKO_H3K4me1_diff_common_24450
chr12	109096396	109097633	aRE	NKX2-1WT_H3K27ac_vs_NKX2-1cKO_H3K27ac_diff_cond1_2373,NKX2-1WT_H3K4me1_vs_NKX2-1cKO_H3K4me1_diff_common_24484,NKX2-1WT_H3K4me1_vs_NKX2-1cKO_H3K4me1_diff_cond1_4883,NKX2-1WT_H3K27ac_vs_NKX2-1cKO_H3K27ac_diff_common_11186,NKX2-1WT_H3K4me1_vs_NKX2-1cKO_H3K4me1_diff_common_24485
chr12	109097748	109099413	aRE	NKX2-1WT_H3K27ac_vs_NKX2-1cKO_H3K27ac_diff_common_11187,NKX2-1WT_H3K4me1_vs_NKX2-1cKO_H3K4me1_diff_common_24486,NKX2-1WT_H3K4me1_vs_NKX2-1cKO_H3K4me1_diff_common_24487,NKX2-1WT_H3K27ac_vs_NKX2-1cKO_H3K27ac_diff_cond1_2374,NKX2-1WT_H3K4me1_vs_NKX2-1cKO_H3K4me1_diff_cond1_4884,NKX2-1WT_H3K4me1_vs_NKX2-1cKO_H3K4me1_diff_common_24488
chr12	109135626	109136594	aRE	NKX2-1WT_H3K27ac_vs_NKX2-1cKO_H3K27ac_diff_cond1_2376,NKX2-1WT_H3K4me1_vs_NKX2-1cKO_H3K4me1_diff_common_24491
chr12	109200937	109202943	aRE	NKX2-1WT_H3K27ac_vs_NKX2-1cKO_H3K27ac_diff_cond1_2378,NKX2-1WT_H3K4me1_vs_NKX2-1cKO_H3K4me1_diff_common_24507,NKX2-1WT_H3K4me1_vs_NKX2-1cKO_H3K4me1_diff_cond1_4897,NKX2-1WT_H3K27ac_vs_NKX2-1cKO_H3K27ac_diff_common_11203,NKX2-1WT_H3K4me1_vs_NKX2-1cKO_H3K4me1_diff_common_24508,NKX2-1WT_H3K4me1_vs_NKX2-1cKO_H3K4me1_diff_cond1_4898,NKX2-1WT_H3K4me1_vs_NKX2-1cKO_H3K4me1_diff_common_24509,NKX2-1WT_H3K2…
chr12	109204132	109206885	aRE	NKX2-1WT_H3K4me1_vs_NKX2-1cKO_H3K4me1_diff_common_24511,NKX2-1WT_H3K27ac_vs_NKX2-1cKO_H3K27ac_diff_cond1_2379,NKX2-1WT_H3K27ac_vs_NKX2-1cKO_H3K27ac_diff_common_11206,NKX2-1WT_H3K27ac_vs_NKX2-1cKO_H3K27ac_diff_common_11207,NKX2-1WT_H3K27ac_vs_NKX2-1cKO_H3K27ac_diff_cond1_2380,NKX2-1WT_H3K27ac_vs_NKX2-1cKO_H3K27ac_diff_common_11208,NKX2-1WT_H3K4me1_vs_NKX2-1cKO_H3K4me1_diff_cond1_4899,NKX2-1WT_H3K4…
chr12	109906418	109906937	aRE	NKX2-1WT_H3K27ac_vs_NKX2-1cKO_H3K27ac_diff_cond1_2388,NKX2-1WT_H3K27ac_vs_NKX2-1cKO_H3K27ac_diff_common_11267,NKX2-1WT_H3K4me1_vs_NKX2-1cKO_H3K4me1_diff_common_24607
chr12	110350911	110352289	aRE	NKX2-1WT_H3K4me1_vs_NKX2-1cKO_H3K4me1_diff_common_24648,NKX2-1WT_H3K27ac_vs_NKX2-1cKO_H3K27ac_diff_common_11296,NKX2-1WT_H3K4me1_vs_NKX2-1cKO_H3K4me1_diff_cond1_4928,NKX2-1WT_H3K27ac_vs_NKX2-1cKO_H3K27ac_diff_cond1_2391,NKX2-1WT_H3K27ac_vs_NKX2-1cKO_H3K27ac_diff_common_11297,NKX2-1WT_H3K27ac_vs_NKX2-1cKO_H3K27ac_diff_cond1_2392
chr12	110637187	110638334	aRE	NKX2-1WT_H3K4me1_vs_NKX2-1cKO_H3K4me1_diff_cond1_4930,NKX2-1WT_H3K4me1_vs_NKX2-1cKO_H3K4me1_diff_common_24651,NKX2-1WT_H3K4me1_vs_NKX2-1cKO_H3K4me1_diff_cond1_4931,NKX2-1WT_H3K27ac_vs_NKX2-1cKO_H3K27ac_diff_cond1_2393,NKX2-1WT_H3K27ac_vs_NKX2-1cKO_H3K27ac_diff_common_11300
chr12	110648982	110651119	aRE	NKX2-1WT_H3K27ac_vs_NKX2-1cKO_H3K27ac_diff_cond1_2394,NKX2-1WT_H3K4me1_vs_NKX2-1cKO_H3K4me1_diff_common_24656,NKX2-1WT_H3K4me1_vs_NKX2-1cKO_H3K4me1_diff_cond1_4934,NKX2-1WT_H3K4me1_vs_NKX2-1cKO_H3K4me1_diff_common_24657,NKX2-1WT_H3K4me1_vs_NKX2-1cKO_H3K4me1_diff_cond1_4935,NKX2-1WT_H3K4me1_vs_NKX2-1cKO_H3K4me1_diff_cond1_4936
chr12	110696432	110698004	aRE	NKX2-1WT_H3K4me1_vs_NKX2-1cKO_H3K4me1_diff_common_24674,NKX2-1WT_H3K27ac_vs_NKX2-1cKO_H3K27ac_diff_common_11313,NKX2-1WT_H3K27ac_vs_NKX2-1cKO_H3K27ac_diff_cond1_2396,NKX2-1WT_H3K4me1_vs_NKX2-1cKO_H3K4me1_diff_cond1_4939
chr12	110790398	110792044	aRE	NKX2-1WT_H3K4me1_vs_NKX2-1cKO_H3K4me1_diff_common_24684,NKX2-1WT_H3K27ac_vs_NKX2-1cKO_H3K27ac_diff_common_11319,NKX2-1WT_H3K27ac_vs_NKX2-1cKO_H3K27ac_diff_cond1_2397,NKX2-1WT_H3K27ac_vs_NKX2-1cKO_H3K27ac_diff_common_11320
chr12	110844143	110845993	aRE	NKX2-1WT_H3K27ac_vs_NKX2-1cKO_H3K27ac_diff_common_11327,NKX2-1WT_H3K4me1_vs_NKX2-1cKO_H3K4me1_diff_common_24689,NKX2-1WT_H3K27ac_vs_NKX2-1cKO_H3K27ac_diff_cond1_2399,NKX2-1WT_H3K27ac_vs_NKX2-1cKO_H3K27ac_diff_common_11328
chr12	111428333	111430921	aRE	NKX2-1WT_H3K27ac_vs_NKX2-1cKO_H3K27ac_diff_common_11358,NKX2-1WT_H3K4me1_vs_NKX2-1cKO_H3K4me1_diff_common_24725,NKX2-1WT_H3K27ac_vs_NKX2-1cKO_H3K27ac_diff_cond1_2403,NKX2-1WT_H3K4me1_vs_NKX2-1cKO_H3K4me1_diff_common_24726
chr12	111516885	111520255	aRE	NKX2-1WT_H3K27me3_vs_NKX2-1cKO_H3K27me3_diff_cond2_571,NKX2-1WT_H3K27me3_vs_NKX2-1cKO_H3K27me3_diff_common_3377,NKX2-1WT_H3K4me1_vs_NKX2-1cKO_H3K4me1_diff_common_24730
chr12	111612905	111613744	aRE	NKX2-1WT_H3K4me1_vs_NKX2-1cKO_H3K4me1_diff_common_24732,NKX2-1WT_H3K27me3_vs_NKX2-1cKO_H3K27me3_diff_cond2_572,NKX2-1WT_H3K27ac_vs_NKX2-1cKO_H3K27ac_diff_common_11361
chr12	112217352	112217834	aRE	NKX2-1WT_H3K27ac_vs_NKX2-1cKO_H3K27ac_diff_cond1_2406,NKX2-1WT_H3K4me1_vs_NKX2-1cKO_H3K4me1_diff_common_24773,NKX2-1WT_H3K27ac_vs_NKX2-1cKO_H3K27ac_diff_common_11389
chr12	11227984	11229148	aRE	NKX2-1WT_H3K27ac_vs_NKX2-1cKO_H3K27ac_diff_common_9139,NKX2-1WT_H3K4me1_vs_NKX2-1cKO_H3K4me1_diff_common_20357,NKX2-1WT_H3K27ac_vs_NKX2-1cKO_H3K27ac_diff_cond1_1931,NKX2-1WT_H3K27ac_vs_NKX2-1cKO_H3K27ac_diff_common_9140
chr12	112431237	112432601	aRE	NKX2-1WT_H3K27ac_vs_NKX2-1cKO_H3K27ac_diff_cond1_2407,NKX2-1WT_H3K4me1_vs_NKX2-1cKO_H3K4me1_diff_common_24789,NKX2-1WT_H3K27ac_vs_NKX2-1cKO_H3K27ac_diff_common_11403
chr12	112845717	112846293	aRE	NKX2-1WT_H3K27ac_vs_NKX2-1cKO_H3K27ac_diff_cond1_2409,NKX2-1WT_H3K4me1_vs_NKX2-1cKO_H3K4me1_diff_common_24816
chr12	113400313	113404161	aRE	NKX2-1WT_H3K4me1_vs_NKX2-1cKO_H3K4me1_diff_common_24868,NKX2-1WT_H3K27ac_vs_NKX2-1cKO_H3K27ac_diff_cond1_2411,NKX2-1WT_H3K27ac_vs_NKX2-1cKO_H3K27ac_diff_common_11454
chr12	113454371	113456341	aRE	NKX2-1WT_H3K4me1_vs_NKX2-1cKO_H3K4me1_diff_cond1_4974,NKX2-1WT_H3K27ac_vs_NKX2-1cKO_H3K27ac_diff_common_11469,NKX2-1WT_H3K27ac_vs_NKX2-1cKO_H3K27ac_diff_cond1_2412,NKX2-1WT_H3K4me1_vs_NKX2-1cKO_H3K4me1_diff_common_24882,NKX2-1WT_H3K27ac_vs_NKX2-1cKO_H3K27ac_diff_cond1_2413,NKX2-1WT_H3K27ac_vs_NKX2-1cKO_H3K27ac_diff_common_11470,NKX2-1WT_H3K27ac_vs_NKX2-1cKO_H3K27ac_diff_cond1_2414,NKX2-1WT_H3K27a…
chr12	113501022	113501730	aRE	NKX2-1WT_H3K27ac_vs_NKX2-1cKO_H3K27ac_diff_cond1_2415,NKX2-1WT_H3K4me1_vs_NKX2-1cKO_H3K4me1_diff_common_24897,NKX2-1WT_H3K27ac_vs_NKX2-1cKO_H3K27ac_diff_common_11485
chr12	113615501	113617693	aRE	NKX2-1WT_H3K27ac_vs_NKX2-1cKO_H3K27ac_diff_common_11504,NKX2-1WT_H3K4me1_vs_NKX2-1cKO_H3K4me1_diff_common_24922,NKX2-1WT_H3K4me1_vs_NKX2-1cKO_H3K4me1_diff_cond1_4982,NKX2-1WT_H3K27ac_vs_NKX2-1cKO_H3K27ac_diff_cond1_2416,NKX2-1WT_H3K27ac_vs_NKX2-1cKO_H3K27ac_diff_common_11505,NKX2-1WT_H3K4me1_vs_NKX2-1cKO_H3K4me1_diff_common_24923,NKX2-1WT_H3K27ac_vs_NKX2-1cKO_H3K27ac_diff_cond1_2417
chr12	114376550	114381453	aRE	NKX2-1WT_H3K4me1_vs_NKX2-1cKO_H3K4me1_diff_common_25026,NKX2-1WT_H3K27ac_vs_NKX2-1cKO_H3K27ac_diff_common_11582,NKX2-1WT_H3K4me1_vs_NKX2-1cKO_H3K4me1_diff_common_25027,NKX2-1WT_H3K27ac_vs_NKX2-1cKO_H3K27ac_diff_cond1_2419,NKX2-1WT_H3K27ac_vs_NKX2-1cKO_H3K27ac_diff_common_11583,NKX2-1WT_H3K27ac_vs_NKX2-1cKO_H3K27ac_diff_common_11584
chr12	118062124	118062894	aRE	NKX2-1WT_H3K27ac_vs_NKX2-1cKO_H3K27ac_diff_cond1_2420,NKX2-1WT_H3K4me1_vs_NKX2-1cKO_H3K4me1_diff_cond1_5006,NKX2-1WT_H3K27ac_vs_NKX2-1cKO_H3K27ac_diff_common_11618,NKX2-1WT_H3K4me1_vs_NKX2-1cKO_H3K4me1_diff_common_25078
chr12	118156384	118159788	aRE	NKX2-1WT_H3K4me1_vs_NKX2-1cKO_H3K4me1_diff_common_25095,NKX2-1WT_H3K27ac_vs_NKX2-1cKO_H3K27ac_diff_common_11628,NKX2-1WT_H3K27ac_vs_NKX2-1cKO_H3K27ac_diff_cond1_2421,NKX2-1WT_H3K27ac_vs_NKX2-1cKO_H3K27ac_diff_common_11629,NKX2-1WT_H3K4me1_vs_NKX2-1cKO_H3K4me1_diff_cond1_5008,NKX2-1WT_H3K4me1_vs_NKX2-1cKO_H3K4me1_diff_common_25096,NKX2-1WT_H3K27ac_vs_NKX2-1cKO_H3K27ac_diff_cond1_2422,NKX2-1WT_H3K2…
chr12	118175833	118177717	aRE	NKX2-1WT_H3K4me1_vs_NKX2-1cKO_H3K4me1_diff_common_25099,NKX2-1WT_H3K4me1_vs_NKX2-1cKO_H3K4me1_diff_cond1_5009,NKX2-1WT_H3K27ac_vs_NKX2-1cKO_H3K27ac_diff_cond1_2423,NKX2-1WT_H3K27ac_vs_NKX2-1cKO_H3K27ac_diff_common_11634,NKX2-1WT_H3K27ac_vs_NKX2-1cKO_H3K27ac_diff_cond1_2424,NKX2-1WT_H3K27ac_vs_NKX2-1cKO_H3K27ac_diff_common_11635
chr12	118270357	118271019	aRE	NKX2-1WT_H3K27ac_vs_NKX2-1cKO_H3K27ac_diff_cond1_2425,NKX2-1WT_H3K4me1_vs_NKX2-1cKO_H3K4me1_diff_cond1_5012,NKX2-1WT_H3K27ac_vs_NKX2-1cKO_H3K27ac_diff_common_11651,NKX2-1WT_H3K4me1_vs_NKX2-1cKO_H3K4me1_diff_common_25117
chr12	118290467	118294794	aRE	NKX2-1WT_H3K27ac_vs_NKX2-1cKO_H3K27ac_diff_common_11661,NKX2-1WT_H3K4me1_vs_NKX2-1cKO_H3K4me1_diff_common_25123,NKX2-1WT_H3K27ac_vs_NKX2-1cKO_H3K27ac_diff_cond1_2426,NKX2-1WT_H3K27ac_vs_NKX2-1cKO_H3K27ac_diff_common_11662,NKX2-1WT_H3K27ac_vs_NKX2-1cKO_H3K27ac_diff_cond1_2427,NKX2-1WT_H3K4me1_vs_NKX2-1cKO_H3K4me1_diff_common_25124
chr12	118487780	118491125	aRE	NKX2-1WT_H3K4me1_vs_NKX2-1cKO_H3K4me1_diff_common_25164,NKX2-1WT_H3K27ac_vs_NKX2-1cKO_H3K27ac_diff_common_11698,NKX2-1WT_H3K27ac_vs_NKX2-1cKO_H3K27ac_diff_common_11699,NKX2-1WT_H3K27ac_vs_NKX2-1cKO_H3K27ac_diff_cond1_2428
chr12	118685696	118686605	aRE	NKX2-1WT_H3K27ac_vs_NKX2-1cKO_H3K27ac_diff_cond1_2432,NKX2-1WT_H3K4me1_vs_NKX2-1cKO_H3K4me1_diff_cond1_5034,NKX2-1WT_H3K27ac_vs_NKX2-1cKO_H3K27ac_diff_common_11720,NKX2-1WT_H3K4me1_vs_NKX2-1cKO_H3K4me1_diff_common_25185
chr12	118750436	118753379	aRE	NKX2-1WT_H3K27ac_vs_NKX2-1cKO_H3K27ac_diff_cond1_2435,NKX2-1WT_H3K4me1_vs_NKX2-1cKO_H3K4me1_diff_cond1_5036,NKX2-1WT_H3K4me1_vs_NKX2-1cKO_H3K4me1_diff_common_25187,NKX2-1WT_H3K27ac_vs_NKX2-1cKO_H3K27ac_diff_cond1_2436,NKX2-1WT_H3K27ac_vs_NKX2-1cKO_H3K27ac_diff_cond1_2437,NKX2-1WT_H3K4me1_vs_NKX2-1cKO_H3K4me1_diff_cond1_5037
chr12	118841452	118842120	aRE	NKX2-1WT_H3K27ac_vs_NKX2-1cKO_H3K27ac_diff_cond1_2439,NKX2-1WT_H3K4me1_vs_NKX2-1cKO_H3K4me1_diff_common_25191,NKX2-1WT_H3K27ac_vs_NKX2-1cKO_H3K27ac_diff_cond1_2440
chr12	118858009	118858496	aRE	NKX2-1WT_H3K27ac_vs_NKX2-1cKO_H3K27ac_diff_cond1_2441,NKX2-1WT_H3K4me1_vs_NKX2-1cKO_H3K4me1_diff_common_25194
chr12	118926747	118928647	aRE	NKX2-1WT_H3K4me1_vs_NKX2-1cKO_H3K4me1_diff_common_25204,NKX2-1WT_H3K27ac_vs_NKX2-1cKO_H3K27ac_diff_common_11726,NKX2-1WT_H3K27ac_vs_NKX2-1cKO_H3K27ac_diff_cond1_2443,NKX2-1WT_H3K27ac_vs_NKX2-1cKO_H3K27ac_diff_common_11727
chr12	118974820	118976888	aRE	NKX2-1WT_H3K27ac_vs_NKX2-1cKO_H3K27ac_diff_cond1_2445,NKX2-1WT_H3K4me1_vs_NKX2-1cKO_H3K4me1_diff_common_25214,NKX2-1WT_H3K27ac_vs_NKX2-1cKO_H3K27ac_diff_common_11730,NKX2-1WT_H3K4me1_vs_NKX2-1cKO_H3K4me1_diff_common_25215,NKX2-1WT_H3K27ac_vs_NKX2-1cKO_H3K27ac_diff_cond1_2446,NKX2-1WT_H3K27ac_vs_NKX2-1cKO_H3K27ac_diff_cond1_2447,NKX2-1WT_H3K4me1_vs_NKX2-1cKO_H3K4me1_diff_common_25216
chr12	119227052	119228660	aRE	NKX2-1WT_H3K4me1_vs_NKX2-1cKO_H3K4me1_diff_common_25232,NKX2-1WT_H3K27ac_vs_NKX2-1cKO_H3K27ac_diff_common_11738,NKX2-1WT_H3K4me1_vs_NKX2-1cKO_H3K4me1_diff_cond1_5045,NKX2-1WT_H3K27ac_vs_NKX2-1cKO_H3K27ac_diff_cond1_2448,NKX2-1WT_H3K4me1_vs_NKX2-1cKO_H3K4me1_diff_cond1_5046,NKX2-1WT_H3K27ac_vs_NKX2-1cKO_H3K27ac_diff_common_11739,NKX2-1WT_H3K27ac_vs_NKX2-1cKO_H3K27ac_diff_cond1_2449
chr12	119616318	119617148	aRE	NKX2-1WT_H3K4me1_vs_NKX2-1cKO_H3K4me1_diff_common_25241,NKX2-1WT_H3K27ac_vs_NKX2-1cKO_H3K27ac_diff_cond1_2450
chr12	119858296	119858912	aRE	NKX2-1WT_H3K27me3_vs_NKX2-1cKO_H3K27me3_diff_common_3439,NKX2-1WT_H3K4me1_vs_NKX2-1cKO_H3K4me1_diff_common_25258,NKX2-1WT_H3K27me3_vs_NKX2-1cKO_H3K27me3_diff_cond2_576
chr12	119897180	119898638	aRE	NKX2-1WT_H3K27me3_vs_NKX2-1cKO_H3K27me3_diff_common_3448,NKX2-1WT_H3K4me1_vs_NKX2-1cKO_H3K4me1_diff_common_25266,NKX2-1WT_H3K27ac_vs_NKX2-1cKO_H3K27ac_diff_cond1_2451,NKX2-1WT_H3K27ac_vs_NKX2-1cKO_H3K27ac_diff_cond1_2452,NKX2-1WT_H3K27me3_vs_NKX2-1cKO_H3K27me3_diff_common_3449,NKX2-1WT_H3K27me3_vs_NKX2-1cKO_H3K27me3_diff_cond2_577,NKX2-1WT_H3K27ac_vs_NKX2-1cKO_H3K27ac_diff_common_11744,NKX2-1WT_H…
chr12	119898867	119900821	aRE	NKX2-1WT_H3K27me3_vs_NKX2-1cKO_H3K27me3_diff_common_3450,NKX2-1WT_H3K27ac_vs_NKX2-1cKO_H3K27ac_diff_cond1_2453,NKX2-1WT_H3K4me1_vs_NKX2-1cKO_H3K4me1_diff_common_25267,NKX2-1WT_H3K27ac_vs_NKX2-1cKO_H3K27ac_diff_cond1_2454,NKX2-1WT_H3K4me1_vs_NKX2-1cKO_H3K4me1_diff_cond1_5052,NKX2-1WT_H3K27me3_vs_NKX2-1cKO_H3K27me3_diff_cond2_579,NKX2-1WT_H3K27ac_vs_NKX2-1cKO_H3K27ac_diff_cond1_2455,NKX2-1WT_H3K27m…
chr12	119959275	119959782	aRE	NKX2-1WT_H3K27ac_vs_NKX2-1cKO_H3K27ac_diff_cond1_2457,NKX2-1WT_H3K4me1_vs_NKX2-1cKO_H3K4me1_diff_common_25270
chr12	119964042	119964678	aRE	NKX2-1WT_H3K27me3_vs_NKX2-1cKO_H3K27me3_diff_cond2_592,NKX2-1WT_H3K4me1_vs_NKX2-1cKO_H3K4me1_diff_common_25271,NKX2-1WT_H3K27ac_vs_NKX2-1cKO_H3K27ac_diff_common_11746
chr12	120595748	120597108	aRE	NKX2-1WT_H3K4me1_vs_NKX2-1cKO_H3K4me1_diff_common_25299,NKX2-1WT_H3K27ac_vs_NKX2-1cKO_H3K27ac_diff_cond1_2461,NKX2-1WT_H3K27ac_vs_NKX2-1cKO_H3K27ac_diff_common_11756,NKX2-1WT_H3K27ac_vs_NKX2-1cKO_H3K27ac_diff_common_11757
chr12	12716848	12717967	aRE	NKX2-1WT_H3K27ac_vs_NKX2-1cKO_H3K27ac_diff_common_9183,NKX2-1WT_H3K4me1_vs_NKX2-1cKO_H3K4me1_diff_common_20425,NKX2-1WT_H3K4me1_vs_NKX2-1cKO_H3K4me1_diff_cond1_4008,NKX2-1WT_H3K27ac_vs_NKX2-1cKO_H3K27ac_diff_cond1_1933
chr12	13275376	13277050	aRE	NKX2-1WT_H3K4me1_vs_NKX2-1cKO_H3K4me1_diff_common_20480,NKX2-1WT_H3K27ac_vs_NKX2-1cKO_H3K27ac_diff_common_9215,NKX2-1WT_H3K27ac_vs_NKX2-1cKO_H3K27ac_diff_cond1_1934,NKX2-1WT_H3K4me1_vs_NKX2-1cKO_H3K4me1_diff_common_20481
chr12	16188158	16189356	aRE	NKX2-1WT_H3K27ac_vs_NKX2-1cKO_H3K27ac_diff_common_9234,NKX2-1WT_H3K4me1_vs_NKX2-1cKO_H3K4me1_diff_common_20540,NKX2-1WT_H3K27ac_vs_NKX2-1cKO_H3K27ac_diff_cond1_1938,NKX2-1WT_H3K4me1_vs_NKX2-1cKO_H3K4me1_diff_cond1_4021,NKX2-1WT_H3K4me1_vs_NKX2-1cKO_H3K4me1_diff_common_20541
chr12	16557590	16558508	aRE	NKX2-1WT_H3K4me1_vs_NKX2-1cKO_H3K4me1_diff_cond1_4026,NKX2-1WT_H3K27ac_vs_NKX2-1cKO_H3K27ac_diff_cond1_1943,NKX2-1WT_H3K4me1_vs_NKX2-1cKO_H3K4me1_diff_common_20547
chr12	21145203	21145891	aRE	NKX2-1WT_H3K4me1_vs_NKX2-1cKO_H3K4me1_diff_cond1_4053,NKX2-1WT_H3K27ac_vs_NKX2-1cKO_H3K27ac_diff_common_9280,NKX2-1WT_H3K27ac_vs_NKX2-1cKO_H3K27ac_diff_cond1_1947,NKX2-1WT_H3K4me1_vs_NKX2-1cKO_H3K4me1_diff_common_20643
chr12	25718614	25720227	aRE	NKX2-1WT_H3K27ac_vs_NKX2-1cKO_H3K27ac_diff_common_9312,NKX2-1WT_H3K4me1_vs_NKX2-1cKO_H3K4me1_diff_common_20716,NKX2-1WT_H3K27ac_vs_NKX2-1cKO_H3K27ac_diff_cond1_1948
chr12	26228788	26229706	aRE	NKX2-1WT_H3K27ac_vs_NKX2-1cKO_H3K27ac_diff_cond1_1949,NKX2-1WT_H3K4me1_vs_NKX2-1cKO_H3K4me1_diff_common_20750,NKX2-1WT_H3K27ac_vs_NKX2-1cKO_H3K27ac_diff_common_9324,NKX2-1WT_H3K27ac_vs_NKX2-1cKO_H3K27ac_diff_common_9325
chr12	26575997	26577838	aRE	NKX2-1WT_H3K27ac_vs_NKX2-1cKO_H3K27ac_diff_common_9330,NKX2-1WT_H3K4me1_vs_NKX2-1cKO_H3K4me1_diff_cond1_4086,NKX2-1WT_H3K4me1_vs_NKX2-1cKO_H3K4me1_diff_common_20761,NKX2-1WT_H3K27ac_vs_NKX2-1cKO_H3K27ac_diff_cond1_1951,NKX2-1WT_H3K27ac_vs_NKX2-1cKO_H3K27ac_diff_common_9331
chr12	26610725	26612181	aRE	NKX2-1WT_H3K27ac_vs_NKX2-1cKO_H3K27ac_diff_cond1_1952,NKX2-1WT_H3K4me1_vs_NKX2-1cKO_H3K4me1_diff_common_20764,NKX2-1WT_H3K27ac_vs_NKX2-1cKO_H3K27ac_diff_common_9333,NKX2-1WT_H3K27ac_vs_NKX2-1cKO_H3K27ac_diff_cond1_1953,NKX2-1WT_H3K4me1_vs_NKX2-1cKO_H3K4me1_diff_cond1_4087
chr12	27529464	27530259	aRE	NKX2-1WT_H3K27ac_vs_NKX2-1cKO_H3K27ac_diff_cond1_1959,NKX2-1WT_H3K4me1_vs_NKX2-1cKO_H3K4me1_diff_common_20822,NKX2-1WT_H3K27ac_vs_NKX2-1cKO_H3K27ac_diff_common_9384
chr12	27552281	27553650	aRE	NKX2-1WT_H3K27ac_vs_NKX2-1cKO_H3K27ac_diff_cond1_1960,NKX2-1WT_H3K4me1_vs_NKX2-1cKO_H3K4me1_diff_common_20827,NKX2-1WT_H3K27ac_vs_NKX2-1cKO_H3K27ac_diff_common_9392,NKX2-1WT_H3K4me1_vs_NKX2-1cKO_H3K4me1_diff_common_20828,NKX2-1WT_H3K27ac_vs_NKX2-1cKO_H3K27ac_diff_cond1_1961
chr12	27587298	27591083	aRE	NKX2-1WT_H3K27ac_vs_NKX2-1cKO_H3K27ac_diff_common_9400,NKX2-1WT_H3K4me1_vs_NKX2-1cKO_H3K4me1_diff_common_20833,NKX2-1WT_H3K4me1_vs_NKX2-1cKO_H3K4me1_diff_common_20834,NKX2-1WT_H3K27ac_vs_NKX2-1cKO_H3K27ac_diff_cond1_1964,NKX2-1WT_H3K27ac_vs_NKX2-1cKO_H3K27ac_diff_common_9401,NKX2-1WT_H3K4me1_vs_NKX2-1cKO_H3K4me1_diff_cond1_4101,NKX2-1WT_H3K4me1_vs_NKX2-1cKO_H3K4me1_diff_common_20835,NKX2-1WT_H3K4…
chr12	27591413	27592334	aRE	NKX2-1WT_H3K27ac_vs_NKX2-1cKO_H3K27ac_diff_common_9403,NKX2-1WT_H3K4me1_vs_NKX2-1cKO_H3K4me1_diff_common_20838,NKX2-1WT_H3K4me1_vs_NKX2-1cKO_H3K4me1_diff_cond1_4104,NKX2-1WT_H3K27ac_vs_NKX2-1cKO_H3K27ac_diff_cond1_1966,NKX2-1WT_H3K4me1_vs_NKX2-1cKO_H3K4me1_diff_common_20839
chr12	27592559	27592977	aRE	NKX2-1WT_H3K27ac_vs_NKX2-1cKO_H3K27ac_diff_cond1_1967,NKX2-1WT_H3K4me1_vs_NKX2-1cKO_H3K4me1_diff_common_20840
chr12	27613478	27616564	aRE	NKX2-1WT_H3K4me1_vs_NKX2-1cKO_H3K4me1_diff_cond1_4105,NKX2-1WT_H3K27ac_vs_NKX2-1cKO_H3K27ac_diff_common_9406,NKX2-1WT_H3K4me1_vs_NKX2-1cKO_H3K4me1_diff_common_20841,NKX2-1WT_H3K4me1_vs_NKX2-1cKO_H3K4me1_diff_cond1_4106,NKX2-1WT_H3K4me1_vs_NKX2-1cKO_H3K4me1_diff_common_20842,NKX2-1WT_H3K27ac_vs_NKX2-1cKO_H3K27ac_diff_cond1_1968,NKX2-1WT_H3K27ac_vs_NKX2-1cKO_H3K27ac_diff_common_9407
chr12	28020086	28022245	aRE	NKX2-1WT_H3K27ac_vs_NKX2-1cKO_H3K27ac_diff_common_9453,NKX2-1WT_H3K4me1_vs_NKX2-1cKO_H3K4me1_diff_common_20885,NKX2-1WT_H3K27ac_vs_NKX2-1cKO_H3K27ac_diff_cond1_1972,NKX2-1WT_H3K27ac_vs_NKX2-1cKO_H3K27ac_diff_common_9454
chr12	28041470	28042845	aRE	NKX2-1WT_H3K4me1_vs_NKX2-1cKO_H3K4me1_diff_common_20888,NKX2-1WT_H3K27ac_vs_NKX2-1cKO_H3K27ac_diff_common_9457,NKX2-1WT_H3K27ac_vs_NKX2-1cKO_H3K27ac_diff_cond1_1973,NKX2-1WT_H3K27ac_vs_NKX2-1cKO_H3K27ac_diff_common_9458
chr12	29292176	29293314	aRE	NKX2-1WT_H3K27ac_vs_NKX2-1cKO_H3K27ac_diff_cond1_1976,NKX2-1WT_H3K4me1_vs_NKX2-1cKO_H3K4me1_diff_common_20949,NKX2-1WT_H3K27ac_vs_NKX2-1cKO_H3K27ac_diff_common_9488
chr12	29349995	29350549	aRE	NKX2-1WT_H3K4me1_vs_NKX2-1cKO_H3K4me1_diff_common_20954,NKX2-1WT_H3K27ac_vs_NKX2-1cKO_H3K27ac_diff_cond1_1977
chr12	29352065	29352462	aRE	NKX2-1WT_H3K27ac_vs_NKX2-1cKO_H3K27ac_diff_cond1_1978,NKX2-1WT_H3K4me1_vs_NKX2-1cKO_H3K4me1_diff_common_20955
chr12	30334225	30335484	aRE	NKX2-1WT_H3K4me1_vs_NKX2-1cKO_H3K4me1_diff_common_21062,NKX2-1WT_H3K27ac_vs_NKX2-1cKO_H3K27ac_diff_cond1_1985,NKX2-1WT_H3K4me1_vs_NKX2-1cKO_H3K4me1_diff_cond1_4155,NKX2-1WT_H3K4me1_vs_NKX2-1cKO_H3K4me1_diff_common_21063,NKX2-1WT_H3K27ac_vs_NKX2-1cKO_H3K27ac_diff_common_9579,NKX2-1WT_H3K27ac_vs_NKX2-1cKO_H3K27ac_diff_cond1_1986
chr12	30477073	30478875	aRE	NKX2-1WT_H3K27ac_vs_NKX2-1cKO_H3K27ac_diff_common_9595,NKX2-1WT_H3K4me1_vs_NKX2-1cKO_H3K4me1_diff_common_21085,NKX2-1WT_H3K4me1_vs_NKX2-1cKO_H3K4me1_diff_cond1_4158,NKX2-1WT_H3K27ac_vs_NKX2-1cKO_H3K27ac_diff_cond1_1988
chr12	31567301	31570616	aRE	NKX2-1WT_H3K27me3_vs_NKX2-1cKO_H3K27me3_diff_common_2967,NKX2-1WT_H3K27me3_vs_NKX2-1cKO_H3K27me3_diff_cond2_483,NKX2-1WT_H3K4me1_vs_NKX2-1cKO_H3K4me1_diff_common_21134
chr12	32579524	32582544	aRE	NKX2-1WT_H3K4me1_vs_NKX2-1cKO_H3K4me1_diff_common_21171,NKX2-1WT_H3K27ac_vs_NKX2-1cKO_H3K27ac_diff_common_9631,NKX2-1WT_H3K27ac_vs_NKX2-1cKO_H3K27ac_diff_cond1_1994,NKX2-1WT_H3K4me1_vs_NKX2-1cKO_H3K4me1_diff_cond1_4183,NKX2-1WT_H3K27ac_vs_NKX2-1cKO_H3K27ac_diff_cond1_1995
chr12	33526248	33527255	aRE	NKX2-1WT_H3K4me1_vs_NKX2-1cKO_H3K4me1_diff_common_21213,NKX2-1WT_H3K27ac_vs_NKX2-1cKO_H3K27ac_diff_cond1_1997,NKX2-1WT_H3K4me1_vs_NKX2-1cKO_H3K4me1_diff_cond1_4188
chr12	33698861	33700245	aRE	NKX2-1WT_H3K27ac_vs_NKX2-1cKO_H3K27ac_diff_common_9646,NKX2-1WT_H3K4me1_vs_NKX2-1cKO_H3K4me1_diff_common_21220,NKX2-1WT_H3K27ac_vs_NKX2-1cKO_H3K27ac_diff_cond1_1998,NKX2-1WT_H3K4me1_vs_NKX2-1cKO_H3K4me1_diff_cond1_4191,NKX2-1WT_H3K4me1_vs_NKX2-1cKO_H3K4me1_diff_common_21221
chr12	33741899	33744226	aRE	NKX2-1WT_H3K4me1_vs_NKX2-1cKO_H3K4me1_diff_common_21226,NKX2-1WT_H3K27ac_vs_NKX2-1cKO_H3K27ac_diff_cond1_2001,NKX2-1WT_H3K4me1_vs_NKX2-1cKO_H3K4me1_diff_cond1_4197,NKX2-1WT_H3K27me3_vs_NKX2-1cKO_H3K27me3_diff_cond2_490,NKX2-1WT_H3K27me3_vs_NKX2-1cKO_H3K27me3_diff_cond2_491,NKX2-1WT_H3K4me1_vs_NKX2-1cKO_H3K4me1_diff_cond1_4198
chr12	33746246	33747109	aRE	NKX2-1WT_H3K27ac_vs_NKX2-1cKO_H3K27ac_diff_cond1_2002,NKX2-1WT_H3K4me1_vs_NKX2-1cKO_H3K4me1_diff_cond1_4199,NKX2-1WT_H3K27ac_vs_NKX2-1cKO_H3K27ac_diff_common_9648,NKX2-1WT_H3K4me1_vs_NKX2-1cKO_H3K4me1_diff_common_21228
chr12	33786523	33787855	aRE	NKX2-1WT_H3K27me3_vs_NKX2-1cKO_H3K27me3_diff_common_2994,NKX2-1WT_H3K4me1_vs_NKX2-1cKO_H3K4me1_diff_common_21231,NKX2-1WT_H3K27ac_vs_NKX2-1cKO_H3K27ac_diff_common_9650,NKX2-1WT_H3K27ac_vs_NKX2-1cKO_H3K27ac_diff_cond1_2006
chr12	34025715	34027394	aRE	NKX2-1WT_H3K4me1_vs_NKX2-1cKO_H3K4me1_diff_cond1_4207,NKX2-1WT_H3K4me1_vs_NKX2-1cKO_H3K4me1_diff_common_21260,NKX2-1WT_H3K27ac_vs_NKX2-1cKO_H3K27ac_diff_cond1_2009,NKX2-1WT_H3K27ac_vs_NKX2-1cKO_H3K27ac_diff_common_9661,NKX2-1WT_H3K4me1_vs_NKX2-1cKO_H3K4me1_diff_cond1_4208
chr12	38858174	38858468	aRE	NKX2-1WT_H3K27ac_vs_NKX2-1cKO_H3K27ac_diff_cond1_2016,NKX2-1WT_H3K4me1_vs_NKX2-1cKO_H3K4me1_diff_common_21354
chr12	39030939	39031510	aRE	NKX2-1WT_H3K4me1_vs_NKX2-1cKO_H3K4me1_diff_common_21355,NKX2-1WT_H3K27ac_vs_NKX2-1cKO_H3K27ac_diff_common_9685,NKX2-1WT_H3K27ac_vs_NKX2-1cKO_H3K27ac_diff_cond1_2019
chr12	39509856	39510421	aRE	NKX2-1WT_H3K4me1_vs_NKX2-1cKO_H3K4me1_diff_common_21377,NKX2-1WT_H3K27ac_vs_NKX2-1cKO_H3K27ac_diff_cond1_2022
chr12	39510710	39510975	aRE	NKX2-1WT_H3K27ac_vs_NKX2-1cKO_H3K27ac_diff_cond1_2023,NKX2-1WT_H3K4me1_vs_NKX2-1cKO_H3K4me1_diff_common_21378
chr12	39799914	39800496	aRE	NKX2-1WT_H3K27ac_vs_NKX2-1cKO_H3K27ac_diff_cond1_2024,NKX2-1WT_H3K4me1_vs_NKX2-1cKO_H3K4me1_diff_common_21388
chr12	3981083	3981942	aRE	NKX2-1WT_H3K4me1_vs_NKX2-1cKO_H3K4me1_diff_common_20161,NKX2-1WT_H3K27ac_vs_NKX2-1cKO_H3K27ac_diff_cond1_1903
chr12	40027718	40029787	aRE	NKX2-1WT_H3K27ac_vs_NKX2-1cKO_H3K27ac_diff_cond1_2026,NKX2-1WT_H3K4me1_vs_NKX2-1cKO_H3K4me1_diff_common_21390,NKX2-1WT_H3K27ac_vs_NKX2-1cKO_H3K27ac_diff_common_9699,NKX2-1WT_H3K27ac_vs_NKX2-1cKO_H3K27ac_diff_cond1_2027,NKX2-1WT_H3K4me1_vs_NKX2-1cKO_H3K4me1_diff_common_21391
chr12	40036306	40036771	aRE	NKX2-1WT_H3K27ac_vs_NKX2-1cKO_H3K27ac_diff_cond1_2028,NKX2-1WT_H3K4me1_vs_NKX2-1cKO_H3K4me1_diff_cond1_4239,NKX2-1WT_H3K4me1_vs_NKX2-1cKO_H3K4me1_diff_common_21392
chr12	40612168	40612662	aRE	NKX2-1WT_H3K4me1_vs_NKX2-1cKO_H3K4me1_diff_common_21403,NKX2-1WT_H3K27ac_vs_NKX2-1cKO_H3K27ac_diff_cond1_2032
chr12	41523781	41525081	aRE	NKX2-1WT_H3K4me1_vs_NKX2-1cKO_H3K4me1_diff_common_21462,NKX2-1WT_H3K4me1_vs_NKX2-1cKO_H3K4me1_diff_cond1_4253,NKX2-1WT_H3K4me1_vs_NKX2-1cKO_H3K4me1_diff_common_21463,NKX2-1WT_H3K27ac_vs_NKX2-1cKO_H3K27ac_diff_cond1_2035
chr12	42120681	42121004	aRE	NKX2-1WT_H3K27ac_vs_NKX2-1cKO_H3K27ac_diff_cond1_2036,NKX2-1WT_H3K4me1_vs_NKX2-1cKO_H3K4me1_diff_common_21475
chr12	45632772	45633252	aRE	NKX2-1WT_H3K27ac_vs_NKX2-1cKO_H3K27ac_diff_cond1_2042,NKX2-1WT_H3K4me1_vs_NKX2-1cKO_H3K4me1_diff_common_21553
chr12	45633468	45634183	aRE	NKX2-1WT_H3K4me1_vs_NKX2-1cKO_H3K4me1_diff_common_21554,NKX2-1WT_H3K27ac_vs_NKX2-1cKO_H3K27ac_diff_cond1_2043,NKX2-1WT_H3K27ac_vs_NKX2-1cKO_H3K27ac_diff_common_9744
chr12	5108147	5108646	aRE	NKX2-1WT_H3K27ac_vs_NKX2-1cKO_H3K27ac_diff_cond1_1908,NKX2-1WT_H3K4me1_vs_NKX2-1cKO_H3K4me1_diff_common_20219
chr12	51292564	51293908	aRE	NKX2-1WT_H3K27ac_vs_NKX2-1cKO_H3K27ac_diff_common_9804,NKX2-1WT_H3K4me1_vs_NKX2-1cKO_H3K4me1_diff_common_21664,NKX2-1WT_H3K27ac_vs_NKX2-1cKO_H3K27ac_diff_cond1_2049
chr12	51650803	51651454	aRE	NKX2-1WT_H3K27ac_vs_NKX2-1cKO_H3K27ac_diff_cond1_2051,NKX2-1WT_H3K4me1_vs_NKX2-1cKO_H3K4me1_diff_common_21683,NKX2-1WT_H3K4me1_vs_NKX2-1cKO_H3K4me1_diff_cond1_4285
chr12	52275802	52276744	aRE	NKX2-1WT_H3K4me1_vs_NKX2-1cKO_H3K4me1_diff_common_21725,NKX2-1WT_H3K27me3_vs_NKX2-1cKO_H3K27me3_diff_cond2_507,NKX2-1WT_H3K27ac_vs_NKX2-1cKO_H3K27ac_diff_common_9834
chr12	5243782	5244496	aRE	NKX2-1WT_H3K4me1_vs_NKX2-1cKO_H3K4me1_diff_common_20245,NKX2-1WT_H3K27ac_vs_NKX2-1cKO_H3K27ac_diff_cond1_1909
chr12	5245770	5247700	aRE	NKX2-1WT_H3K4me1_vs_NKX2-1cKO_H3K4me1_diff_common_20246,NKX2-1WT_H3K27ac_vs_NKX2-1cKO_H3K27ac_diff_cond1_1910,NKX2-1WT_H3K27ac_vs_NKX2-1cKO_H3K27ac_diff_common_9090,NKX2-1WT_H3K27ac_vs_NKX2-1cKO_H3K27ac_diff_cond1_1911
chr12	5283790	5284170	aRE	NKX2-1WT_H3K4me1_vs_NKX2-1cKO_H3K4me1_diff_common_20256,NKX2-1WT_H3K27ac_vs_NKX2-1cKO_H3K27ac_diff_cond1_1912
chr12	53930064	53930581	aRE	NKX2-1WT_H3K4me1_vs_NKX2-1cKO_H3K4me1_diff_common_21822,NKX2-1WT_H3K27ac_vs_NKX2-1cKO_H3K27ac_diff_cond1_2055
chr12	54167155	54167598	aRE	NKX2-1WT_H3K27ac_vs_NKX2-1cKO_H3K27ac_diff_cond1_2057,NKX2-1WT_H3K27ac_vs_NKX2-1cKO_H3K27ac_diff_common_9892,NKX2-1WT_H3K4me1_vs_NKX2-1cKO_H3K4me1_diff_common_21848
chr12	54224360	54226641	aRE	NKX2-1WT_H3K27ac_vs_NKX2-1cKO_H3K27ac_diff_cond1_2058,NKX2-1WT_H3K4me1_vs_NKX2-1cKO_H3K4me1_diff_common_21852,NKX2-1WT_H3K27ac_vs_NKX2-1cKO_H3K27ac_diff_common_9893,NKX2-1WT_H3K27ac_vs_NKX2-1cKO_H3K27ac_diff_cond1_2059
chr12	54351135	54353444	aRE	NKX2-1WT_H3K27ac_vs_NKX2-1cKO_H3K27ac_diff_cond1_2060,NKX2-1WT_H3K4me1_vs_NKX2-1cKO_H3K4me1_diff_common_21861,NKX2-1WT_H3K27ac_vs_NKX2-1cKO_H3K27ac_diff_common_9897,NKX2-1WT_H3K4me1_vs_NKX2-1cKO_H3K4me1_diff_cond1_4313
chr12	54353573	54355514	aRE	NKX2-1WT_H3K27ac_vs_NKX2-1cKO_H3K27ac_diff_common_9898,NKX2-1WT_H3K27ac_vs_NKX2-1cKO_H3K27ac_diff_cond1_2061,NKX2-1WT_H3K4me1_vs_NKX2-1cKO_H3K4me1_diff_common_21862
chr12	54400739	54401465	aRE	NKX2-1WT_H3K4me1_vs_NKX2-1cKO_H3K4me1_diff_common_21873,NKX2-1WT_H3K27ac_vs_NKX2-1cKO_H3K27ac_diff_cond1_2062,NKX2-1WT_H3K4me1_vs_NKX2-1cKO_H3K4me1_diff_cond1_4317
chr12	54422944	54424325	aRE	NKX2-1WT_H3K4me1_vs_NKX2-1cKO_H3K4me1_diff_common_21877,NKX2-1WT_H3K27ac_vs_NKX2-1cKO_H3K27ac_diff_cond1_2064
chr12	54428460	54429790	aRE	NKX2-1WT_H3K4me1_vs_NKX2-1cKO_H3K4me1_diff_common_21878,NKX2-1WT_H3K27ac_vs_NKX2-1cKO_H3K27ac_diff_cond1_2065
chr12	54667319	54668544	aRE	NKX2-1WT_H3K4me1_vs_NKX2-1cKO_H3K4me1_diff_common_21909,NKX2-1WT_H3K27ac_vs_NKX2-1cKO_H3K27ac_diff_cond1_2067,NKX2-1WT_H3K27ac_vs_NKX2-1cKO_H3K27ac_diff_common_9905
chr12	54688356	54690452	aRE	NKX2-1WT_H3K4me1_vs_NKX2-1cKO_H3K4me1_diff_common_21912,NKX2-1WT_H3K27ac_vs_NKX2-1cKO_H3K27ac_diff_cond1_2068,NKX2-1WT_H3K27ac_vs_NKX2-1cKO_H3K27ac_diff_common_9906,NKX2-1WT_H3K27ac_vs_NKX2-1cKO_H3K27ac_diff_cond1_2069,NKX2-1WT_H3K27ac_vs_NKX2-1cKO_H3K27ac_diff_cond1_2070,NKX2-1WT_H3K4me1_vs_NKX2-1cKO_H3K4me1_diff_cond1_4326
chr12	54724336	54726086	aRE	NKX2-1WT_H3K4me1_vs_NKX2-1cKO_H3K4me1_diff_common_21918,NKX2-1WT_H3K27ac_vs_NKX2-1cKO_H3K27ac_diff_common_9907,NKX2-1WT_H3K27ac_vs_NKX2-1cKO_H3K27ac_diff_cond1_2071
chr12	54871903	54872739	aRE	NKX2-1WT_H3K4me1_vs_NKX2-1cKO_H3K4me1_diff_common_21938,NKX2-1WT_H3K27ac_vs_NKX2-1cKO_H3K27ac_diff_cond1_2072
chr12	55082470	55083389	aRE	NKX2-1WT_H3K4me1_vs_NKX2-1cKO_H3K4me1_diff_common_21967,NKX2-1WT_H3K27ac_vs_NKX2-1cKO_H3K27ac_diff_cond1_2073,NKX2-1WT_H3K4me1_vs_NKX2-1cKO_H3K4me1_diff_cond1_4343
chr12	55364645	55366355	aRE	NKX2-1WT_H3K4me1_vs_NKX2-1cKO_H3K4me1_diff_cond1_4349,NKX2-1WT_H3K27ac_vs_NKX2-1cKO_H3K27ac_diff_cond1_2075,NKX2-1WT_H3K4me1_vs_NKX2-1cKO_H3K4me1_diff_common_22000,NKX2-1WT_H3K4me1_vs_NKX2-1cKO_H3K4me1_diff_cond1_4350
chr12	55486156	55486841	aRE	NKX2-1WT_H3K27ac_vs_NKX2-1cKO_H3K27ac_diff_cond1_2076,NKX2-1WT_H3K4me1_vs_NKX2-1cKO_H3K4me1_diff_common_22010,NKX2-1WT_H3K27ac_vs_NKX2-1cKO_H3K27ac_diff_common_9933
chr12	55756300	55758229	aRE	NKX2-1WT_H3K4me1_vs_NKX2-1cKO_H3K4me1_diff_common_22022,NKX2-1WT_H3K27ac_vs_NKX2-1cKO_H3K27ac_diff_cond1_2077,NKX2-1WT_H3K27ac_vs_NKX2-1cKO_H3K27ac_diff_common_9937,NKX2-1WT_H3K4me1_vs_NKX2-1cKO_H3K4me1_diff_common_22023
chr12	55890686	55891353	aRE	NKX2-1WT_H3K4me1_vs_NKX2-1cKO_H3K4me1_diff_common_22027,NKX2-1WT_H3K27ac_vs_NKX2-1cKO_H3K27ac_diff_cond1_2078
chr12	55935823	55936488	aRE	NKX2-1WT_H3K27ac_vs_NKX2-1cKO_H3K27ac_diff_common_9941,NKX2-1WT_H3K4me1_vs_NKX2-1cKO_H3K4me1_diff_common_22032,NKX2-1WT_H3K4me1_vs_NKX2-1cKO_H3K4me1_diff_cond1_4363,NKX2-1WT_H3K27ac_vs_NKX2-1cKO_H3K27ac_diff_cond1_2079,NKX2-1WT_H3K4me1_vs_NKX2-1cKO_H3K4me1_diff_common_22033
chr12	56546922	56549140	aRE	NKX2-1WT_H3K27ac_vs_NKX2-1cKO_H3K27ac_diff_common_9952,NKX2-1WT_H3K4me1_vs_NKX2-1cKO_H3K4me1_diff_common_22055,NKX2-1WT_H3K27ac_vs_NKX2-1cKO_H3K27ac_diff_cond1_2080,NKX2-1WT_H3K27ac_vs_NKX2-1cKO_H3K27ac_diff_common_9953,NKX2-1WT_H3K27ac_vs_NKX2-1cKO_H3K27ac_diff_cond1_2081
chr12	57106006	57106721	aRE	NKX2-1WT_H3K27ac_vs_NKX2-1cKO_H3K27ac_diff_cond1_2082,NKX2-1WT_H3K4me1_vs_NKX2-1cKO_H3K4me1_diff_common_22099,NKX2-1WT_H3K27ac_vs_NKX2-1cKO_H3K27ac_diff_common_9968
chr12	57397489	57399765	aRE	NKX2-1WT_H3K4me1_vs_NKX2-1cKO_H3K4me1_diff_common_22111,NKX2-1WT_H3K27ac_vs_NKX2-1cKO_H3K27ac_diff_cond1_2083,NKX2-1WT_H3K4me1_vs_NKX2-1cKO_H3K4me1_diff_cond1_4380,NKX2-1WT_H3K27ac_vs_NKX2-1cKO_H3K27ac_diff_common_9973,NKX2-1WT_H3K4me1_vs_NKX2-1cKO_H3K4me1_diff_common_22112,NKX2-1WT_H3K27ac_vs_NKX2-1cKO_H3K27ac_diff_cond1_2084,NKX2-1WT_H3K27ac_vs_NKX2-1cKO_H3K27ac_diff_common_9974,NKX2-1WT_H3K4me…
chr12	57401626	57403963	aRE	NKX2-1WT_H3K27ac_vs_NKX2-1cKO_H3K27ac_diff_cond1_2086,NKX2-1WT_H3K4me1_vs_NKX2-1cKO_H3K4me1_diff_common_22114,NKX2-1WT_H3K27ac_vs_NKX2-1cKO_H3K27ac_diff_common_9975,NKX2-1WT_H3K27ac_vs_NKX2-1cKO_H3K27ac_diff_cond1_2087,NKX2-1WT_H3K4me1_vs_NKX2-1cKO_H3K4me1_diff_cond1_4382
chr12	57540803	57543511	aRE	NKX2-1WT_H3K4me1_vs_NKX2-1cKO_H3K4me1_diff_cond1_4384,NKX2-1WT_H3K27ac_vs_NKX2-1cKO_H3K27ac_diff_cond1_2089,NKX2-1WT_H3K4me1_vs_NKX2-1cKO_H3K4me1_diff_common_22129,NKX2-1WT_H3K27ac_vs_NKX2-1cKO_H3K27ac_diff_common_9990,NKX2-1WT_H3K27ac_vs_NKX2-1cKO_H3K27ac_diff_cond1_2090,NKX2-1WT_H3K27ac_vs_NKX2-1cKO_H3K27ac_diff_common_9991,NKX2-1WT_H3K27ac_vs_NKX2-1cKO_H3K27ac_diff_cond1_2091,NKX2-1WT_H3K4me1_…
chr12	57559720	57561554	aRE	NKX2-1WT_H3K27ac_vs_NKX2-1cKO_H3K27ac_diff_common_9998,NKX2-1WT_H3K4me1_vs_NKX2-1cKO_H3K4me1_diff_common_22136,NKX2-1WT_H3K27me3_vs_NKX2-1cKO_H3K27me3_diff_common_3060,NKX2-1WT_H3K4me1_vs_NKX2-1cKO_H3K4me1_diff_cond1_4387,NKX2-1WT_H3K27ac_vs_NKX2-1cKO_H3K27ac_diff_cond1_2093,NKX2-1WT_H3K4me1_vs_NKX2-1cKO_H3K4me1_diff_cond1_4388,NKX2-1WT_H3K4me1_vs_NKX2-1cKO_H3K4me1_diff_common_22137
chr12	57572685	57574170	aRE	NKX2-1WT_H3K4me1_vs_NKX2-1cKO_H3K4me1_diff_common_22139,NKX2-1WT_H3K27ac_vs_NKX2-1cKO_H3K27ac_diff_common_10002,NKX2-1WT_H3K27me3_vs_NKX2-1cKO_H3K27me3_diff_common_3067,NKX2-1WT_H3K27ac_vs_NKX2-1cKO_H3K27ac_diff_cond1_2095,NKX2-1WT_H3K4me1_vs_NKX2-1cKO_H3K4me1_diff_common_22140,NKX2-1WT_H3K27me3_vs_NKX2-1cKO_H3K27me3_diff_common_3068,NKX2-1WT_H3K27ac_vs_NKX2-1cKO_H3K27ac_diff_common_10003
chr12	57770545	57771338	aRE	NKX2-1WT_H3K4me1_vs_NKX2-1cKO_H3K4me1_diff_common_22171,NKX2-1WT_H3K27me3_vs_NKX2-1cKO_H3K27me3_diff_cond2_518
chr12	57952049	57953234	aRE	NKX2-1WT_H3K4me1_vs_NKX2-1cKO_H3K4me1_diff_cond1_4396,NKX2-1WT_H3K27ac_vs_NKX2-1cKO_H3K27ac_diff_cond1_2097,NKX2-1WT_H3K4me1_vs_NKX2-1cKO_H3K4me1_diff_common_22179,NKX2-1WT_H3K27ac_vs_NKX2-1cKO_H3K27ac_diff_cond1_2098,NKX2-1WT_H3K4me1_vs_NKX2-1cKO_H3K4me1_diff_cond1_4397
chr12	70532967	70533390	aRE	NKX2-1WT_H3K27ac_vs_NKX2-1cKO_H3K27ac_diff_cond1_2107,NKX2-1WT_H3K4me1_vs_NKX2-1cKO_H3K4me1_diff_common_22337
chr12	70547005	70548661	aRE	NKX2-1WT_H3K27ac_vs_NKX2-1cKO_H3K27ac_diff_cond1_2109,NKX2-1WT_H3K4me1_vs_NKX2-1cKO_H3K4me1_diff_common_22339,NKX2-1WT_H3K27ac_vs_NKX2-1cKO_H3K27ac_diff_common_10073
chr12	70587854	70588510	aRE	NKX2-1WT_H3K27ac_vs_NKX2-1cKO_H3K27ac_diff_cond1_2110,NKX2-1WT_H3K4me1_vs_NKX2-1cKO_H3K4me1_diff_common_22343
chr12	70602203	70604001	aRE	NKX2-1WT_H3K27ac_vs_NKX2-1cKO_H3K27ac_diff_common_10077,NKX2-1WT_H3K4me1_vs_NKX2-1cKO_H3K4me1_diff_cond1_4420,NKX2-1WT_H3K27ac_vs_NKX2-1cKO_H3K27ac_diff_cond1_2112,NKX2-1WT_H3K4me1_vs_NKX2-1cKO_H3K4me1_diff_common_22345,NKX2-1WT_H3K27ac_vs_NKX2-1cKO_H3K27ac_diff_common_10078,NKX2-1WT_H3K4me1_vs_NKX2-1cKO_H3K4me1_diff_cond1_4421,NKX2-1WT_H3K27ac_vs_NKX2-1cKO_H3K27ac_diff_common_10079,NKX2-1WT_H3K2…
chr12	70640201	70641230	aRE	NKX2-1WT_H3K4me1_vs_NKX2-1cKO_H3K4me1_diff_cond1_4423,NKX2-1WT_H3K4me1_vs_NKX2-1cKO_H3K4me1_diff_common_22347,NKX2-1WT_H3K27ac_vs_NKX2-1cKO_H3K27ac_diff_cond1_2114
chr12	71207008	71209989	aRE	NKX2-1WT_H3K4me1_vs_NKX2-1cKO_H3K4me1_diff_common_22377,NKX2-1WT_H3K27ac_vs_NKX2-1cKO_H3K27ac_diff_cond1_2115,NKX2-1WT_H3K27ac_vs_NKX2-1cKO_H3K27ac_diff_common_10097,NKX2-1WT_H3K27ac_vs_NKX2-1cKO_H3K27ac_diff_cond1_2116,NKX2-1WT_H3K27ac_vs_NKX2-1cKO_H3K27ac_diff_cond1_2117,NKX2-1WT_H3K4me1_vs_NKX2-1cKO_H3K4me1_diff_cond1_4429,NKX2-1WT_H3K27ac_vs_NKX2-1cKO_H3K27ac_diff_common_10098,NKX2-1WT_H3K27a…
chr12	71780609	71781526	aRE	NKX2-1WT_H3K4me1_vs_NKX2-1cKO_H3K4me1_diff_common_22429,NKX2-1WT_H3K27ac_vs_NKX2-1cKO_H3K27ac_diff_cond1_2123,NKX2-1WT_H3K27ac_vs_NKX2-1cKO_H3K27ac_diff_common_10124
chr12	71853291	71854041	aRE	NKX2-1WT_H3K4me1_vs_NKX2-1cKO_H3K4me1_diff_common_22433,NKX2-1WT_H3K27ac_vs_NKX2-1cKO_H3K27ac_diff_cond1_2125,NKX2-1WT_H3K27ac_vs_NKX2-1cKO_H3K27ac_diff_common_10125
chr12	72477598	72478223	aRE	NKX2-1WT_H3K4me1_vs_NKX2-1cKO_H3K4me1_diff_common_22478,NKX2-1WT_H3K27ac_vs_NKX2-1cKO_H3K27ac_diff_cond1_2128,NKX2-1WT_H3K4me1_vs_NKX2-1cKO_H3K4me1_diff_cond1_4444
chr12	72633095	72636336	aRE	NKX2-1WT_H3K27ac_vs_NKX2-1cKO_H3K27ac_diff_common_10152,NKX2-1WT_H3K4me1_vs_NKX2-1cKO_H3K4me1_diff_common_22495,NKX2-1WT_H3K27ac_vs_NKX2-1cKO_H3K27ac_diff_cond1_2129
chr12	72668135	72671465	aRE	NKX2-1WT_H3K27ac_vs_NKX2-1cKO_H3K27ac_diff_cond1_2130,NKX2-1WT_H3K4me1_vs_NKX2-1cKO_H3K4me1_diff_common_22500,NKX2-1WT_H3K4me1_vs_NKX2-1cKO_H3K4me1_diff_cond1_4447,NKX2-1WT_H3K4me1_vs_NKX2-1cKO_H3K4me1_diff_common_22501,NKX2-1WT_H3K4me1_vs_NKX2-1cKO_H3K4me1_diff_cond1_4448,NKX2-1WT_H3K4me1_vs_NKX2-1cKO_H3K4me1_diff_common_22502,NKX2-1WT_H3K4me1_vs_NKX2-1cKO_H3K4me1_diff_cond1_4449,NKX2-1WT_H3K27a…
chr12	73006673	73007917	aRE	NKX2-1WT_H3K4me1_vs_NKX2-1cKO_H3K4me1_diff_common_22550,NKX2-1WT_H3K27ac_vs_NKX2-1cKO_H3K27ac_diff_cond1_2133,NKX2-1WT_H3K27ac_vs_NKX2-1cKO_H3K27ac_diff_common_10185,NKX2-1WT_H3K27ac_vs_NKX2-1cKO_H3K27ac_diff_common_10186
chr12	73007939	73008598	aRE	NKX2-1WT_H3K4me1_vs_NKX2-1cKO_H3K4me1_diff_common_22551,NKX2-1WT_H3K27ac_vs_NKX2-1cKO_H3K27ac_diff_cond1_2134
chr12	74855015	74857038	aRE	NKX2-1WT_H3K4me1_vs_NKX2-1cKO_H3K4me1_diff_common_22653,NKX2-1WT_H3K27me3_vs_NKX2-1cKO_H3K27me3_diff_common_3188,NKX2-1WT_H3K27me3_vs_NKX2-1cKO_H3K27me3_diff_cond2_534,NKX2-1WT_H3K27me3_vs_NKX2-1cKO_H3K27me3_diff_common_3189
chr12	75628165	75628787	aRE	NKX2-1WT_H3K4me1_vs_NKX2-1cKO_H3K4me1_diff_common_22700,NKX2-1WT_H3K27ac_vs_NKX2-1cKO_H3K27ac_diff_cond1_2135
chr12	77277816	77278882	aRE	NKX2-1WT_H3K27me3_vs_NKX2-1cKO_H3K27me3_diff_cond2_537,NKX2-1WT_H3K4me1_vs_NKX2-1cKO_H3K4me1_diff_common_22760,NKX2-1WT_H3K27me3_vs_NKX2-1cKO_H3K27me3_diff_common_3198
chr12	77505226	77508996	aRE	NKX2-1WT_H3K4me1_vs_NKX2-1cKO_H3K4me1_diff_common_22774,NKX2-1WT_H3K27me3_vs_NKX2-1cKO_H3K27me3_diff_common_3201,NKX2-1WT_H3K4me1_vs_NKX2-1cKO_H3K4me1_diff_cond1_4479,NKX2-1WT_H3K4me1_vs_NKX2-1cKO_H3K4me1_diff_common_22775,NKX2-1WT_H3K27me3_vs_NKX2-1cKO_H3K27me3_diff_cond2_538,NKX2-1WT_H3K4me1_vs_NKX2-1cKO_H3K4me1_diff_common_22776
chr12	77634562	77636694	aRE	NKX2-1WT_H3K27me3_vs_NKX2-1cKO_H3K27me3_diff_common_3205,NKX2-1WT_H3K4me1_vs_NKX2-1cKO_H3K4me1_diff_common_22780,NKX2-1WT_H3K4me1_vs_NKX2-1cKO_H3K4me1_diff_cond1_4481,NKX2-1WT_H3K27me3_vs_NKX2-1cKO_H3K27me3_diff_cond2_539
chr12	78968857	78969396	aRE	NKX2-1WT_H3K4me1_vs_NKX2-1cKO_H3K4me1_diff_common_22825,NKX2-1WT_H3K27ac_vs_NKX2-1cKO_H3K27ac_diff_cond1_2138
chr12	78995691	78996381	aRE	NKX2-1WT_H3K27ac_vs_NKX2-1cKO_H3K27ac_diff_cond1_2139,NKX2-1WT_H3K4me1_vs_NKX2-1cKO_H3K4me1_diff_common_22826
chr12	80011253	80014175	aRE	NKX2-1WT_H3K27me3_vs_NKX2-1cKO_H3K27me3_diff_common_3220,NKX2-1WT_H3K27me3_vs_NKX2-1cKO_H3K27me3_diff_cond2_541,NKX2-1WT_H3K4me1_vs_NKX2-1cKO_H3K4me1_diff_common_22850
chr12	80612071	80613339	aRE	NKX2-1WT_H3K4me1_vs_NKX2-1cKO_H3K4me1_diff_cond1_4494,NKX2-1WT_H3K27ac_vs_NKX2-1cKO_H3K27ac_diff_cond1_2142,NKX2-1WT_H3K4me1_vs_NKX2-1cKO_H3K4me1_diff_common_22884,NKX2-1WT_H3K27ac_vs_NKX2-1cKO_H3K27ac_diff_common_10323,NKX2-1WT_H3K4me1_vs_NKX2-1cKO_H3K4me1_diff_cond1_4495,NKX2-1WT_H3K27ac_vs_NKX2-1cKO_H3K27ac_diff_cond1_2143
chr12	81113863	81116158	aRE	NKX2-1WT_H3K27ac_vs_NKX2-1cKO_H3K27ac_diff_common_10396,NKX2-1WT_H3K4me1_vs_NKX2-1cKO_H3K4me1_diff_common_22965,NKX2-1WT_H3K27ac_vs_NKX2-1cKO_H3K27ac_diff_cond1_2145,NKX2-1WT_H3K27ac_vs_NKX2-1cKO_H3K27ac_diff_common_10397
chr12	81628828	81630006	aRE	NKX2-1WT_H3K4me1_vs_NKX2-1cKO_H3K4me1_diff_common_23010,NKX2-1WT_H3K27ac_vs_NKX2-1cKO_H3K27ac_diff_cond1_2146,NKX2-1WT_H3K27ac_vs_NKX2-1cKO_H3K27ac_diff_common_10421,NKX2-1WT_H3K4me1_vs_NKX2-1cKO_H3K4me1_diff_cond1_4511
chr12	82099440	82100357	aRE	NKX2-1WT_H3K4me1_vs_NKX2-1cKO_H3K4me1_diff_common_23042,NKX2-1WT_H3K27ac_vs_NKX2-1cKO_H3K27ac_diff_cond1_2148,NKX2-1WT_H3K27ac_vs_NKX2-1cKO_H3K27ac_diff_common_10440,NKX2-1WT_H3K27ac_vs_NKX2-1cKO_H3K27ac_diff_cond1_2149
chr12	82127736	82129576	aRE	NKX2-1WT_H3K27ac_vs_NKX2-1cKO_H3K27ac_diff_common_10445,NKX2-1WT_H3K4me1_vs_NKX2-1cKO_H3K4me1_diff_common_23046,NKX2-1WT_H3K27ac_vs_NKX2-1cKO_H3K27ac_diff_cond1_2154,NKX2-1WT_H3K27me3_vs_NKX2-1cKO_H3K27me3_diff_common_3230,NKX2-1WT_H3K4me1_vs_NKX2-1cKO_H3K4me1_diff_cond1_4517,NKX2-1WT_H3K27me3_vs_NKX2-1cKO_H3K27me3_diff_common_3231,NKX2-1WT_H3K4me1_vs_NKX2-1cKO_H3K4me1_diff_common_23047
chr12	82155927	82157241	aRE	NKX2-1WT_H3K27ac_vs_NKX2-1cKO_H3K27ac_diff_cond1_2156,NKX2-1WT_H3K27ac_vs_NKX2-1cKO_H3K27ac_diff_common_10447,NKX2-1WT_H3K4me1_vs_NKX2-1cKO_H3K4me1_diff_common_23050,NKX2-1WT_H3K27ac_vs_NKX2-1cKO_H3K27ac_diff_cond1_2157,NKX2-1WT_H3K27ac_vs_NKX2-1cKO_H3K27ac_diff_common_10448
chr12	82185853	82186273	aRE	NKX2-1WT_H3K27ac_vs_NKX2-1cKO_H3K27ac_diff_cond1_2161,NKX2-1WT_H3K4me1_vs_NKX2-1cKO_H3K4me1_diff_common_23051
chr12	82241735	82242856	aRE	NKX2-1WT_H3K4me1_vs_NKX2-1cKO_H3K4me1_diff_common_23055,NKX2-1WT_H3K27ac_vs_NKX2-1cKO_H3K27ac_diff_common_10450,NKX2-1WT_H3K27ac_vs_NKX2-1cKO_H3K27ac_diff_cond1_2163,NKX2-1WT_H3K4me1_vs_NKX2-1cKO_H3K4me1_diff_cond1_4526
chr12	82246944	82248074	aRE	NKX2-1WT_H3K4me1_vs_NKX2-1cKO_H3K4me1_diff_common_23056,NKX2-1WT_H3K27ac_vs_NKX2-1cKO_H3K27ac_diff_cond1_2164,NKX2-1WT_H3K4me1_vs_NKX2-1cKO_H3K4me1_diff_cond1_4527
chr12	82432147	82434766	aRE	NKX2-1WT_H3K4me1_vs_NKX2-1cKO_H3K4me1_diff_common_23066,NKX2-1WT_H3K27ac_vs_NKX2-1cKO_H3K27ac_diff_common_10452,NKX2-1WT_H3K27me3_vs_NKX2-1cKO_H3K27me3_diff_common_3232,NKX2-1WT_H3K27ac_vs_NKX2-1cKO_H3K27ac_diff_cond1_2165
chr12	82970259	82970498	aRE	NKX2-1WT_H3K27ac_vs_NKX2-1cKO_H3K27ac_diff_cond1_2166,NKX2-1WT_H3K4me1_vs_NKX2-1cKO_H3K4me1_diff_common_23095
chr12	84138759	84140467	aRE	NKX2-1WT_H3K4me1_vs_NKX2-1cKO_H3K4me1_diff_common_23149,NKX2-1WT_H3K27ac_vs_NKX2-1cKO_H3K27ac_diff_common_10477,NKX2-1WT_H3K27ac_vs_NKX2-1cKO_H3K27ac_diff_cond1_2168,NKX2-1WT_H3K4me1_vs_NKX2-1cKO_H3K4me1_diff_cond1_4559
chr12	8502754	8503999	aRE	NKX2-1WT_H3K27ac_vs_NKX2-1cKO_H3K27ac_diff_common_9122,NKX2-1WT_H3K4me1_vs_NKX2-1cKO_H3K4me1_diff_common_20304,NKX2-1WT_H3K27ac_vs_NKX2-1cKO_H3K27ac_diff_cond1_1926
chr12	85841227	85842601	aRE	NKX2-1WT_H3K4me1_vs_NKX2-1cKO_H3K4me1_diff_common_23231,NKX2-1WT_H3K27ac_vs_NKX2-1cKO_H3K27ac_diff_common_10514,NKX2-1WT_H3K27ac_vs_NKX2-1cKO_H3K27ac_diff_cond1_2175
chr12	85930793	85932270	aRE	NKX2-1WT_H3K27ac_vs_NKX2-1cKO_H3K27ac_diff_common_10517,NKX2-1WT_H3K4me1_vs_NKX2-1cKO_H3K4me1_diff_common_23238,NKX2-1WT_H3K27ac_vs_NKX2-1cKO_H3K27ac_diff_cond1_2177
chr12	86767092	86767661	aRE	NKX2-1WT_H3K27ac_vs_NKX2-1cKO_H3K27ac_diff_cond1_2178,NKX2-1WT_H3K4me1_vs_NKX2-1cKO_H3K4me1_diff_common_23280,NKX2-1WT_H3K4me1_vs_NKX2-1cKO_H3K4me1_diff_cond1_4618
chr12	87331988	87332858	aRE	NKX2-1WT_H3K27ac_vs_NKX2-1cKO_H3K27ac_diff_cond1_2180,NKX2-1WT_H3K4me1_vs_NKX2-1cKO_H3K4me1_diff_common_23316,NKX2-1WT_H3K27ac_vs_NKX2-1cKO_H3K27ac_diff_cond1_2181
chr12	87377440	87379061	aRE	NKX2-1WT_H3K27ac_vs_NKX2-1cKO_H3K27ac_diff_cond1_2184,NKX2-1WT_H3K4me1_vs_NKX2-1cKO_H3K4me1_diff_cond1_4635,NKX2-1WT_H3K4me1_vs_NKX2-1cKO_H3K4me1_diff_common_23319,NKX2-1WT_H3K4me1_vs_NKX2-1cKO_H3K4me1_diff_cond1_4636
chr12	87411215	87412532	aRE	NKX2-1WT_H3K27ac_vs_NKX2-1cKO_H3K27ac_diff_cond1_2187,NKX2-1WT_H3K4me1_vs_NKX2-1cKO_H3K4me1_diff_common_23320
chr12	87416520	87420863	aRE	NKX2-1WT_H3K4me1_vs_NKX2-1cKO_H3K4me1_diff_cond1_4638,NKX2-1WT_H3K27ac_vs_NKX2-1cKO_H3K27ac_diff_cond1_2189,NKX2-1WT_H3K4me1_vs_NKX2-1cKO_H3K4me1_diff_common_23321,NKX2-1WT_H3K4me1_vs_NKX2-1cKO_H3K4me1_diff_cond1_4639,NKX2-1WT_H3K4me1_vs_NKX2-1cKO_H3K4me1_diff_common_23322,NKX2-1WT_H3K27me3_vs_NKX2-1cKO_H3K27me3_diff_common_3268,NKX2-1WT_H3K4me1_vs_NKX2-1cKO_H3K4me1_diff_cond1_4640,NKX2-1WT_H3K4m…
chr12	87557022	87558471	aRE	NKX2-1WT_H3K4me1_vs_NKX2-1cKO_H3K4me1_diff_common_23341,NKX2-1WT_H3K4me1_vs_NKX2-1cKO_H3K4me1_diff_cond1_4644,NKX2-1WT_H3K27ac_vs_NKX2-1cKO_H3K27ac_diff_cond1_2190,NKX2-1WT_H3K27ac_vs_NKX2-1cKO_H3K27ac_diff_common_10555,NKX2-1WT_H3K27ac_vs_NKX2-1cKO_H3K27ac_diff_cond1_2191
chr12	87658402	87659470	aRE	NKX2-1WT_H3K4me1_vs_NKX2-1cKO_H3K4me1_diff_cond1_4646,NKX2-1WT_H3K27ac_vs_NKX2-1cKO_H3K27ac_diff_cond1_2192,NKX2-1WT_H3K4me1_vs_NKX2-1cKO_H3K4me1_diff_common_23353
chr12	87704405	87706987	aRE	NKX2-1WT_H3K4me1_vs_NKX2-1cKO_H3K4me1_diff_common_23359,NKX2-1WT_H3K27ac_vs_NKX2-1cKO_H3K27ac_diff_common_10559,NKX2-1WT_H3K27me3_vs_NKX2-1cKO_H3K27me3_diff_cond2_551,NKX2-1WT_H3K27ac_vs_NKX2-1cKO_H3K27ac_diff_common_10560,NKX2-1WT_H3K27ac_vs_NKX2-1cKO_H3K27ac_diff_cond1_2193
chr12	87719943	87722069	aRE	NKX2-1WT_H3K27ac_vs_NKX2-1cKO_H3K27ac_diff_common_10561,NKX2-1WT_H3K4me1_vs_NKX2-1cKO_H3K4me1_diff_common_23362,NKX2-1WT_H3K27ac_vs_NKX2-1cKO_H3K27ac_diff_cond1_2194,NKX2-1WT_H3K4me1_vs_NKX2-1cKO_H3K4me1_diff_common_23363,NKX2-1WT_H3K4me1_vs_NKX2-1cKO_H3K4me1_diff_cond1_4650,NKX2-1WT_H3K4me1_vs_NKX2-1cKO_H3K4me1_diff_common_23364
chr12	87728552	87730018	aRE	NKX2-1WT_H3K27ac_vs_NKX2-1cKO_H3K27ac_diff_cond1_2198,NKX2-1WT_H3K4me1_vs_NKX2-1cKO_H3K4me1_diff_common_23367,NKX2-1WT_H3K27ac_vs_NKX2-1cKO_H3K27ac_diff_cond1_2199,NKX2-1WT_H3K4me1_vs_NKX2-1cKO_H3K4me1_diff_cond1_4652,NKX2-1WT_H3K27ac_vs_NKX2-1cKO_H3K27ac_diff_common_10564,NKX2-1WT_H3K27ac_vs_NKX2-1cKO_H3K27ac_diff_cond1_2200
chr12	87803284	87804738	aRE	NKX2-1WT_H3K27ac_vs_NKX2-1cKO_H3K27ac_diff_common_10565,NKX2-1WT_H3K4me1_vs_NKX2-1cKO_H3K4me1_diff_common_23374,NKX2-1WT_H3K4me1_vs_NKX2-1cKO_H3K4me1_diff_cond1_4653,NKX2-1WT_H3K27ac_vs_NKX2-1cKO_H3K27ac_diff_cond1_2201,NKX2-1WT_H3K4me1_vs_NKX2-1cKO_H3K4me1_diff_common_23375
chr12	87850478	87851289	aRE	NKX2-1WT_H3K27ac_vs_NKX2-1cKO_H3K27ac_diff_cond1_2202,NKX2-1WT_H3K4me1_vs_NKX2-1cKO_H3K4me1_diff_common_23378,NKX2-1WT_H3K4me1_vs_NKX2-1cKO_H3K4me1_diff_cond1_4655
chr12	88019283	88022212	aRE	NKX2-1WT_H3K4me1_vs_NKX2-1cKO_H3K4me1_diff_common_23385,NKX2-1WT_H3K27ac_vs_NKX2-1cKO_H3K27ac_diff_common_10570,NKX2-1WT_H3K4me1_vs_NKX2-1cKO_H3K4me1_diff_common_23386,NKX2-1WT_H3K4me1_vs_NKX2-1cKO_H3K4me1_diff_common_23387,NKX2-1WT_H3K27me3_vs_NKX2-1cKO_H3K27me3_diff_cond2_552
chr12	88155157	88159870	aRE	NKX2-1WT_H3K27ac_vs_NKX2-1cKO_H3K27ac_diff_common_10584,NKX2-1WT_H3K4me1_vs_NKX2-1cKO_H3K4me1_diff_common_23404,NKX2-1WT_H3K27ac_vs_NKX2-1cKO_H3K27ac_diff_cond1_2203,NKX2-1WT_H3K27ac_vs_NKX2-1cKO_H3K27ac_diff_common_10585,NKX2-1WT_H3K4me1_vs_NKX2-1cKO_H3K4me1_diff_cond1_4661,NKX2-1WT_H3K4me1_vs_NKX2-1cKO_H3K4me1_diff_common_23405,NKX2-1WT_H3K27ac_vs_NKX2-1cKO_H3K27ac_diff_cond1_2204
chr12	88218989	88222015	aRE	NKX2-1WT_H3K4me1_vs_NKX2-1cKO_H3K4me1_diff_cond1_4662,NKX2-1WT_H3K4me1_vs_NKX2-1cKO_H3K4me1_diff_common_23417,NKX2-1WT_H3K27ac_vs_NKX2-1cKO_H3K27ac_diff_common_10596,NKX2-1WT_H3K4me1_vs_NKX2-1cKO_H3K4me1_diff_cond1_4663,NKX2-1WT_H3K27ac_vs_NKX2-1cKO_H3K27ac_diff_cond1_2206,NKX2-1WT_H3K27ac_vs_NKX2-1cKO_H3K27ac_diff_common_10597,NKX2-1WT_H3K27ac_vs_NKX2-1cKO_H3K27ac_diff_cond1_2207,NKX2-1WT_H3K4me…
chr12	89615321	89615801	aRE	NKX2-1WT_H3K4me1_vs_NKX2-1cKO_H3K4me1_diff_common_23485,NKX2-1WT_H3K27ac_vs_NKX2-1cKO_H3K27ac_diff_cond1_2210,NKX2-1WT_H3K4me1_vs_NKX2-1cKO_H3K4me1_diff_cond1_4676
chr12	89665116	89666770	aRE	NKX2-1WT_H3K27ac_vs_NKX2-1cKO_H3K27ac_diff_cond1_2214,NKX2-1WT_H3K4me1_vs_NKX2-1cKO_H3K4me1_diff_common_23491,NKX2-1WT_H3K27ac_vs_NKX2-1cKO_H3K27ac_diff_common_10638,NKX2-1WT_H3K4me1_vs_NKX2-1cKO_H3K4me1_diff_cond1_4678
chr12	89948305	89948752	aRE	NKX2-1WT_H3K4me1_vs_NKX2-1cKO_H3K4me1_diff_cond1_4683,NKX2-1WT_H3K27ac_vs_NKX2-1cKO_H3K27ac_diff_cond1_2219,NKX2-1WT_H3K4me1_vs_NKX2-1cKO_H3K4me1_diff_common_23509
chr12	90095111	90095593	aRE	NKX2-1WT_H3K27ac_vs_NKX2-1cKO_H3K27ac_diff_cond1_2222,NKX2-1WT_H3K4me1_vs_NKX2-1cKO_H3K4me1_diff_common_23537
chr12	90099572	90100644	aRE	NKX2-1WT_H3K27ac_vs_NKX2-1cKO_H3K27ac_diff_common_10665,NKX2-1WT_H3K4me1_vs_NKX2-1cKO_H3K4me1_diff_common_23540,NKX2-1WT_H3K4me1_vs_NKX2-1cKO_H3K4me1_diff_common_23541,NKX2-1WT_H3K27ac_vs_NKX2-1cKO_H3K27ac_diff_cond1_2224
chr12	90108972	90110340	aRE	NKX2-1WT_H3K27ac_vs_NKX2-1cKO_H3K27ac_diff_cond1_2225,NKX2-1WT_H3K4me1_vs_NKX2-1cKO_H3K4me1_diff_cond1_4687,NKX2-1WT_H3K27ac_vs_NKX2-1cKO_H3K27ac_diff_common_10670,NKX2-1WT_H3K4me1_vs_NKX2-1cKO_H3K4me1_diff_common_23546,NKX2-1WT_H3K4me1_vs_NKX2-1cKO_H3K4me1_diff_cond1_4688,NKX2-1WT_H3K4me1_vs_NKX2-1cKO_H3K4me1_diff_common_23547
chr12	90137799	90140357	aRE	NKX2-1WT_H3K4me1_vs_NKX2-1cKO_H3K4me1_diff_cond1_4690,NKX2-1WT_H3K27ac_vs_NKX2-1cKO_H3K27ac_diff_cond1_2227,NKX2-1WT_H3K4me1_vs_NKX2-1cKO_H3K4me1_diff_common_23551,NKX2-1WT_H3K27ac_vs_NKX2-1cKO_H3K27ac_diff_common_10672,NKX2-1WT_H3K27ac_vs_NKX2-1cKO_H3K27ac_diff_cond1_2228,NKX2-1WT_H3K27ac_vs_NKX2-1cKO_H3K27ac_diff_common_10673,NKX2-1WT_H3K27ac_vs_NKX2-1cKO_H3K27ac_diff_cond1_2229,NKX2-1WT_H3K4me…
chr12	90313160	90313871	aRE	NKX2-1WT_H3K4me1_vs_NKX2-1cKO_H3K4me1_diff_common_23563,NKX2-1WT_H3K27ac_vs_NKX2-1cKO_H3K27ac_diff_cond1_2232,NKX2-1WT_H3K4me1_vs_NKX2-1cKO_H3K4me1_diff_cond1_4695,NKX2-1WT_H3K27ac_vs_NKX2-1cKO_H3K27ac_diff_common_10680,NKX2-1WT_H3K4me1_vs_NKX2-1cKO_H3K4me1_diff_common_23564
chr12	9036610	9038448	aRE	NKX2-1WT_H3K27ac_vs_NKX2-1cKO_H3K27ac_diff_common_9134,NKX2-1WT_H3K4me1_vs_NKX2-1cKO_H3K4me1_diff_common_20329,NKX2-1WT_H3K27ac_vs_NKX2-1cKO_H3K27ac_diff_cond1_1927
chr12	91351653	91352283	aRE	NKX2-1WT_H3K27ac_vs_NKX2-1cKO_H3K27ac_diff_cond1_2236,NKX2-1WT_H3K4me1_vs_NKX2-1cKO_H3K4me1_diff_common_23617
chr12	92503893	92504695	aRE	NKX2-1WT_H3K4me1_vs_NKX2-1cKO_H3K4me1_diff_common_23632,NKX2-1WT_H3K27ac_vs_NKX2-1cKO_H3K27ac_diff_common_10711,NKX2-1WT_H3K27ac_vs_NKX2-1cKO_H3K27ac_diff_cond1_2241
chr12	92526172	92527053	aRE	NKX2-1WT_H3K27ac_vs_NKX2-1cKO_H3K27ac_diff_cond1_2245,NKX2-1WT_H3K4me1_vs_NKX2-1cKO_H3K4me1_diff_common_23633,NKX2-1WT_H3K4me1_vs_NKX2-1cKO_H3K4me1_diff_cond1_4706
chr12	92527327	92528135	aRE	NKX2-1WT_H3K4me1_vs_NKX2-1cKO_H3K4me1_diff_common_23634,NKX2-1WT_H3K27ac_vs_NKX2-1cKO_H3K27ac_diff_common_10712,NKX2-1WT_H3K27ac_vs_NKX2-1cKO_H3K27ac_diff_cond1_2246
chr12	92638850	92639700	aRE	NKX2-1WT_H3K4me1_vs_NKX2-1cKO_H3K4me1_diff_common_23639,NKX2-1WT_H3K27me3_vs_NKX2-1cKO_H3K27me3_diff_common_3295,NKX2-1WT_H3K27me3_vs_NKX2-1cKO_H3K27me3_diff_cond2_558
chr12	92789488	92791185	aRE	NKX2-1WT_H3K27ac_vs_NKX2-1cKO_H3K27ac_diff_cond1_2251,NKX2-1WT_H3K4me1_vs_NKX2-1cKO_H3K4me1_diff_common_23646,NKX2-1WT_H3K27ac_vs_NKX2-1cKO_H3K27ac_diff_common_10715,NKX2-1WT_H3K27ac_vs_NKX2-1cKO_H3K27ac_diff_cond1_2252
chr12	92921554	92924971	aRE	NKX2-1WT_H3K4me1_vs_NKX2-1cKO_H3K4me1_diff_common_23657,NKX2-1WT_H3K27ac_vs_NKX2-1cKO_H3K27ac_diff_common_10723,NKX2-1WT_H3K27ac_vs_NKX2-1cKO_H3K27ac_diff_cond1_2254,NKX2-1WT_H3K4me1_vs_NKX2-1cKO_H3K4me1_diff_cond1_4714,NKX2-1WT_H3K27ac_vs_NKX2-1cKO_H3K27ac_diff_common_10724
chr12	92982319	92982748	aRE	NKX2-1WT_H3K27ac_vs_NKX2-1cKO_H3K27ac_diff_cond1_2255,NKX2-1WT_H3K4me1_vs_NKX2-1cKO_H3K4me1_diff_common_23661
chr12	92983992	92984927	aRE	NKX2-1WT_H3K27ac_vs_NKX2-1cKO_H3K27ac_diff_cond1_2256,NKX2-1WT_H3K4me1_vs_NKX2-1cKO_H3K4me1_diff_common_23662,NKX2-1WT_H3K27ac_vs_NKX2-1cKO_H3K27ac_diff_cond1_2257
chr12	95343815	95344108	aRE	NKX2-1WT_H3K27ac_vs_NKX2-1cKO_H3K27ac_diff_cond1_2261,NKX2-1WT_H3K4me1_vs_NKX2-1cKO_H3K4me1_diff_common_23700
chr12	99345121	99345757	aRE	NKX2-1WT_H3K27ac_vs_NKX2-1cKO_H3K27ac_diff_cond1_2269,NKX2-1WT_H3K4me1_vs_NKX2-1cKO_H3K4me1_diff_common_23763,NKX2-1WT_H3K4me1_vs_NKX2-1cKO_H3K4me1_diff_cond1_4729,NKX2-1WT_H3K4me1_vs_NKX2-1cKO_H3K4me1_diff_cond1_4730
chr13	107854319	107856130	aRE	NKX2-1WT_H3K27ac_vs_NKX2-1cKO_H3K27ac_diff_common_13961,NKX2-1WT_H3K27ac_vs_NKX2-1cKO_H3K27ac_diff_cond1_2955,NKX2-1WT_H3K4me1_vs_NKX2-1cKO_H3K4me1_diff_common_29977,NKX2-1WT_H3K27ac_vs_NKX2-1cKO_H3K27ac_diff_common_13962
chr13	107910615	107911263	aRE	NKX2-1WT_H3K27ac_vs_NKX2-1cKO_H3K27ac_diff_cond1_2956,NKX2-1WT_H3K4me1_vs_NKX2-1cKO_H3K4me1_diff_common_29981,NKX2-1WT_H3K4me1_vs_NKX2-1cKO_H3K4me1_diff_cond1_5946
chr13	108128015	108129554	aRE	NKX2-1WT_H3K4me1_vs_NKX2-1cKO_H3K4me1_diff_common_29997,NKX2-1WT_H3K4me1_vs_NKX2-1cKO_H3K4me1_diff_cond1_5952,NKX2-1WT_H3K27ac_vs_NKX2-1cKO_H3K27ac_diff_common_13972,NKX2-1WT_H3K27ac_vs_NKX2-1cKO_H3K27ac_diff_cond1_2958,NKX2-1WT_H3K4me1_vs_NKX2-1cKO_H3K4me1_diff_common_29998,NKX2-1WT_H3K27ac_vs_NKX2-1cKO_H3K27ac_diff_cond1_2959,NKX2-1WT_H3K4me1_vs_NKX2-1cKO_H3K4me1_diff_cond1_5953
chr13	108452600	108455801	aRE	NKX2-1WT_H3K27ac_vs_NKX2-1cKO_H3K27ac_diff_common_14001,NKX2-1WT_H3K4me1_vs_NKX2-1cKO_H3K4me1_diff_common_30039,NKX2-1WT_H3K4me1_vs_NKX2-1cKO_H3K4me1_diff_cond1_5961,NKX2-1WT_H3K4me1_vs_NKX2-1cKO_H3K4me1_diff_common_30040,NKX2-1WT_H3K27ac_vs_NKX2-1cKO_H3K27ac_diff_cond1_2964,NKX2-1WT_H3K4me1_vs_NKX2-1cKO_H3K4me1_diff_common_30041
chr13	108466073	108467316	aRE	NKX2-1WT_H3K4me1_vs_NKX2-1cKO_H3K4me1_diff_common_30043,NKX2-1WT_H3K27ac_vs_NKX2-1cKO_H3K27ac_diff_cond1_2965
chr13	108509028	108509907	aRE	NKX2-1WT_H3K4me1_vs_NKX2-1cKO_H3K4me1_diff_common_30045,NKX2-1WT_H3K27ac_vs_NKX2-1cKO_H3K27ac_diff_common_14004,NKX2-1WT_H3K4me1_vs_NKX2-1cKO_H3K4me1_diff_cond1_5963,NKX2-1WT_H3K27ac_vs_NKX2-1cKO_H3K27ac_diff_cond1_2966
chr13	108651201	108652560	aRE	NKX2-1WT_H3K4me1_vs_NKX2-1cKO_H3K4me1_diff_common_30074,NKX2-1WT_H3K27ac_vs_NKX2-1cKO_H3K27ac_diff_common_14012,NKX2-1WT_H3K27ac_vs_NKX2-1cKO_H3K27ac_diff_cond1_2967,NKX2-1WT_H3K27ac_vs_NKX2-1cKO_H3K27ac_diff_common_14013
chr13	108832815	108835621	aRE	NKX2-1WT_H3K4me1_vs_NKX2-1cKO_H3K4me1_diff_common_30102,NKX2-1WT_H3K27ac_vs_NKX2-1cKO_H3K27ac_diff_common_14021,NKX2-1WT_H3K27ac_vs_NKX2-1cKO_H3K27ac_diff_cond1_2969,NKX2-1WT_H3K4me1_vs_NKX2-1cKO_H3K4me1_diff_common_30103
chr13	108851174	108851697	aRE	NKX2-1WT_H3K4me1_vs_NKX2-1cKO_H3K4me1_diff_common_30105,NKX2-1WT_H3K27me3_vs_NKX2-1cKO_H3K27me3_diff_cond2_754
chr13	110248094	110248725	aRE	NKX2-1WT_H3K27ac_vs_NKX2-1cKO_H3K27ac_diff_cond1_2976,NKX2-1WT_H3K4me1_vs_NKX2-1cKO_H3K4me1_diff_common_30154,NKX2-1WT_H3K27ac_vs_NKX2-1cKO_H3K27ac_diff_common_14033
chr13	110956586	110957545	aRE	NKX2-1WT_H3K4me1_vs_NKX2-1cKO_H3K4me1_diff_common_30205,NKX2-1WT_H3K27ac_vs_NKX2-1cKO_H3K27ac_diff_cond1_2978,NKX2-1WT_H3K27ac_vs_NKX2-1cKO_H3K27ac_diff_common_14060,NKX2-1WT_H3K4me1_vs_NKX2-1cKO_H3K4me1_diff_cond1_5978
chr13	111188418	111189382	aRE	NKX2-1WT_H3K4me1_vs_NKX2-1cKO_H3K4me1_diff_common_30218,NKX2-1WT_H3K4me1_vs_NKX2-1cKO_H3K4me1_diff_cond1_5983,NKX2-1WT_H3K4me1_vs_NKX2-1cKO_H3K4me1_diff_common_30219,NKX2-1WT_H3K27ac_vs_NKX2-1cKO_H3K27ac_diff_cond1_2979
chr13	112768831	112770784	aRE	NKX2-1WT_H3K4me1_vs_NKX2-1cKO_H3K4me1_diff_cond1_5991,NKX2-1WT_H3K4me1_vs_NKX2-1cKO_H3K4me1_diff_common_30292,NKX2-1WT_H3K27ac_vs_NKX2-1cKO_H3K27ac_diff_cond1_2981,NKX2-1WT_H3K4me1_vs_NKX2-1cKO_H3K4me1_diff_cond1_5992,NKX2-1WT_H3K4me1_vs_NKX2-1cKO_H3K4me1_diff_cond1_5993,NKX2-1WT_H3K27ac_vs_NKX2-1cKO_H3K27ac_diff_common_14093,NKX2-1WT_H3K4me1_vs_NKX2-1cKO_H3K4me1_diff_common_30293
chr13	112780829	112781907	aRE	NKX2-1WT_H3K4me1_vs_NKX2-1cKO_H3K4me1_diff_common_30295,NKX2-1WT_H3K27ac_vs_NKX2-1cKO_H3K27ac_diff_cond1_2982,NKX2-1WT_H3K27ac_vs_NKX2-1cKO_H3K27ac_diff_common_14094,NKX2-1WT_H3K27ac_vs_NKX2-1cKO_H3K27ac_diff_cond1_2983
chr13	112792590	112793310	aRE	NKX2-1WT_H3K4me1_vs_NKX2-1cKO_H3K4me1_diff_common_30298,NKX2-1WT_H3K27ac_vs_NKX2-1cKO_H3K27ac_diff_cond1_2985,NKX2-1WT_H3K27ac_vs_NKX2-1cKO_H3K27ac_diff_common_14097
chr13	114934328	114935404	aRE	NKX2-1WT_H3K4me1_vs_NKX2-1cKO_H3K4me1_diff_common_30411,NKX2-1WT_H3K27ac_vs_NKX2-1cKO_H3K27ac_diff_cond1_2987,NKX2-1WT_H3K4me1_vs_NKX2-1cKO_H3K4me1_diff_cond1_6009
chr13	115803741	115804753	aRE	NKX2-1WT_H3K27ac_vs_NKX2-1cKO_H3K27ac_diff_cond1_2988,NKX2-1WT_H3K4me1_vs_NKX2-1cKO_H3K4me1_diff_cond1_6016,NKX2-1WT_H3K4me1_vs_NKX2-1cKO_H3K4me1_diff_common_30438
chr13	12175717	12176300	aRE	NKX2-1WT_H3K27ac_vs_NKX2-1cKO_H3K27ac_diff_cond1_2482,NKX2-1WT_H3K4me1_vs_NKX2-1cKO_H3K4me1_diff_cond1_5101,NKX2-1WT_H3K4me1_vs_NKX2-1cKO_H3K4me1_diff_common_25490
chr13	16797044	16798315	aRE	NKX2-1WT_H3K27ac_vs_NKX2-1cKO_H3K27ac_diff_cond1_2484,NKX2-1WT_H3K4me1_vs_NKX2-1cKO_H3K4me1_diff_cond1_5126,NKX2-1WT_H3K4me1_vs_NKX2-1cKO_H3K4me1_diff_common_25598
chr13	18915542	18917362	aRE	NKX2-1WT_H3K4me1_vs_NKX2-1cKO_H3K4me1_diff_common_25640,NKX2-1WT_H3K27ac_vs_NKX2-1cKO_H3K27ac_diff_common_11894,NKX2-1WT_H3K27ac_vs_NKX2-1cKO_H3K27ac_diff_cond1_2489
chr13	18947137	18949724	aRE	NKX2-1WT_H3K27ac_vs_NKX2-1cKO_H3K27ac_diff_cond1_2491,NKX2-1WT_H3K4me1_vs_NKX2-1cKO_H3K4me1_diff_cond1_5135,NKX2-1WT_H3K27ac_vs_NKX2-1cKO_H3K27ac_diff_common_11895,NKX2-1WT_H3K4me1_vs_NKX2-1cKO_H3K4me1_diff_common_25641,NKX2-1WT_H3K27ac_vs_NKX2-1cKO_H3K27ac_diff_cond1_2492,NKX2-1WT_H3K27ac_vs_NKX2-1cKO_H3K27ac_diff_common_11896,NKX2-1WT_H3K27ac_vs_NKX2-1cKO_H3K27ac_diff_cond1_2493,NKX2-1WT_H3K27a…
chr13	18949924	18950846	aRE	NKX2-1WT_H3K4me1_vs_NKX2-1cKO_H3K4me1_diff_cond1_5136,NKX2-1WT_H3K27ac_vs_NKX2-1cKO_H3K27ac_diff_cond1_2496,NKX2-1WT_H3K4me1_vs_NKX2-1cKO_H3K4me1_diff_common_25643
chr13	18959906	18960928	aRE	NKX2-1WT_H3K27ac_vs_NKX2-1cKO_H3K27ac_diff_cond1_2498,NKX2-1WT_H3K4me1_vs_NKX2-1cKO_H3K4me1_diff_common_25645,NKX2-1WT_H3K27ac_vs_NKX2-1cKO_H3K27ac_diff_common_11900
chr13	19760599	19761060	aRE	NKX2-1WT_H3K27ac_vs_NKX2-1cKO_H3K27ac_diff_cond1_2502,NKX2-1WT_H3K4me1_vs_NKX2-1cKO_H3K4me1_diff_common_25662
chr13	20215771	20216328	aRE	NKX2-1WT_H3K4me1_vs_NKX2-1cKO_H3K4me1_diff_common_25687,NKX2-1WT_H3K27me3_vs_NKX2-1cKO_H3K27me3_diff_cond2_602,NKX2-1WT_H3K4me1_vs_NKX2-1cKO_H3K4me1_diff_cond1_5151
chr13	20341533	20342496	aRE	NKX2-1WT_H3K4me1_vs_NKX2-1cKO_H3K4me1_diff_cond1_5153,NKX2-1WT_H3K27ac_vs_NKX2-1cKO_H3K27ac_diff_cond1_2504,NKX2-1WT_H3K4me1_vs_NKX2-1cKO_H3K4me1_diff_common_25699
chr13	20403884	20404602	aRE	NKX2-1WT_H3K27ac_vs_NKX2-1cKO_H3K27ac_diff_cond1_2505,NKX2-1WT_H3K4me1_vs_NKX2-1cKO_H3K4me1_diff_common_25703,NKX2-1WT_H3K4me1_vs_NKX2-1cKO_H3K4me1_diff_cond1_5155
chr13	20408143	20408557	aRE	NKX2-1WT_H3K27ac_vs_NKX2-1cKO_H3K27ac_diff_cond1_2508,NKX2-1WT_H3K4me1_vs_NKX2-1cKO_H3K4me1_diff_common_25706
chr13	20461988	20462979	aRE	NKX2-1WT_H3K4me1_vs_NKX2-1cKO_H3K4me1_diff_common_25711,NKX2-1WT_H3K27ac_vs_NKX2-1cKO_H3K27ac_diff_cond1_2515
chr13	20495642	20496512	aRE	NKX2-1WT_H3K27ac_vs_NKX2-1cKO_H3K27ac_diff_cond1_2520,NKX2-1WT_H3K4me1_vs_NKX2-1cKO_H3K4me1_diff_common_25713,NKX2-1WT_H3K27ac_vs_NKX2-1cKO_H3K27ac_diff_common_11927,NKX2-1WT_H3K27ac_vs_NKX2-1cKO_H3K27ac_diff_cond1_2521,NKX2-1WT_H3K4me1_vs_NKX2-1cKO_H3K4me1_diff_cond1_5163
chr13	20497303	20498042	aRE	NKX2-1WT_H3K27ac_vs_NKX2-1cKO_H3K27ac_diff_cond1_2522,NKX2-1WT_H3K4me1_vs_NKX2-1cKO_H3K4me1_diff_common_25714
chr13	20498592	20499027	aRE	NKX2-1WT_H3K4me1_vs_NKX2-1cKO_H3K4me1_diff_common_25715,NKX2-1WT_H3K27ac_vs_NKX2-1cKO_H3K27ac_diff_cond1_2523
chr13	20542006	20543848	aRE	NKX2-1WT_H3K27ac_vs_NKX2-1cKO_H3K27ac_diff_cond1_2526,NKX2-1WT_H3K4me1_vs_NKX2-1cKO_H3K4me1_diff_common_25721
chr13	20545903	20547506	aRE	NKX2-1WT_H3K4me1_vs_NKX2-1cKO_H3K4me1_diff_cond1_5167,NKX2-1WT_H3K27ac_vs_NKX2-1cKO_H3K27ac_diff_common_11929,NKX2-1WT_H3K4me1_vs_NKX2-1cKO_H3K4me1_diff_common_25722,NKX2-1WT_H3K4me1_vs_NKX2-1cKO_H3K4me1_diff_cond1_5168,NKX2-1WT_H3K27ac_vs_NKX2-1cKO_H3K27ac_diff_common_11930,NKX2-1WT_H3K4me1_vs_NKX2-1cKO_H3K4me1_diff_common_25723,NKX2-1WT_H3K27ac_vs_NKX2-1cKO_H3K27ac_diff_cond1_2529
chr13	20562683	20567568	aRE	NKX2-1WT_H3K4me1_vs_NKX2-1cKO_H3K4me1_diff_cond1_5169,NKX2-1WT_H3K27ac_vs_NKX2-1cKO_H3K27ac_diff_cond1_2530,NKX2-1WT_H3K4me1_vs_NKX2-1cKO_H3K4me1_diff_common_25725,NKX2-1WT_H3K27ac_vs_NKX2-1cKO_H3K27ac_diff_common_11931,NKX2-1WT_H3K27ac_vs_NKX2-1cKO_H3K27ac_diff_cond1_2531,NKX2-1WT_H3K27ac_vs_NKX2-1cKO_H3K27ac_diff_common_11932,NKX2-1WT_H3K27ac_vs_NKX2-1cKO_H3K27ac_diff_cond1_2532,NKX2-1WT_H3K27a…
chr13	20581424	20581782	aRE	NKX2-1WT_H3K4me1_vs_NKX2-1cKO_H3K4me1_diff_common_25728,NKX2-1WT_H3K27ac_vs_NKX2-1cKO_H3K27ac_diff_cond1_2533
chr13	20700571	20701831	aRE	NKX2-1WT_H3K4me1_vs_NKX2-1cKO_H3K4me1_diff_common_25734,NKX2-1WT_H3K27ac_vs_NKX2-1cKO_H3K27ac_diff_common_11934,NKX2-1WT_H3K27ac_vs_NKX2-1cKO_H3K27ac_diff_cond1_2534
chr13	20705866	20708564	aRE	NKX2-1WT_H3K4me1_vs_NKX2-1cKO_H3K4me1_diff_cond1_5174,NKX2-1WT_H3K27ac_vs_NKX2-1cKO_H3K27ac_diff_cond1_2536,NKX2-1WT_H3K4me1_vs_NKX2-1cKO_H3K4me1_diff_common_25735,NKX2-1WT_H3K27ac_vs_NKX2-1cKO_H3K27ac_diff_common_11935,NKX2-1WT_H3K27ac_vs_NKX2-1cKO_H3K27ac_diff_cond1_2537
chr13	21875374	21877275	aRE	NKX2-1WT_H3K27ac_vs_NKX2-1cKO_H3K27ac_diff_cond1_2540,NKX2-1WT_H3K27ac_vs_NKX2-1cKO_H3K27ac_diff_common_11980,NKX2-1WT_H3K4me1_vs_NKX2-1cKO_H3K4me1_diff_common_25809
chr13	22008868	22012108	aRE	NKX2-1WT_H3K27me3_vs_NKX2-1cKO_H3K27me3_diff_common_3535,NKX2-1WT_H3K4me1_vs_NKX2-1cKO_H3K4me1_diff_common_25819,NKX2-1WT_H3K27me3_vs_NKX2-1cKO_H3K27me3_diff_cond2_603
chr13	23376888	23379420	aRE	NKX2-1WT_H3K27me3_vs_NKX2-1cKO_H3K27me3_diff_common_3549,NKX2-1WT_H3K27me3_vs_NKX2-1cKO_H3K27me3_diff_cond2_605,NKX2-1WT_H3K4me1_vs_NKX2-1cKO_H3K4me1_diff_common_25842,NKX2-1WT_H3K27me3_vs_NKX2-1cKO_H3K27me3_diff_common_3550
chr13	23501869	23505512	aRE	NKX2-1WT_H3K27me3_vs_NKX2-1cKO_H3K27me3_diff_common_3562,NKX2-1WT_H3K27me3_vs_NKX2-1cKO_H3K27me3_diff_cond2_609,NKX2-1WT_H3K4me1_vs_NKX2-1cKO_H3K4me1_diff_common_25853,NKX2-1WT_H3K27ac_vs_NKX2-1cKO_H3K27ac_diff_common_12008
chr13	24154691	24155271	aRE	NKX2-1WT_H3K4me1_vs_NKX2-1cKO_H3K4me1_diff_common_25932,NKX2-1WT_H3K27ac_vs_NKX2-1cKO_H3K27ac_diff_common_12076,NKX2-1WT_H3K27ac_vs_NKX2-1cKO_H3K27ac_diff_cond1_2544
chr13	24188450	24188935	aRE	NKX2-1WT_H3K4me1_vs_NKX2-1cKO_H3K4me1_diff_common_25934,NKX2-1WT_H3K27ac_vs_NKX2-1cKO_H3K27ac_diff_common_12078,NKX2-1WT_H3K27ac_vs_NKX2-1cKO_H3K27ac_diff_cond1_2547
chr13	24667940	24669485	aRE	NKX2-1WT_H3K4me1_vs_NKX2-1cKO_H3K4me1_diff_common_25978,NKX2-1WT_H3K27ac_vs_NKX2-1cKO_H3K27ac_diff_common_12102,NKX2-1WT_H3K27ac_vs_NKX2-1cKO_H3K27ac_diff_cond1_2553
chr13	24673771	24675316	aRE	NKX2-1WT_H3K4me1_vs_NKX2-1cKO_H3K4me1_diff_common_25979,NKX2-1WT_H3K27ac_vs_NKX2-1cKO_H3K27ac_diff_cond1_2555,NKX2-1WT_H3K4me1_vs_NKX2-1cKO_H3K4me1_diff_cond1_5249,NKX2-1WT_H3K4me1_vs_NKX2-1cKO_H3K4me1_diff_cond1_5250
chr13	24733435	24734377	aRE	NKX2-1WT_H3K4me1_vs_NKX2-1cKO_H3K4me1_diff_cond1_5253,NKX2-1WT_H3K27ac_vs_NKX2-1cKO_H3K27ac_diff_common_12114,NKX2-1WT_H3K4me1_vs_NKX2-1cKO_H3K4me1_diff_common_25989,NKX2-1WT_H3K27ac_vs_NKX2-1cKO_H3K27ac_diff_cond1_2565,NKX2-1WT_H3K27ac_vs_NKX2-1cKO_H3K27ac_diff_common_12115
chr13	24739868	24740555	aRE	NKX2-1WT_H3K27ac_vs_NKX2-1cKO_H3K27ac_diff_common_12116,NKX2-1WT_H3K4me1_vs_NKX2-1cKO_H3K4me1_diff_common_25990,NKX2-1WT_H3K27ac_vs_NKX2-1cKO_H3K27ac_diff_cond1_2567
chr13	24740920	24741628	aRE	NKX2-1WT_H3K4me1_vs_NKX2-1cKO_H3K4me1_diff_cond1_5255,NKX2-1WT_H3K4me1_vs_NKX2-1cKO_H3K4me1_diff_common_25991,NKX2-1WT_H3K27ac_vs_NKX2-1cKO_H3K27ac_diff_cond1_2568
chr13	24746403	24747778	aRE	NKX2-1WT_H3K4me1_vs_NKX2-1cKO_H3K4me1_diff_common_25993,NKX2-1WT_H3K27ac_vs_NKX2-1cKO_H3K27ac_diff_cond1_2569,NKX2-1WT_H3K27ac_vs_NKX2-1cKO_H3K27ac_diff_common_12118,NKX2-1WT_H3K4me1_vs_NKX2-1cKO_H3K4me1_diff_common_25994,NKX2-1WT_H3K27ac_vs_NKX2-1cKO_H3K27ac_diff_cond1_2570,NKX2-1WT_H3K27ac_vs_NKX2-1cKO_H3K27ac_diff_common_12119
chr13	24777884	24779762	aRE	NKX2-1WT_H3K27ac_vs_NKX2-1cKO_H3K27ac_diff_cond1_2571,NKX2-1WT_H3K27ac_vs_NKX2-1cKO_H3K27ac_diff_common_12123,NKX2-1WT_H3K4me1_vs_NKX2-1cKO_H3K4me1_diff_common_25999,NKX2-1WT_H3K27ac_vs_NKX2-1cKO_H3K27ac_diff_cond1_2572,NKX2-1WT_H3K4me1_vs_NKX2-1cKO_H3K4me1_diff_cond1_5259,NKX2-1WT_H3K27ac_vs_NKX2-1cKO_H3K27ac_diff_common_12124,NKX2-1WT_H3K4me1_vs_NKX2-1cKO_H3K4me1_diff_common_26000
chr13	25342972	25343895	aRE	NKX2-1WT_H3K4me1_vs_NKX2-1cKO_H3K4me1_diff_cond1_5262,NKX2-1WT_H3K27ac_vs_NKX2-1cKO_H3K27ac_diff_cond1_2573,NKX2-1WT_H3K4me1_vs_NKX2-1cKO_H3K4me1_diff_common_26034
chr13	25344084	25344533	aRE	NKX2-1WT_H3K27ac_vs_NKX2-1cKO_H3K27ac_diff_cond1_2574,NKX2-1WT_H3K4me1_vs_NKX2-1cKO_H3K4me1_diff_common_26035
chr13	25484293	25485001	aRE	NKX2-1WT_H3K4me1_vs_NKX2-1cKO_H3K4me1_diff_common_26041,NKX2-1WT_H3K27ac_vs_NKX2-1cKO_H3K27ac_diff_cond1_2575
chr13	25820771	25822204	aRE	NKX2-1WT_H3K4me1_vs_NKX2-1cKO_H3K4me1_diff_common_26052,NKX2-1WT_H3K27ac_vs_NKX2-1cKO_H3K27ac_diff_common_12150,NKX2-1WT_H3K27ac_vs_NKX2-1cKO_H3K27ac_diff_cond1_2577,NKX2-1WT_H3K27ac_vs_NKX2-1cKO_H3K27ac_diff_cond1_2578,NKX2-1WT_H3K4me1_vs_NKX2-1cKO_H3K4me1_diff_cond1_5265
chr13	25842329	25843753	aRE	NKX2-1WT_H3K4me1_vs_NKX2-1cKO_H3K4me1_diff_common_26055,NKX2-1WT_H3K27ac_vs_NKX2-1cKO_H3K27ac_diff_cond1_2582,NKX2-1WT_H3K27ac_vs_NKX2-1cKO_H3K27ac_diff_common_12155,NKX2-1WT_H3K27ac_vs_NKX2-1cKO_H3K27ac_diff_cond1_2583
chr13	28385667	28386003	aRE	NKX2-1WT_H3K4me1_vs_NKX2-1cKO_H3K4me1_diff_common_26094,NKX2-1WT_H3K27ac_vs_NKX2-1cKO_H3K27ac_diff_common_12203,NKX2-1WT_H3K27ac_vs_NKX2-1cKO_H3K27ac_diff_cond1_2592
chr13	28386240	28387349	aRE	NKX2-1WT_H3K4me1_vs_NKX2-1cKO_H3K4me1_diff_common_26095,NKX2-1WT_H3K27ac_vs_NKX2-1cKO_H3K27ac_diff_cond1_2593,NKX2-1WT_H3K27ac_vs_NKX2-1cKO_H3K27ac_diff_common_12204,NKX2-1WT_H3K27ac_vs_NKX2-1cKO_H3K27ac_diff_cond1_2594
chr13	28387516	28388451	aRE	NKX2-1WT_H3K4me1_vs_NKX2-1cKO_H3K4me1_diff_common_26096,NKX2-1WT_H3K27ac_vs_NKX2-1cKO_H3K27ac_diff_common_12205,NKX2-1WT_H3K27ac_vs_NKX2-1cKO_H3K27ac_diff_cond1_2595
chr13	28389226	28390162	aRE	NKX2-1WT_H3K4me1_vs_NKX2-1cKO_H3K4me1_diff_common_26097,NKX2-1WT_H3K27ac_vs_NKX2-1cKO_H3K27ac_diff_cond1_2596
chr13	28644671	28647466	aRE	NKX2-1WT_H3K4me1_vs_NKX2-1cKO_H3K4me1_diff_common_26111,NKX2-1WT_H3K27ac_vs_NKX2-1cKO_H3K27ac_diff_common_12218,NKX2-1WT_H3K4me1_vs_NKX2-1cKO_H3K4me1_diff_cond1_5273,NKX2-1WT_H3K27ac_vs_NKX2-1cKO_H3K27ac_diff_cond1_2600,NKX2-1WT_H3K4me1_vs_NKX2-1cKO_H3K4me1_diff_cond1_5274
chr13	28801365	28802304	aRE	NKX2-1WT_H3K27ac_vs_NKX2-1cKO_H3K27ac_diff_cond1_2601,NKX2-1WT_H3K4me1_vs_NKX2-1cKO_H3K4me1_diff_common_26126,NKX2-1WT_H3K27ac_vs_NKX2-1cKO_H3K27ac_diff_common_12232
chr13	28802540	28802831	aRE	NKX2-1WT_H3K4me1_vs_NKX2-1cKO_H3K4me1_diff_common_26127,NKX2-1WT_H3K27ac_vs_NKX2-1cKO_H3K27ac_diff_cond1_2602
chr13	29215074	29215766	aRE	NKX2-1WT_H3K27ac_vs_NKX2-1cKO_H3K27ac_diff_cond1_2603,NKX2-1WT_H3K4me1_vs_NKX2-1cKO_H3K4me1_diff_cond1_5284,NKX2-1WT_H3K4me1_vs_NKX2-1cKO_H3K4me1_diff_common_26184,NKX2-1WT_H3K4me1_vs_NKX2-1cKO_H3K4me1_diff_cond1_5285
chr13	29440121	29441953	aRE	NKX2-1WT_H3K27ac_vs_NKX2-1cKO_H3K27ac_diff_common_12277,NKX2-1WT_H3K4me1_vs_NKX2-1cKO_H3K4me1_diff_common_26200,NKX2-1WT_H3K27ac_vs_NKX2-1cKO_H3K27ac_diff_cond1_2610,NKX2-1WT_H3K27ac_vs_NKX2-1cKO_H3K27ac_diff_common_12278,NKX2-1WT_H3K4me1_vs_NKX2-1cKO_H3K4me1_diff_cond1_5290
chr13	29837116	29839596	aRE	NKX2-1WT_H3K27ac_vs_NKX2-1cKO_H3K27ac_diff_common_12312,NKX2-1WT_H3K4me1_vs_NKX2-1cKO_H3K4me1_diff_common_26242,NKX2-1WT_H3K27ac_vs_NKX2-1cKO_H3K27ac_diff_cond1_2619,NKX2-1WT_H3K27ac_vs_NKX2-1cKO_H3K27ac_diff_common_12313,NKX2-1WT_H3K4me1_vs_NKX2-1cKO_H3K4me1_diff_cond1_5302,NKX2-1WT_H3K27ac_vs_NKX2-1cKO_H3K27ac_diff_cond1_2620,NKX2-1WT_H3K27ac_vs_NKX2-1cKO_H3K27ac_diff_common_12314,NKX2-1WT_H3K2…
chr13	29851383	29853493	aRE	NKX2-1WT_H3K27ac_vs_NKX2-1cKO_H3K27ac_diff_common_12316,NKX2-1WT_H3K27ac_vs_NKX2-1cKO_H3K27ac_diff_cond1_2622,NKX2-1WT_H3K4me1_vs_NKX2-1cKO_H3K4me1_diff_common_26244,NKX2-1WT_H3K27ac_vs_NKX2-1cKO_H3K27ac_diff_cond1_2623,NKX2-1WT_H3K27ac_vs_NKX2-1cKO_H3K27ac_diff_common_12317,NKX2-1WT_H3K27ac_vs_NKX2-1cKO_H3K27ac_diff_cond1_2624
chr13	29862028	29862935	aRE	NKX2-1WT_H3K27ac_vs_NKX2-1cKO_H3K27ac_diff_common_12322,NKX2-1WT_H3K4me1_vs_NKX2-1cKO_H3K4me1_diff_common_26248,NKX2-1WT_H3K27ac_vs_NKX2-1cKO_H3K27ac_diff_cond1_2625,NKX2-1WT_H3K27ac_vs_NKX2-1cKO_H3K27ac_diff_common_12323,NKX2-1WT_H3K4me1_vs_NKX2-1cKO_H3K4me1_diff_cond1_5305
chr13	29891365	29892163	aRE	NKX2-1WT_H3K4me1_vs_NKX2-1cKO_H3K4me1_diff_common_26249,NKX2-1WT_H3K27ac_vs_NKX2-1cKO_H3K27ac_diff_common_12324,NKX2-1WT_H3K27ac_vs_NKX2-1cKO_H3K27ac_diff_cond1_2628
chr13	30277920	30278259	aRE	NKX2-1WT_H3K4me1_vs_NKX2-1cKO_H3K4me1_diff_common_26269,NKX2-1WT_H3K27ac_vs_NKX2-1cKO_H3K27ac_diff_cond1_2630
chr13	30278393	30278740	aRE	NKX2-1WT_H3K27ac_vs_NKX2-1cKO_H3K27ac_diff_cond1_2631,NKX2-1WT_H3K4me1_vs_NKX2-1cKO_H3K4me1_diff_common_26270
chr13	32112373	32112723	aRE	NKX2-1WT_H3K4me1_vs_NKX2-1cKO_H3K4me1_diff_common_26322,NKX2-1WT_H3K27ac_vs_NKX2-1cKO_H3K27ac_diff_cond1_2634
chr13	34742342	34746163	aRE	NKX2-1WT_H3K27me3_vs_NKX2-1cKO_H3K27me3_diff_common_3602,NKX2-1WT_H3K4me1_vs_NKX2-1cKO_H3K4me1_diff_common_26429,NKX2-1WT_H3K27me3_vs_NKX2-1cKO_H3K27me3_diff_cond2_614,NKX2-1WT_H3K4me1_vs_NKX2-1cKO_H3K4me1_diff_cond1_5333,NKX2-1WT_H3K27me3_vs_NKX2-1cKO_H3K27me3_diff_common_3603,NKX2-1WT_H3K4me1_vs_NKX2-1cKO_H3K4me1_diff_common_26430,NKX2-1WT_H3K27ac_vs_NKX2-1cKO_H3K27ac_diff_common_12390
chr13	34872211	34873093	aRE	NKX2-1WT_H3K27ac_vs_NKX2-1cKO_H3K27ac_diff_cond1_2639,NKX2-1WT_H3K4me1_vs_NKX2-1cKO_H3K4me1_diff_common_26439
chr13	34897767	34899064	aRE	NKX2-1WT_H3K27ac_vs_NKX2-1cKO_H3K27ac_diff_common_12397,NKX2-1WT_H3K4me1_vs_NKX2-1cKO_H3K4me1_diff_common_26441,NKX2-1WT_H3K27ac_vs_NKX2-1cKO_H3K27ac_diff_cond1_2641,NKX2-1WT_H3K27ac_vs_NKX2-1cKO_H3K27ac_diff_common_12398
chr13	34905456	34909001	aRE	NKX2-1WT_H3K27ac_vs_NKX2-1cKO_H3K27ac_diff_common_12401,NKX2-1WT_H3K4me1_vs_NKX2-1cKO_H3K4me1_diff_common_26444,NKX2-1WT_H3K27ac_vs_NKX2-1cKO_H3K27ac_diff_cond1_2642,NKX2-1WT_H3K27ac_vs_NKX2-1cKO_H3K27ac_diff_common_12402,NKX2-1WT_H3K27ac_vs_NKX2-1cKO_H3K27ac_diff_cond1_2643,NKX2-1WT_H3K27ac_vs_NKX2-1cKO_H3K27ac_diff_common_12403
chr13	34917992	34921043	aRE	NKX2-1WT_H3K27ac_vs_NKX2-1cKO_H3K27ac_diff_cond1_2644,NKX2-1WT_H3K27ac_vs_NKX2-1cKO_H3K27ac_diff_common_12404,NKX2-1WT_H3K4me1_vs_NKX2-1cKO_H3K4me1_diff_common_26445,NKX2-1WT_H3K27ac_vs_NKX2-1cKO_H3K27ac_diff_common_12405,NKX2-1WT_H3K4me1_vs_NKX2-1cKO_H3K4me1_diff_common_26446,NKX2-1WT_H3K27ac_vs_NKX2-1cKO_H3K27ac_diff_cond1_2645,NKX2-1WT_H3K27ac_vs_NKX2-1cKO_H3K27ac_diff_common_12406,NKX2-1WT_H3…
chr13	35833961	35835115	aRE	NKX2-1WT_H3K27ac_vs_NKX2-1cKO_H3K27ac_diff_common_12412,NKX2-1WT_H3K4me1_vs_NKX2-1cKO_H3K4me1_diff_common_26463,NKX2-1WT_H3K27me3_vs_NKX2-1cKO_H3K27me3_diff_cond2_616
chr13	36674093	36676278	aRE	NKX2-1WT_H3K4me1_vs_NKX2-1cKO_H3K4me1_diff_common_26514,NKX2-1WT_H3K27ac_vs_NKX2-1cKO_H3K27ac_diff_cond1_2647,NKX2-1WT_H3K27ac_vs_NKX2-1cKO_H3K27ac_diff_common_12427,NKX2-1WT_H3K27ac_vs_NKX2-1cKO_H3K27ac_diff_common_12428
chr13	3729472	3730390	aRE	NKX2-1WT_H3K27ac_vs_NKX2-1cKO_H3K27ac_diff_cond1_2462,NKX2-1WT_H3K4me1_vs_NKX2-1cKO_H3K4me1_diff_common_25323
chr13	37600501	37602014	aRE	NKX2-1WT_H3K4me1_vs_NKX2-1cKO_H3K4me1_diff_common_26542,NKX2-1WT_H3K27ac_vs_NKX2-1cKO_H3K27ac_diff_common_12440,NKX2-1WT_H3K4me1_vs_NKX2-1cKO_H3K4me1_diff_cond1_5356,NKX2-1WT_H3K4me1_vs_NKX2-1cKO_H3K4me1_diff_common_26543,NKX2-1WT_H3K27ac_vs_NKX2-1cKO_H3K27ac_diff_cond1_2648,NKX2-1WT_H3K27ac_vs_NKX2-1cKO_H3K27ac_diff_common_12441
chr13	37608873	37609657	aRE	NKX2-1WT_H3K27ac_vs_NKX2-1cKO_H3K27ac_diff_cond1_2651,NKX2-1WT_H3K4me1_vs_NKX2-1cKO_H3K4me1_diff_common_26546,NKX2-1WT_H3K27ac_vs_NKX2-1cKO_H3K27ac_diff_cond1_2652
chr13	37772805	37773540	aRE	NKX2-1WT_H3K4me1_vs_NKX2-1cKO_H3K4me1_diff_common_26551,NKX2-1WT_H3K27ac_vs_NKX2-1cKO_H3K27ac_diff_cond1_2656
chr13	37953531	37955571	aRE	NKX2-1WT_H3K4me1_vs_NKX2-1cKO_H3K4me1_diff_common_26564,NKX2-1WT_H3K27ac_vs_NKX2-1cKO_H3K27ac_diff_cond1_2657,NKX2-1WT_H3K27ac_vs_NKX2-1cKO_H3K27ac_diff_common_12446,NKX2-1WT_H3K4me1_vs_NKX2-1cKO_H3K4me1_diff_cond1_5363,NKX2-1WT_H3K27ac_vs_NKX2-1cKO_H3K27ac_diff_cond1_2658,NKX2-1WT_H3K4me1_vs_NKX2-1cKO_H3K4me1_diff_common_26565,NKX2-1WT_H3K4me1_vs_NKX2-1cKO_H3K4me1_diff_cond1_5364,NKX2-1WT_H3K27a…
chr13	38847423	38849494	aRE	NKX2-1WT_H3K27ac_vs_NKX2-1cKO_H3K27ac_diff_cond1_2659,NKX2-1WT_H3K4me1_vs_NKX2-1cKO_H3K4me1_diff_cond1_5377,NKX2-1WT_H3K4me1_vs_NKX2-1cKO_H3K4me1_diff_common_26589
chr13	38970145	38972525	aRE	NKX2-1WT_H3K27ac_vs_NKX2-1cKO_H3K27ac_diff_cond1_2662,NKX2-1WT_H3K4me1_vs_NKX2-1cKO_H3K4me1_diff_cond1_5379,NKX2-1WT_H3K4me1_vs_NKX2-1cKO_H3K4me1_diff_common_26591,NKX2-1WT_H3K27ac_vs_NKX2-1cKO_H3K27ac_diff_common_12455,NKX2-1WT_H3K27ac_vs_NKX2-1cKO_H3K27ac_diff_cond1_2663,NKX2-1WT_H3K4me1_vs_NKX2-1cKO_H3K4me1_diff_cond1_5380
chr13	39008784	39010698	aRE	NKX2-1WT_H3K27ac_vs_NKX2-1cKO_H3K27ac_diff_common_12456,NKX2-1WT_H3K4me1_vs_NKX2-1cKO_H3K4me1_diff_common_26594,NKX2-1WT_H3K4me1_vs_NKX2-1cKO_H3K4me1_diff_common_26595,NKX2-1WT_H3K27ac_vs_NKX2-1cKO_H3K27ac_diff_cond1_2665,NKX2-1WT_H3K27ac_vs_NKX2-1cKO_H3K27ac_diff_common_12457
chr13	39918432	39920190	aRE	NKX2-1WT_H3K4me1_vs_NKX2-1cKO_H3K4me1_diff_common_26612,NKX2-1WT_H3K4me1_vs_NKX2-1cKO_H3K4me1_diff_cond1_5382,NKX2-1WT_H3K27ac_vs_NKX2-1cKO_H3K27ac_diff_cond1_2669,NKX2-1WT_H3K4me1_vs_NKX2-1cKO_H3K4me1_diff_common_26613,NKX2-1WT_H3K27ac_vs_NKX2-1cKO_H3K27ac_diff_common_12464,NKX2-1WT_H3K27ac_vs_NKX2-1cKO_H3K27ac_diff_cond1_2670
chr13	41853931	41855602	aRE	NKX2-1WT_H3K4me1_vs_NKX2-1cKO_H3K4me1_diff_common_26710,NKX2-1WT_H3K27ac_vs_NKX2-1cKO_H3K27ac_diff_common_12500,NKX2-1WT_H3K4me1_vs_NKX2-1cKO_H3K4me1_diff_cond1_5401,NKX2-1WT_H3K4me1_vs_NKX2-1cKO_H3K4me1_diff_common_26711,NKX2-1WT_H3K27ac_vs_NKX2-1cKO_H3K27ac_diff_cond1_2672
chr13	41855767	41856320	aRE	NKX2-1WT_H3K4me1_vs_NKX2-1cKO_H3K4me1_diff_common_26712,NKX2-1WT_H3K4me1_vs_NKX2-1cKO_H3K4me1_diff_cond1_5402,NKX2-1WT_H3K4me1_vs_NKX2-1cKO_H3K4me1_diff_common_26713,NKX2-1WT_H3K27ac_vs_NKX2-1cKO_H3K27ac_diff_cond1_2673
chr13	41945888	41947057	aRE	NKX2-1WT_H3K4me1_vs_NKX2-1cKO_H3K4me1_diff_common_26718,NKX2-1WT_H3K4me1_vs_NKX2-1cKO_H3K4me1_diff_cond1_5404,NKX2-1WT_H3K27ac_vs_NKX2-1cKO_H3K27ac_diff_common_12503,NKX2-1WT_H3K4me1_vs_NKX2-1cKO_H3K4me1_diff_common_26719,NKX2-1WT_H3K27ac_vs_NKX2-1cKO_H3K27ac_diff_cond1_2674,NKX2-1WT_H3K4me1_vs_NKX2-1cKO_H3K4me1_diff_cond1_5405
chr13	42751995	42754100	aRE	NKX2-1WT_H3K4me1_vs_NKX2-1cKO_H3K4me1_diff_common_26752,NKX2-1WT_H3K27ac_vs_NKX2-1cKO_H3K27ac_diff_common_12516,NKX2-1WT_H3K4me1_vs_NKX2-1cKO_H3K4me1_diff_common_26753,NKX2-1WT_H3K27me3_vs_NKX2-1cKO_H3K27me3_diff_common_3690,NKX2-1WT_H3K27me3_vs_NKX2-1cKO_H3K27me3_diff_cond2_627,NKX2-1WT_H3K27me3_vs_NKX2-1cKO_H3K27me3_diff_common_3691
chr13	43011196	43013727	aRE	NKX2-1WT_H3K4me1_vs_NKX2-1cKO_H3K4me1_diff_common_26784,NKX2-1WT_H3K27me3_vs_NKX2-1cKO_H3K27me3_diff_common_3700,NKX2-1WT_H3K27me3_vs_NKX2-1cKO_H3K27me3_diff_cond2_630
chr13	43029781	43030657	aRE	NKX2-1WT_H3K27ac_vs_NKX2-1cKO_H3K27ac_diff_cond1_2675,NKX2-1WT_H3K4me1_vs_NKX2-1cKO_H3K4me1_diff_common_26785,NKX2-1WT_H3K27ac_vs_NKX2-1cKO_H3K27ac_diff_cond1_2676
chr13	43619309	43621969	aRE	NKX2-1WT_H3K4me1_vs_NKX2-1cKO_H3K4me1_diff_common_26823,NKX2-1WT_H3K27ac_vs_NKX2-1cKO_H3K27ac_diff_common_12536,NKX2-1WT_H3K27ac_vs_NKX2-1cKO_H3K27ac_diff_cond1_2680,NKX2-1WT_H3K27ac_vs_NKX2-1cKO_H3K27ac_diff_common_12537
chr13	44003640	44005659	aRE	NKX2-1WT_H3K4me1_vs_NKX2-1cKO_H3K4me1_diff_cond1_5427,NKX2-1WT_H3K27ac_vs_NKX2-1cKO_H3K27ac_diff_cond1_2687,NKX2-1WT_H3K27ac_vs_NKX2-1cKO_H3K27ac_diff_cond1_2688,NKX2-1WT_H3K4me1_vs_NKX2-1cKO_H3K4me1_diff_common_26859
chr13	44045182	44046234	aRE	NKX2-1WT_H3K4me1_vs_NKX2-1cKO_H3K4me1_diff_common_26867,NKX2-1WT_H3K27ac_vs_NKX2-1cKO_H3K27ac_diff_cond1_2689
chr13	44116091	44116724	aRE	NKX2-1WT_H3K4me1_vs_NKX2-1cKO_H3K4me1_diff_common_26875,NKX2-1WT_H3K27me3_vs_NKX2-1cKO_H3K27me3_diff_cond2_635
chr13	44936763	44938376	aRE	NKX2-1WT_H3K4me1_vs_NKX2-1cKO_H3K4me1_diff_common_26976,NKX2-1WT_H3K27ac_vs_NKX2-1cKO_H3K27ac_diff_common_12591,NKX2-1WT_H3K27ac_vs_NKX2-1cKO_H3K27ac_diff_common_12592,NKX2-1WT_H3K27ac_vs_NKX2-1cKO_H3K27ac_diff_cond1_2692
chr13	44962933	44963996	aRE	NKX2-1WT_H3K4me1_vs_NKX2-1cKO_H3K4me1_diff_common_26981,NKX2-1WT_H3K27ac_vs_NKX2-1cKO_H3K27ac_diff_common_12595,NKX2-1WT_H3K27ac_vs_NKX2-1cKO_H3K27ac_diff_cond1_2693
chr13	45003998	45004639	aRE	NKX2-1WT_H3K27ac_vs_NKX2-1cKO_H3K27ac_diff_cond1_2694,NKX2-1WT_H3K4me1_vs_NKX2-1cKO_H3K4me1_diff_common_26991
chr13	45039426	45040123	aRE	NKX2-1WT_H3K4me1_vs_NKX2-1cKO_H3K4me1_diff_common_26996,NKX2-1WT_H3K27ac_vs_NKX2-1cKO_H3K27ac_diff_cond1_2695
chr13	45096281	45098385	aRE	NKX2-1WT_H3K4me1_vs_NKX2-1cKO_H3K4me1_diff_common_27008,NKX2-1WT_H3K27ac_vs_NKX2-1cKO_H3K27ac_diff_common_12607,NKX2-1WT_H3K4me1_vs_NKX2-1cKO_H3K4me1_diff_common_27009,NKX2-1WT_H3K27ac_vs_NKX2-1cKO_H3K27ac_diff_cond1_2697
chr13	46363938	46365259	aRE	NKX2-1WT_H3K27ac_vs_NKX2-1cKO_H3K27ac_diff_cond1_2700,NKX2-1WT_H3K4me1_vs_NKX2-1cKO_H3K4me1_diff_common_27114,NKX2-1WT_H3K27ac_vs_NKX2-1cKO_H3K27ac_diff_common_12658,NKX2-1WT_H3K27ac_vs_NKX2-1cKO_H3K27ac_diff_cond1_2701
chr13	46445062	46445800	aRE	NKX2-1WT_H3K4me1_vs_NKX2-1cKO_H3K4me1_diff_common_27116,NKX2-1WT_H3K27ac_vs_NKX2-1cKO_H3K27ac_diff_cond1_2702,NKX2-1WT_H3K4me1_vs_NKX2-1cKO_H3K4me1_diff_cond1_5453
chr13	46715049	46715759	aRE	NKX2-1WT_H3K4me1_vs_NKX2-1cKO_H3K4me1_diff_common_27137,NKX2-1WT_H3K27ac_vs_NKX2-1cKO_H3K27ac_diff_cond1_2704
chr13	46917404	46917805	aRE	NKX2-1WT_H3K27ac_vs_NKX2-1cKO_H3K27ac_diff_cond1_2706,NKX2-1WT_H3K4me1_vs_NKX2-1cKO_H3K4me1_diff_common_27151
chr13	47413449	47415445	aRE	NKX2-1WT_H3K4me1_vs_NKX2-1cKO_H3K4me1_diff_common_27201,NKX2-1WT_H3K27ac_vs_NKX2-1cKO_H3K27ac_diff_common_12710,NKX2-1WT_H3K27ac_vs_NKX2-1cKO_H3K27ac_diff_common_12711,NKX2-1WT_H3K27ac_vs_NKX2-1cKO_H3K27ac_diff_cond1_2715
chr13	47492916	47493601	aRE	NKX2-1WT_H3K27ac_vs_NKX2-1cKO_H3K27ac_diff_cond1_2719,NKX2-1WT_H3K4me1_vs_NKX2-1cKO_H3K4me1_diff_common_27209
chr13	47493736	47494033	aRE	NKX2-1WT_H3K27ac_vs_NKX2-1cKO_H3K27ac_diff_cond1_2720,NKX2-1WT_H3K4me1_vs_NKX2-1cKO_H3K4me1_diff_common_27210
chr13	48379864	48380318	aRE	NKX2-1WT_H3K27ac_vs_NKX2-1cKO_H3K27ac_diff_cond1_2722,NKX2-1WT_H3K4me1_vs_NKX2-1cKO_H3K4me1_diff_common_27283
chr13	48647486	48649214	aRE	NKX2-1WT_H3K4me1_vs_NKX2-1cKO_H3K4me1_diff_cond1_5476,NKX2-1WT_H3K27ac_vs_NKX2-1cKO_H3K27ac_diff_common_12795,NKX2-1WT_H3K27ac_vs_NKX2-1cKO_H3K27ac_diff_cond1_2723,NKX2-1WT_H3K4me1_vs_NKX2-1cKO_H3K4me1_diff_common_27310,NKX2-1WT_H3K27ac_vs_NKX2-1cKO_H3K27ac_diff_common_12796
chr13	49414638	49416461	aRE	NKX2-1WT_H3K4me1_vs_NKX2-1cKO_H3K4me1_diff_common_27376,NKX2-1WT_H3K27ac_vs_NKX2-1cKO_H3K27ac_diff_common_12826,NKX2-1WT_H3K27ac_vs_NKX2-1cKO_H3K27ac_diff_cond1_2728
chr13	51303269	51304522	aRE	NKX2-1WT_H3K27ac_vs_NKX2-1cKO_H3K27ac_diff_common_12841,NKX2-1WT_H3K4me1_vs_NKX2-1cKO_H3K4me1_diff_common_27411,NKX2-1WT_H3K27ac_vs_NKX2-1cKO_H3K27ac_diff_common_12842,NKX2-1WT_H3K27ac_vs_NKX2-1cKO_H3K27ac_diff_cond1_2733
chr13	51564680	51564976	aRE	NKX2-1WT_H3K27ac_vs_NKX2-1cKO_H3K27ac_diff_cond1_2735,NKX2-1WT_H3K4me1_vs_NKX2-1cKO_H3K4me1_diff_common_27430
chr13	51856195	51858038	aRE	NKX2-1WT_H3K27ac_vs_NKX2-1cKO_H3K27ac_diff_common_12862,NKX2-1WT_H3K4me1_vs_NKX2-1cKO_H3K4me1_diff_common_27454,NKX2-1WT_H3K27ac_vs_NKX2-1cKO_H3K27ac_diff_cond1_2736,NKX2-1WT_H3K4me1_vs_NKX2-1cKO_H3K4me1_diff_cond1_5498,NKX2-1WT_H3K27ac_vs_NKX2-1cKO_H3K27ac_diff_common_12863
chr13	51941956	51946888	aRE	NKX2-1WT_H3K27ac_vs_NKX2-1cKO_H3K27ac_diff_common_12872,NKX2-1WT_H3K4me1_vs_NKX2-1cKO_H3K4me1_diff_common_27464,NKX2-1WT_H3K4me1_vs_NKX2-1cKO_H3K4me1_diff_common_27465,NKX2-1WT_H3K27ac_vs_NKX2-1cKO_H3K27ac_diff_cond1_2737,NKX2-1WT_H3K27ac_vs_NKX2-1cKO_H3K27ac_diff_common_12873,NKX2-1WT_H3K27me3_vs_NKX2-1cKO_H3K27me3_diff_cond2_640,NKX2-1WT_H3K27me3_vs_NKX2-1cKO_H3K27me3_diff_common_3754,NKX2-1WT_…
chr13	51997542	51999355	aRE	NKX2-1WT_H3K4me1_vs_NKX2-1cKO_H3K4me1_diff_common_27470,NKX2-1WT_H3K4me1_vs_NKX2-1cKO_H3K4me1_diff_cond1_5504,NKX2-1WT_H3K27ac_vs_NKX2-1cKO_H3K27ac_diff_common_12875,NKX2-1WT_H3K27ac_vs_NKX2-1cKO_H3K27ac_diff_cond1_2738,NKX2-1WT_H3K27ac_vs_NKX2-1cKO_H3K27ac_diff_common_12876,NKX2-1WT_H3K4me1_vs_NKX2-1cKO_H3K4me1_diff_cond1_5505
chr13	52953075	52953291	aRE	NKX2-1WT_H3K4me1_vs_NKX2-1cKO_H3K4me1_diff_common_27536,NKX2-1WT_H3K27ac_vs_NKX2-1cKO_H3K27ac_diff_cond1_2744
chr13	52960407	52964178	aRE	NKX2-1WT_H3K27ac_vs_NKX2-1cKO_H3K27ac_diff_cond1_2746,NKX2-1WT_H3K4me1_vs_NKX2-1cKO_H3K4me1_diff_common_27538,NKX2-1WT_H3K27ac_vs_NKX2-1cKO_H3K27ac_diff_common_12901,NKX2-1WT_H3K4me1_vs_NKX2-1cKO_H3K4me1_diff_common_27539,NKX2-1WT_H3K27ac_vs_NKX2-1cKO_H3K27ac_diff_cond1_2747,NKX2-1WT_H3K4me1_vs_NKX2-1cKO_H3K4me1_diff_common_27540,NKX2-1WT_H3K4me1_vs_NKX2-1cKO_H3K4me1_diff_cond1_5520
chr13	52999846	53001148	aRE	NKX2-1WT_H3K27ac_vs_NKX2-1cKO_H3K27ac_diff_cond1_2750,NKX2-1WT_H3K4me1_vs_NKX2-1cKO_H3K4me1_diff_common_27544,NKX2-1WT_H3K4me1_vs_NKX2-1cKO_H3K4me1_diff_cond1_5523,NKX2-1WT_H3K4me1_vs_NKX2-1cKO_H3K4me1_diff_cond1_5524
chr13	53023022	53025513	aRE	NKX2-1WT_H3K4me1_vs_NKX2-1cKO_H3K4me1_diff_common_27550,NKX2-1WT_H3K27ac_vs_NKX2-1cKO_H3K27ac_diff_cond1_2751,NKX2-1WT_H3K27ac_vs_NKX2-1cKO_H3K27ac_diff_common_12906,NKX2-1WT_H3K4me1_vs_NKX2-1cKO_H3K4me1_diff_common_27551
chr13	53071211	53074383	aRE	NKX2-1WT_H3K4me1_vs_NKX2-1cKO_H3K4me1_diff_common_27553,NKX2-1WT_H3K27me3_vs_NKX2-1cKO_H3K27me3_diff_common_3779,NKX2-1WT_H3K27ac_vs_NKX2-1cKO_H3K27ac_diff_common_12907,NKX2-1WT_H3K27ac_vs_NKX2-1cKO_H3K27ac_diff_cond1_2752,NKX2-1WT_H3K27me3_vs_NKX2-1cKO_H3K27me3_diff_common_3780,NKX2-1WT_H3K27ac_vs_NKX2-1cKO_H3K27ac_diff_common_12908,NKX2-1WT_H3K4me1_vs_NKX2-1cKO_H3K4me1_diff_common_27554
chr13	53172593	53174215	aRE	NKX2-1WT_H3K4me1_vs_NKX2-1cKO_H3K4me1_diff_cond1_5530,NKX2-1WT_H3K27ac_vs_NKX2-1cKO_H3K27ac_diff_cond1_2754,NKX2-1WT_H3K4me1_vs_NKX2-1cKO_H3K4me1_diff_common_27559
chr13	53176078	53177635	aRE	NKX2-1WT_H3K27ac_vs_NKX2-1cKO_H3K27ac_diff_cond1_2757,NKX2-1WT_H3K4me1_vs_NKX2-1cKO_H3K4me1_diff_common_27560,NKX2-1WT_H3K4me1_vs_NKX2-1cKO_H3K4me1_diff_cond1_5532
chr13	53195038	53195904	aRE	NKX2-1WT_H3K4me1_vs_NKX2-1cKO_H3K4me1_diff_common_27561,NKX2-1WT_H3K27ac_vs_NKX2-1cKO_H3K27ac_diff_cond1_2759,NKX2-1WT_H3K4me1_vs_NKX2-1cKO_H3K4me1_diff_cond1_5533
chr13	53902933	53904238	aRE	NKX2-1WT_H3K4me1_vs_NKX2-1cKO_H3K4me1_diff_common_27607,NKX2-1WT_H3K27ac_vs_NKX2-1cKO_H3K27ac_diff_cond1_2761
chr13	54307286	54309168	aRE	NKX2-1WT_H3K27ac_vs_NKX2-1cKO_H3K27ac_diff_common_12939,NKX2-1WT_H3K4me1_vs_NKX2-1cKO_H3K4me1_diff_common_27635,NKX2-1WT_H3K27ac_vs_NKX2-1cKO_H3K27ac_diff_cond1_2764,NKX2-1WT_H3K27ac_vs_NKX2-1cKO_H3K27ac_diff_cond1_2765
chr13	54471747	54474279	aRE	NKX2-1WT_H3K4me1_vs_NKX2-1cKO_H3K4me1_diff_common_27661,NKX2-1WT_H3K27ac_vs_NKX2-1cKO_H3K27ac_diff_common_12953,NKX2-1WT_H3K4me1_vs_NKX2-1cKO_H3K4me1_diff_common_27662,NKX2-1WT_H3K27ac_vs_NKX2-1cKO_H3K27ac_diff_cond1_2770,NKX2-1WT_H3K27ac_vs_NKX2-1cKO_H3K27ac_diff_common_12954,NKX2-1WT_H3K27ac_vs_NKX2-1cKO_H3K27ac_diff_cond1_2771
chr13	54488549	54489219	aRE	NKX2-1WT_H3K4me1_vs_NKX2-1cKO_H3K4me1_diff_common_27665,NKX2-1WT_H3K27ac_vs_NKX2-1cKO_H3K27ac_diff_common_12955,NKX2-1WT_H3K27ac_vs_NKX2-1cKO_H3K27ac_diff_cond1_2772
chr13	54526440	54527188	aRE	NKX2-1WT_H3K4me1_vs_NKX2-1cKO_H3K4me1_diff_cond1_5549,NKX2-1WT_H3K27ac_vs_NKX2-1cKO_H3K27ac_diff_cond1_2775,NKX2-1WT_H3K4me1_vs_NKX2-1cKO_H3K4me1_diff_common_27670,NKX2-1WT_H3K4me1_vs_NKX2-1cKO_H3K4me1_diff_cond1_5550
chr13	54711950	54713271	aRE	NKX2-1WT_H3K4me1_vs_NKX2-1cKO_H3K4me1_diff_common_27686,NKX2-1WT_H3K4me1_vs_NKX2-1cKO_H3K4me1_diff_cond1_5553,NKX2-1WT_H3K27ac_vs_NKX2-1cKO_H3K27ac_diff_common_12965,NKX2-1WT_H3K4me1_vs_NKX2-1cKO_H3K4me1_diff_common_27687,NKX2-1WT_H3K27me3_vs_NKX2-1cKO_H3K27me3_diff_cond2_646
chr13	55149298	55149698	aRE	NKX2-1WT_H3K4me1_vs_NKX2-1cKO_H3K4me1_diff_common_27742,NKX2-1WT_H3K27ac_vs_NKX2-1cKO_H3K27ac_diff_cond1_2777
chr13	55272414	55273762	aRE	NKX2-1WT_H3K27ac_vs_NKX2-1cKO_H3K27ac_diff_common_12994,NKX2-1WT_H3K27ac_vs_NKX2-1cKO_H3K27ac_diff_cond1_2778,NKX2-1WT_H3K4me1_vs_NKX2-1cKO_H3K4me1_diff_common_27748
chr13	55595839	55598001	aRE	NKX2-1WT_H3K4me1_vs_NKX2-1cKO_H3K4me1_diff_common_27781,NKX2-1WT_H3K27ac_vs_NKX2-1cKO_H3K27ac_diff_cond1_2779,NKX2-1WT_H3K4me1_vs_NKX2-1cKO_H3K4me1_diff_cond1_5567,NKX2-1WT_H3K4me1_vs_NKX2-1cKO_H3K4me1_diff_common_27782,NKX2-1WT_H3K27ac_vs_NKX2-1cKO_H3K27ac_diff_common_13013
chr13	56155162	56156009	aRE	NKX2-1WT_H3K27ac_vs_NKX2-1cKO_H3K27ac_diff_cond1_2780,NKX2-1WT_H3K4me1_vs_NKX2-1cKO_H3K4me1_diff_common_27826,NKX2-1WT_H3K27ac_vs_NKX2-1cKO_H3K27ac_diff_common_13026
chr13	56309264	56310962	aRE	NKX2-1WT_H3K4me1_vs_NKX2-1cKO_H3K4me1_diff_common_27839,NKX2-1WT_H3K27ac_vs_NKX2-1cKO_H3K27ac_diff_common_13028,NKX2-1WT_H3K27ac_vs_NKX2-1cKO_H3K27ac_diff_common_13029,NKX2-1WT_H3K27ac_vs_NKX2-1cKO_H3K27ac_diff_cond1_2782
chr13	56682667	56683936	aRE	NKX2-1WT_H3K27ac_vs_NKX2-1cKO_H3K27ac_diff_cond1_2783,NKX2-1WT_H3K4me1_vs_NKX2-1cKO_H3K4me1_diff_common_27880,NKX2-1WT_H3K27ac_vs_NKX2-1cKO_H3K27ac_diff_common_13037,NKX2-1WT_H3K4me1_vs_NKX2-1cKO_H3K4me1_diff_common_27881
chr13	56684072	56684643	aRE	NKX2-1WT_H3K4me1_vs_NKX2-1cKO_H3K4me1_diff_common_27882,NKX2-1WT_H3K27ac_vs_NKX2-1cKO_H3K27ac_diff_common_13038,NKX2-1WT_H3K27ac_vs_NKX2-1cKO_H3K27ac_diff_cond1_2784
chr13	56892762	56893781	aRE	NKX2-1WT_H3K4me1_vs_NKX2-1cKO_H3K4me1_diff_cond1_5582,NKX2-1WT_H3K27ac_vs_NKX2-1cKO_H3K27ac_diff_cond1_2785,NKX2-1WT_H3K4me1_vs_NKX2-1cKO_H3K4me1_diff_common_27905,NKX2-1WT_H3K4me1_vs_NKX2-1cKO_H3K4me1_diff_cond1_5583
chr13	56895264	56897225	aRE	NKX2-1WT_H3K4me1_vs_NKX2-1cKO_H3K4me1_diff_common_27906,NKX2-1WT_H3K27ac_vs_NKX2-1cKO_H3K27ac_diff_common_13048,NKX2-1WT_H3K27ac_vs_NKX2-1cKO_H3K27ac_diff_cond1_2787,NKX2-1WT_H3K27ac_vs_NKX2-1cKO_H3K27ac_diff_common_13049,NKX2-1WT_H3K4me1_vs_NKX2-1cKO_H3K4me1_diff_cond1_5584,NKX2-1WT_H3K4me1_vs_NKX2-1cKO_H3K4me1_diff_common_27907
chr13	57208888	57210115	aRE	NKX2-1WT_H3K4me1_vs_NKX2-1cKO_H3K4me1_diff_common_27930,NKX2-1WT_H3K27ac_vs_NKX2-1cKO_H3K27ac_diff_common_13059,NKX2-1WT_H3K27me3_vs_NKX2-1cKO_H3K27me3_diff_cond2_648
chr13	57572761	57573202	aRE	NKX2-1WT_H3K27ac_vs_NKX2-1cKO_H3K27ac_diff_cond1_2788,NKX2-1WT_H3K4me1_vs_NKX2-1cKO_H3K4me1_diff_common_27952,NKX2-1WT_H3K27ac_vs_NKX2-1cKO_H3K27ac_diff_common_13063,NKX2-1WT_H3K4me1_vs_NKX2-1cKO_H3K4me1_diff_cond1_5594
chr13	57738511	57739416	aRE	NKX2-1WT_H3K4me1_vs_NKX2-1cKO_H3K4me1_diff_common_27968,NKX2-1WT_H3K27ac_vs_NKX2-1cKO_H3K27ac_diff_cond1_2789
chr13	58038813	58040112	aRE	NKX2-1WT_H3K27ac_vs_NKX2-1cKO_H3K27ac_diff_cond1_2791,NKX2-1WT_H3K4me1_vs_NKX2-1cKO_H3K4me1_diff_common_27992,NKX2-1WT_H3K27ac_vs_NKX2-1cKO_H3K27ac_diff_common_13075
chr13	58081206	58082556	aRE	NKX2-1WT_H3K4me1_vs_NKX2-1cKO_H3K4me1_diff_common_27994,NKX2-1WT_H3K27ac_vs_NKX2-1cKO_H3K27ac_diff_common_13077,NKX2-1WT_H3K27ac_vs_NKX2-1cKO_H3K27ac_diff_cond1_2792
chr13	58572038	58572508	aRE	NKX2-1WT_H3K27ac_vs_NKX2-1cKO_H3K27ac_diff_cond1_2793,NKX2-1WT_H3K4me1_vs_NKX2-1cKO_H3K4me1_diff_common_28034
chr13	58572690	58574208	aRE	NKX2-1WT_H3K27ac_vs_NKX2-1cKO_H3K27ac_diff_cond1_2794,NKX2-1WT_H3K4me1_vs_NKX2-1cKO_H3K4me1_diff_common_28035,NKX2-1WT_H3K27me3_vs_NKX2-1cKO_H3K27me3_diff_common_3868,NKX2-1WT_H3K27me3_vs_NKX2-1cKO_H3K27me3_diff_cond2_651,NKX2-1WT_H3K4me1_vs_NKX2-1cKO_H3K4me1_diff_common_28036,NKX2-1WT_H3K27me3_vs_NKX2-1cKO_H3K27me3_diff_common_3869
chr13	58587879	58588273	aRE	NKX2-1WT_H3K27ac_vs_NKX2-1cKO_H3K27ac_diff_cond1_2795,NKX2-1WT_H3K4me1_vs_NKX2-1cKO_H3K4me1_diff_common_28041
chr13	58596439	58598260	aRE	NKX2-1WT_H3K27ac_vs_NKX2-1cKO_H3K27ac_diff_common_13098,NKX2-1WT_H3K4me1_vs_NKX2-1cKO_H3K4me1_diff_common_28042,NKX2-1WT_H3K27ac_vs_NKX2-1cKO_H3K27ac_diff_cond1_2796,NKX2-1WT_H3K27ac_vs_NKX2-1cKO_H3K27ac_diff_common_13099
chr13	58907884	58910503	aRE	NKX2-1WT_H3K27ac_vs_NKX2-1cKO_H3K27ac_diff_common_13106,NKX2-1WT_H3K4me1_vs_NKX2-1cKO_H3K4me1_diff_common_28058,NKX2-1WT_H3K27me3_vs_NKX2-1cKO_H3K27me3_diff_cond2_653,NKX2-1WT_H3K4me1_vs_NKX2-1cKO_H3K4me1_diff_common_28059,NKX2-1WT_H3K27me3_vs_NKX2-1cKO_H3K27me3_diff_common_3873
chr13	58910740	58912016	aRE	NKX2-1WT_H3K27me3_vs_NKX2-1cKO_H3K27me3_diff_common_3874,NKX2-1WT_H3K4me1_vs_NKX2-1cKO_H3K4me1_diff_common_28060,NKX2-1WT_H3K27ac_vs_NKX2-1cKO_H3K27ac_diff_common_13107,NKX2-1WT_H3K27me3_vs_NKX2-1cKO_H3K27me3_diff_cond2_654
chr13	58942142	58942510	aRE	NKX2-1WT_H3K27ac_vs_NKX2-1cKO_H3K27ac_diff_cond1_2798,NKX2-1WT_H3K4me1_vs_NKX2-1cKO_H3K4me1_diff_common_28062
chr13	59064595	59067348	aRE	NKX2-1WT_H3K27me3_vs_NKX2-1cKO_H3K27me3_diff_cond2_660,NKX2-1WT_H3K4me1_vs_NKX2-1cKO_H3K4me1_diff_cond1_5623,NKX2-1WT_H3K27ac_vs_NKX2-1cKO_H3K27ac_diff_cond1_2800,NKX2-1WT_H3K4me1_vs_NKX2-1cKO_H3K4me1_diff_common_28072,NKX2-1WT_H3K27ac_vs_NKX2-1cKO_H3K27ac_diff_cond1_2801,NKX2-1WT_H3K4me1_vs_NKX2-1cKO_H3K4me1_diff_cond1_5624,NKX2-1WT_H3K27ac_vs_NKX2-1cKO_H3K27ac_diff_common_13108,NKX2-1WT_H3K27ac…
chr13	59071467	59074159	aRE	NKX2-1WT_H3K27me3_vs_NKX2-1cKO_H3K27me3_diff_common_3878,NKX2-1WT_H3K27me3_vs_NKX2-1cKO_H3K27me3_diff_cond2_665,NKX2-1WT_H3K4me1_vs_NKX2-1cKO_H3K4me1_diff_cond1_5625,NKX2-1WT_H3K4me1_vs_NKX2-1cKO_H3K4me1_diff_common_28074,NKX2-1WT_H3K27ac_vs_NKX2-1cKO_H3K27ac_diff_cond1_2805,NKX2-1WT_H3K27ac_vs_NKX2-1cKO_H3K27ac_diff_common_13109,NKX2-1WT_H3K27ac_vs_NKX2-1cKO_H3K27ac_diff_common_13110
chr13	59111985	59113868	aRE	NKX2-1WT_H3K27ac_vs_NKX2-1cKO_H3K27ac_diff_common_13111,NKX2-1WT_H3K4me1_vs_NKX2-1cKO_H3K4me1_diff_common_28079,NKX2-1WT_H3K27ac_vs_NKX2-1cKO_H3K27ac_diff_cond1_2806,NKX2-1WT_H3K27ac_vs_NKX2-1cKO_H3K27ac_diff_common_13112,NKX2-1WT_H3K27ac_vs_NKX2-1cKO_H3K27ac_diff_cond1_2807
chr13	59167274	59167991	aRE	NKX2-1WT_H3K4me1_vs_NKX2-1cKO_H3K4me1_diff_common_28084,NKX2-1WT_H3K27ac_vs_NKX2-1cKO_H3K27ac_diff_common_13115,NKX2-1WT_H3K27ac_vs_NKX2-1cKO_H3K27ac_diff_cond1_2809
chr13	59174190	59177106	aRE	NKX2-1WT_H3K27me3_vs_NKX2-1cKO_H3K27me3_diff_cond2_669,NKX2-1WT_H3K4me1_vs_NKX2-1cKO_H3K4me1_diff_common_28085,NKX2-1WT_H3K27ac_vs_NKX2-1cKO_H3K27ac_diff_common_13116,NKX2-1WT_H3K27me3_vs_NKX2-1cKO_H3K27me3_diff_common_3879
chr13	59186949	59188630	aRE	NKX2-1WT_H3K27me3_vs_NKX2-1cKO_H3K27me3_diff_common_3885,NKX2-1WT_H3K4me1_vs_NKX2-1cKO_H3K4me1_diff_common_28088,NKX2-1WT_H3K27me3_vs_NKX2-1cKO_H3K27me3_diff_cond2_672
chr13	60438383	60439098	aRE	NKX2-1WT_H3K27ac_vs_NKX2-1cKO_H3K27ac_diff_cond1_2814,NKX2-1WT_H3K4me1_vs_NKX2-1cKO_H3K4me1_diff_common_28173
chr13	63247387	63248291	aRE	NKX2-1WT_H3K4me1_vs_NKX2-1cKO_H3K4me1_diff_cond1_5653,NKX2-1WT_H3K27ac_vs_NKX2-1cKO_H3K27ac_diff_cond1_2819,NKX2-1WT_H3K4me1_vs_NKX2-1cKO_H3K4me1_diff_common_28227
chr13	63272634	63273551	aRE	NKX2-1WT_H3K4me1_vs_NKX2-1cKO_H3K4me1_diff_common_28232,NKX2-1WT_H3K27ac_vs_NKX2-1cKO_H3K27ac_diff_cond1_2820
chr13	63346552	63347268	aRE	NKX2-1WT_H3K4me1_vs_NKX2-1cKO_H3K4me1_diff_common_28242,NKX2-1WT_H3K27ac_vs_NKX2-1cKO_H3K27ac_diff_cond1_2821
chr13	63672949	63675617	aRE	NKX2-1WT_H3K4me1_vs_NKX2-1cKO_H3K4me1_diff_common_28283,NKX2-1WT_H3K27ac_vs_NKX2-1cKO_H3K27ac_diff_common_13210,NKX2-1WT_H3K27me3_vs_NKX2-1cKO_H3K27me3_diff_cond2_680,NKX2-1WT_H3K4me1_vs_NKX2-1cKO_H3K4me1_diff_common_28284,NKX2-1WT_H3K4me1_vs_NKX2-1cKO_H3K4me1_diff_cond1_5661,NKX2-1WT_H3K27me3_vs_NKX2-1cKO_H3K27me3_diff_common_3937
chr13	63980498	63981822	aRE	NKX2-1WT_H3K4me1_vs_NKX2-1cKO_H3K4me1_diff_common_28298,NKX2-1WT_H3K27ac_vs_NKX2-1cKO_H3K27ac_diff_cond1_2822
chr13	64080703	64082625	aRE	NKX2-1WT_H3K27me3_vs_NKX2-1cKO_H3K27me3_diff_common_3942,NKX2-1WT_H3K4me1_vs_NKX2-1cKO_H3K4me1_diff_common_28303,NKX2-1WT_H3K27me3_vs_NKX2-1cKO_H3K27me3_diff_cond2_682,NKX2-1WT_H3K27ac_vs_NKX2-1cKO_H3K27ac_diff_cond1_2823,NKX2-1WT_H3K27me3_vs_NKX2-1cKO_H3K27me3_diff_common_3943,NKX2-1WT_H3K27me3_vs_NKX2-1cKO_H3K27me3_diff_cond2_683
chr13	64085598	64089852	aRE	NKX2-1WT_H3K4me1_vs_NKX2-1cKO_H3K4me1_diff_cond1_5666,NKX2-1WT_H3K4me1_vs_NKX2-1cKO_H3K4me1_diff_common_28304,NKX2-1WT_H3K27me3_vs_NKX2-1cKO_H3K27me3_diff_common_3946,NKX2-1WT_H3K4me1_vs_NKX2-1cKO_H3K4me1_diff_cond1_5667,NKX2-1WT_H3K4me1_vs_NKX2-1cKO_H3K4me1_diff_common_28305,NKX2-1WT_H3K4me1_vs_NKX2-1cKO_H3K4me1_diff_cond1_5668,NKX2-1WT_H3K4me1_vs_NKX2-1cKO_H3K4me1_diff_common_28306,NKX2-1WT_H3K…
chr13	64091785	64092411	aRE	NKX2-1WT_H3K4me1_vs_NKX2-1cKO_H3K4me1_diff_common_28307,NKX2-1WT_H3K27ac_vs_NKX2-1cKO_H3K27ac_diff_common_13214,NKX2-1WT_H3K27ac_vs_NKX2-1cKO_H3K27ac_diff_cond1_2826
chr13	64182333	64183827	aRE	NKX2-1WT_H3K27ac_vs_NKX2-1cKO_H3K27ac_diff_common_13218,NKX2-1WT_H3K4me1_vs_NKX2-1cKO_H3K4me1_diff_common_28313,NKX2-1WT_H3K27ac_vs_NKX2-1cKO_H3K27ac_diff_cond1_2827,NKX2-1WT_H3K4me1_vs_NKX2-1cKO_H3K4me1_diff_common_28314,NKX2-1WT_H3K27ac_vs_NKX2-1cKO_H3K27ac_diff_common_13219
chr13	64279380	64280962	aRE	NKX2-1WT_H3K4me1_vs_NKX2-1cKO_H3K4me1_diff_common_28324,NKX2-1WT_H3K27ac_vs_NKX2-1cKO_H3K27ac_diff_cond1_2828,NKX2-1WT_H3K27ac_vs_NKX2-1cKO_H3K27ac_diff_common_13224
chr13	64627315	64629165	aRE	NKX2-1WT_H3K27ac_vs_NKX2-1cKO_H3K27ac_diff_cond1_2829,NKX2-1WT_H3K4me1_vs_NKX2-1cKO_H3K4me1_diff_common_28337,NKX2-1WT_H3K27ac_vs_NKX2-1cKO_H3K27ac_diff_cond1_2830,NKX2-1WT_H3K4me1_vs_NKX2-1cKO_H3K4me1_diff_cond1_5671
chr13	6497429	6498076	aRE	NKX2-1WT_H3K27ac_vs_NKX2-1cKO_H3K27ac_diff_cond1_2464,NKX2-1WT_H3K4me1_vs_NKX2-1cKO_H3K4me1_diff_common_25371
chr13	68973898	68974955	aRE	NKX2-1WT_H3K27ac_vs_NKX2-1cKO_H3K27ac_diff_cond1_2833,NKX2-1WT_H3K4me1_vs_NKX2-1cKO_H3K4me1_diff_common_28402,NKX2-1WT_H3K27ac_vs_NKX2-1cKO_H3K27ac_diff_common_13265
chr13	69136274	69138251	aRE	NKX2-1WT_H3K4me1_vs_NKX2-1cKO_H3K4me1_diff_cond1_5699,NKX2-1WT_H3K27me3_vs_NKX2-1cKO_H3K27me3_diff_common_3965,NKX2-1WT_H3K4me1_vs_NKX2-1cKO_H3K4me1_diff_common_28404,NKX2-1WT_H3K4me1_vs_NKX2-1cKO_H3K4me1_diff_cond1_5700,NKX2-1WT_H3K4me1_vs_NKX2-1cKO_H3K4me1_diff_common_28405,NKX2-1WT_H3K27ac_vs_NKX2-1cKO_H3K27ac_diff_cond1_2835,NKX2-1WT_H3K4me1_vs_NKX2-1cKO_H3K4me1_diff_cond1_5701,NKX2-1WT_H3K27…
chr13	69138448	69139463	aRE	NKX2-1WT_H3K27ac_vs_NKX2-1cKO_H3K27ac_diff_cond1_2837,NKX2-1WT_H3K4me1_vs_NKX2-1cKO_H3K4me1_diff_common_28406,NKX2-1WT_H3K4me1_vs_NKX2-1cKO_H3K4me1_diff_cond1_5702,NKX2-1WT_H3K4me1_vs_NKX2-1cKO_H3K4me1_diff_common_28407
chr13	69167967	69168454	aRE	NKX2-1WT_H3K27ac_vs_NKX2-1cKO_H3K27ac_diff_cond1_2839,NKX2-1WT_H3K4me1_vs_NKX2-1cKO_H3K4me1_diff_common_28408
chr13	69201692	69202797	aRE	NKX2-1WT_H3K4me1_vs_NKX2-1cKO_H3K4me1_diff_common_28409,NKX2-1WT_H3K27ac_vs_NKX2-1cKO_H3K27ac_diff_cond1_2842,NKX2-1WT_H3K4me1_vs_NKX2-1cKO_H3K4me1_diff_cond1_5706
chr13	69619682	69622268	aRE	NKX2-1WT_H3K27me3_vs_NKX2-1cKO_H3K27me3_diff_common_3967,NKX2-1WT_H3K4me1_vs_NKX2-1cKO_H3K4me1_diff_common_28422,NKX2-1WT_H3K27me3_vs_NKX2-1cKO_H3K27me3_diff_cond2_689,NKX2-1WT_H3K27me3_vs_NKX2-1cKO_H3K27me3_diff_common_3968,NKX2-1WT_H3K27me3_vs_NKX2-1cKO_H3K27me3_diff_common_3969
chr13	69685562	69686123	aRE	NKX2-1WT_H3K4me1_vs_NKX2-1cKO_H3K4me1_diff_common_28435,NKX2-1WT_H3K27ac_vs_NKX2-1cKO_H3K27ac_diff_cond1_2850
chr13	70823877	70824456	aRE	NKX2-1WT_H3K4me1_vs_NKX2-1cKO_H3K4me1_diff_cond1_5733,NKX2-1WT_H3K27ac_vs_NKX2-1cKO_H3K27ac_diff_cond1_2851,NKX2-1WT_H3K4me1_vs_NKX2-1cKO_H3K4me1_diff_common_28519
chr13	70852705	70853479	aRE	NKX2-1WT_H3K4me1_vs_NKX2-1cKO_H3K4me1_diff_common_28521,NKX2-1WT_H3K27ac_vs_NKX2-1cKO_H3K27ac_diff_common_13322,NKX2-1WT_H3K27ac_vs_NKX2-1cKO_H3K27ac_diff_cond1_2853
chr13	70870273	70871275	aRE	NKX2-1WT_H3K4me1_vs_NKX2-1cKO_H3K4me1_diff_common_28522,NKX2-1WT_H3K27ac_vs_NKX2-1cKO_H3K27ac_diff_cond1_2854
chr13	71644336	71646395	aRE	NKX2-1WT_H3K4me1_vs_NKX2-1cKO_H3K4me1_diff_common_28568,NKX2-1WT_H3K27me3_vs_NKX2-1cKO_H3K27me3_diff_common_3991,NKX2-1WT_H3K27ac_vs_NKX2-1cKO_H3K27ac_diff_cond1_2857,NKX2-1WT_H3K27ac_vs_NKX2-1cKO_H3K27ac_diff_common_13343,NKX2-1WT_H3K4me1_vs_NKX2-1cKO_H3K4me1_diff_cond1_5746,NKX2-1WT_H3K4me1_vs_NKX2-1cKO_H3K4me1_diff_common_28569,NKX2-1WT_H3K27ac_vs_NKX2-1cKO_H3K27ac_diff_cond1_2858
chr13	72425666	72429163	aRE	NKX2-1WT_H3K27me3_vs_NKX2-1cKO_H3K27me3_diff_common_4006,NKX2-1WT_H3K4me1_vs_NKX2-1cKO_H3K4me1_diff_common_28600,NKX2-1WT_H3K27me3_vs_NKX2-1cKO_H3K27me3_diff_common_4007,NKX2-1WT_H3K4me1_vs_NKX2-1cKO_H3K4me1_diff_cond1_5755,NKX2-1WT_H3K27me3_vs_NKX2-1cKO_H3K27me3_diff_cond2_691,NKX2-1WT_H3K27me3_vs_NKX2-1cKO_H3K27me3_diff_common_4008,NKX2-1WT_H3K4me1_vs_NKX2-1cKO_H3K4me1_diff_cond1_5756
chr13	73171414	73174807	aRE	NKX2-1WT_H3K4me1_vs_NKX2-1cKO_H3K4me1_diff_common_28631,NKX2-1WT_H3K27me3_vs_NKX2-1cKO_H3K27me3_diff_common_4045,NKX2-1WT_H3K27ac_vs_NKX2-1cKO_H3K27ac_diff_cond1_2859,NKX2-1WT_H3K27me3_vs_NKX2-1cKO_H3K27me3_diff_common_4046,NKX2-1WT_H3K27me3_vs_NKX2-1cKO_H3K27me3_diff_cond2_701
chr13	73178078	73180923	aRE	NKX2-1WT_H3K27me3_vs_NKX2-1cKO_H3K27me3_diff_common_4050,NKX2-1WT_H3K4me1_vs_NKX2-1cKO_H3K4me1_diff_common_28632,NKX2-1WT_H3K27me3_vs_NKX2-1cKO_H3K27me3_diff_cond2_704,NKX2-1WT_H3K27ac_vs_NKX2-1cKO_H3K27ac_diff_common_13348,NKX2-1WT_H3K27me3_vs_NKX2-1cKO_H3K27me3_diff_common_4051
chr13	73254085	73255878	aRE	NKX2-1WT_H3K4me1_vs_NKX2-1cKO_H3K4me1_diff_common_28636,NKX2-1WT_H3K27ac_vs_NKX2-1cKO_H3K27ac_diff_common_13349,NKX2-1WT_H3K27me3_vs_NKX2-1cKO_H3K27me3_diff_cond2_707
chr13	74944773	74946425	aRE	NKX2-1WT_H3K4me1_vs_NKX2-1cKO_H3K4me1_diff_common_28696,NKX2-1WT_H3K27me3_vs_NKX2-1cKO_H3K27me3_diff_common_4067,NKX2-1WT_H3K27me3_vs_NKX2-1cKO_H3K27me3_diff_cond2_708
chr13	76129620	76130324	aRE	NKX2-1WT_H3K27ac_vs_NKX2-1cKO_H3K27ac_diff_cond1_2862,NKX2-1WT_H3K4me1_vs_NKX2-1cKO_H3K4me1_diff_common_28711,NKX2-1WT_H3K27ac_vs_NKX2-1cKO_H3K27ac_diff_common_13378,NKX2-1WT_H3K27ac_vs_NKX2-1cKO_H3K27ac_diff_cond1_2863
chr13	78239144	78240168	aRE	NKX2-1WT_H3K4me1_vs_NKX2-1cKO_H3K4me1_diff_common_28771,NKX2-1WT_H3K27ac_vs_NKX2-1cKO_H3K27ac_diff_cond1_2866
chr13	79570300	79570746	aRE	NKX2-1WT_H3K27ac_vs_NKX2-1cKO_H3K27ac_diff_cond1_2867,NKX2-1WT_H3K4me1_vs_NKX2-1cKO_H3K4me1_diff_common_28840
chr13	82196547	82199155	aRE	NKX2-1WT_H3K4me1_vs_NKX2-1cKO_H3K4me1_diff_common_28908,NKX2-1WT_H3K27ac_vs_NKX2-1cKO_H3K27ac_diff_common_13489,NKX2-1WT_H3K4me1_vs_NKX2-1cKO_H3K4me1_diff_cond1_5804,NKX2-1WT_H3K4me1_vs_NKX2-1cKO_H3K4me1_diff_common_28909,NKX2-1WT_H3K27ac_vs_NKX2-1cKO_H3K27ac_diff_common_13490,NKX2-1WT_H3K27me3_vs_NKX2-1cKO_H3K27me3_diff_cond2_712
chr13	8332214	8334651	aRE	NKX2-1WT_H3K4me1_vs_NKX2-1cKO_H3K4me1_diff_cond1_5079,NKX2-1WT_H3K4me1_vs_NKX2-1cKO_H3K4me1_diff_common_25403,NKX2-1WT_H3K27ac_vs_NKX2-1cKO_H3K27ac_diff_cond1_2471,NKX2-1WT_H3K27ac_vs_NKX2-1cKO_H3K27ac_diff_common_11811,NKX2-1WT_H3K27ac_vs_NKX2-1cKO_H3K27ac_diff_common_11812,NKX2-1WT_H3K27ac_vs_NKX2-1cKO_H3K27ac_diff_cond1_2472,NKX2-1WT_H3K27me3_vs_NKX2-1cKO_H3K27me3_diff_cond2_594,NKX2-1WT_H3K27…
chr13	83704803	83705298	aRE	NKX2-1WT_H3K4me1_vs_NKX2-1cKO_H3K4me1_diff_common_28939,NKX2-1WT_H3K27ac_vs_NKX2-1cKO_H3K27ac_diff_cond1_2872
chr13	83706368	83706620	aRE	NKX2-1WT_H3K4me1_vs_NKX2-1cKO_H3K4me1_diff_common_28940,NKX2-1WT_H3K27ac_vs_NKX2-1cKO_H3K27ac_diff_cond1_2874
chr13	83888807	83889677	aRE	NKX2-1WT_H3K27ac_vs_NKX2-1cKO_H3K27ac_diff_common_13509,NKX2-1WT_H3K4me1_vs_NKX2-1cKO_H3K4me1_diff_common_28976,NKX2-1WT_H3K27ac_vs_NKX2-1cKO_H3K27ac_diff_cond1_2881,NKX2-1WT_H3K27ac_vs_NKX2-1cKO_H3K27ac_diff_common_13510
chr13	84022155	84022888	aRE	NKX2-1WT_H3K27ac_vs_NKX2-1cKO_H3K27ac_diff_common_13520,NKX2-1WT_H3K4me1_vs_NKX2-1cKO_H3K4me1_diff_common_28986,NKX2-1WT_H3K27me3_vs_NKX2-1cKO_H3K27me3_diff_cond2_724
chr13	84125486	84126439	aRE	NKX2-1WT_H3K27ac_vs_NKX2-1cKO_H3K27ac_diff_common_13524,NKX2-1WT_H3K4me1_vs_NKX2-1cKO_H3K4me1_diff_common_28992,NKX2-1WT_H3K27ac_vs_NKX2-1cKO_H3K27ac_diff_cond1_2882,NKX2-1WT_H3K4me1_vs_NKX2-1cKO_H3K4me1_diff_common_28993
chr13	84202942	84203495	aRE	NKX2-1WT_H3K27ac_vs_NKX2-1cKO_H3K27ac_diff_common_13531,NKX2-1WT_H3K4me1_vs_NKX2-1cKO_H3K4me1_diff_common_29003,NKX2-1WT_H3K27ac_vs_NKX2-1cKO_H3K27ac_diff_cond1_2884
chr13	84203811	84207342	aRE	NKX2-1WT_H3K27ac_vs_NKX2-1cKO_H3K27ac_diff_common_13532,NKX2-1WT_H3K4me1_vs_NKX2-1cKO_H3K4me1_diff_common_29004,NKX2-1WT_H3K27ac_vs_NKX2-1cKO_H3K27ac_diff_cond1_2885,NKX2-1WT_H3K4me1_vs_NKX2-1cKO_H3K4me1_diff_common_29005,NKX2-1WT_H3K27ac_vs_NKX2-1cKO_H3K27ac_diff_common_13533,NKX2-1WT_H3K4me1_vs_NKX2-1cKO_H3K4me1_diff_common_29006,NKX2-1WT_H3K27ac_vs_NKX2-1cKO_H3K27ac_diff_cond1_2886,NKX2-1WT_H3…
chr13	84577015	84577501	aRE	NKX2-1WT_H3K27ac_vs_NKX2-1cKO_H3K27ac_diff_cond1_2892,NKX2-1WT_H3K4me1_vs_NKX2-1cKO_H3K4me1_diff_common_29019
chr13	84587312	84588271	aRE	NKX2-1WT_H3K27ac_vs_NKX2-1cKO_H3K27ac_diff_cond1_2894,NKX2-1WT_H3K27ac_vs_NKX2-1cKO_H3K27ac_diff_common_13546,NKX2-1WT_H3K4me1_vs_NKX2-1cKO_H3K4me1_diff_common_29021
chr13	84893487	84893792	aRE	NKX2-1WT_H3K27ac_vs_NKX2-1cKO_H3K27ac_diff_common_13556,NKX2-1WT_H3K4me1_vs_NKX2-1cKO_H3K4me1_diff_common_29035,NKX2-1WT_H3K27me3_vs_NKX2-1cKO_H3K27me3_diff_cond2_730
chr13	84894361	84895386	aRE	NKX2-1WT_H3K27ac_vs_NKX2-1cKO_H3K27ac_diff_common_13557,NKX2-1WT_H3K4me1_vs_NKX2-1cKO_H3K4me1_diff_cond1_5823,NKX2-1WT_H3K27me3_vs_NKX2-1cKO_H3K27me3_diff_cond2_731,NKX2-1WT_H3K27ac_vs_NKX2-1cKO_H3K27ac_diff_cond1_2898,NKX2-1WT_H3K4me1_vs_NKX2-1cKO_H3K4me1_diff_common_29036,NKX2-1WT_H3K27ac_vs_NKX2-1cKO_H3K27ac_diff_common_13558
chr13	84896351	84897028	aRE	NKX2-1WT_H3K27ac_vs_NKX2-1cKO_H3K27ac_diff_common_13559,NKX2-1WT_H3K27me3_vs_NKX2-1cKO_H3K27me3_diff_cond2_732,NKX2-1WT_H3K4me1_vs_NKX2-1cKO_H3K4me1_diff_cond1_5824,NKX2-1WT_H3K4me1_vs_NKX2-1cKO_H3K4me1_diff_common_29037
chr13	84897346	84898372	aRE	NKX2-1WT_H3K4me1_vs_NKX2-1cKO_H3K4me1_diff_cond1_5825,NKX2-1WT_H3K27ac_vs_NKX2-1cKO_H3K27ac_diff_cond1_2899,NKX2-1WT_H3K27ac_vs_NKX2-1cKO_H3K27ac_diff_common_13560,NKX2-1WT_H3K4me1_vs_NKX2-1cKO_H3K4me1_diff_common_29038
chr13	84921884	84922409	aRE	NKX2-1WT_H3K4me1_vs_NKX2-1cKO_H3K4me1_diff_common_29040,NKX2-1WT_H3K27ac_vs_NKX2-1cKO_H3K27ac_diff_common_13562,NKX2-1WT_H3K27ac_vs_NKX2-1cKO_H3K27ac_diff_cond1_2901
chr13	91052937	91053980	aRE	NKX2-1WT_H3K4me1_vs_NKX2-1cKO_H3K4me1_diff_common_29125,NKX2-1WT_H3K27ac_vs_NKX2-1cKO_H3K27ac_diff_common_13609,NKX2-1WT_H3K27ac_vs_NKX2-1cKO_H3K27ac_diff_cond1_2904,NKX2-1WT_H3K4me1_vs_NKX2-1cKO_H3K4me1_diff_cond1_5837
chr13	91880613	91881731	aRE	NKX2-1WT_H3K4me1_vs_NKX2-1cKO_H3K4me1_diff_cond1_5846,NKX2-1WT_H3K27me3_vs_NKX2-1cKO_H3K27me3_diff_cond2_734,NKX2-1WT_H3K4me1_vs_NKX2-1cKO_H3K4me1_diff_common_29176,NKX2-1WT_H3K27me3_vs_NKX2-1cKO_H3K27me3_diff_common_4138
chr13	9282228	9282825	aRE	NKX2-1WT_H3K27ac_vs_NKX2-1cKO_H3K27ac_diff_cond1_2476,NKX2-1WT_H3K4me1_vs_NKX2-1cKO_H3K4me1_diff_common_25451,NKX2-1WT_H3K27ac_vs_NKX2-1cKO_H3K27ac_diff_cond1_2477
chr13	93468587	93469206	aRE	NKX2-1WT_H3K27ac_vs_NKX2-1cKO_H3K27ac_diff_cond1_2914,NKX2-1WT_H3K4me1_vs_NKX2-1cKO_H3K4me1_diff_common_29206
chr13	93842607	93844503	aRE	NKX2-1WT_H3K27ac_vs_NKX2-1cKO_H3K27ac_diff_cond1_2916,NKX2-1WT_H3K4me1_vs_NKX2-1cKO_H3K4me1_diff_common_29217,NKX2-1WT_H3K27ac_vs_NKX2-1cKO_H3K27ac_diff_common_13654,NKX2-1WT_H3K27ac_vs_NKX2-1cKO_H3K27ac_diff_cond1_2917,NKX2-1WT_H3K4me1_vs_NKX2-1cKO_H3K4me1_diff_cond1_5857,NKX2-1WT_H3K27ac_vs_NKX2-1cKO_H3K27ac_diff_cond1_2918,NKX2-1WT_H3K4me1_vs_NKX2-1cKO_H3K4me1_diff_common_29218
chr13	94608372	94610332	aRE	NKX2-1WT_H3K4me1_vs_NKX2-1cKO_H3K4me1_diff_common_29242,NKX2-1WT_H3K27ac_vs_NKX2-1cKO_H3K27ac_diff_common_13663,NKX2-1WT_H3K27ac_vs_NKX2-1cKO_H3K27ac_diff_common_13664,NKX2-1WT_H3K27ac_vs_NKX2-1cKO_H3K27ac_diff_cond1_2921,NKX2-1WT_H3K27ac_vs_NKX2-1cKO_H3K27ac_diff_common_13665
chr13	95075831	95077333	aRE	NKX2-1WT_H3K27ac_vs_NKX2-1cKO_H3K27ac_diff_cond1_2924,NKX2-1WT_H3K4me1_vs_NKX2-1cKO_H3K4me1_diff_cond1_5864,NKX2-1WT_H3K4me1_vs_NKX2-1cKO_H3K4me1_diff_common_29270,NKX2-1WT_H3K27ac_vs_NKX2-1cKO_H3K27ac_diff_common_13675,NKX2-1WT_H3K27ac_vs_NKX2-1cKO_H3K27ac_diff_cond1_2925
chr13	96899417	96902635	aRE	NKX2-1WT_H3K27me3_vs_NKX2-1cKO_H3K27me3_diff_common_4201,NKX2-1WT_H3K4me1_vs_NKX2-1cKO_H3K4me1_diff_cond1_5876,NKX2-1WT_H3K4me1_vs_NKX2-1cKO_H3K4me1_diff_common_29420,NKX2-1WT_H3K27me3_vs_NKX2-1cKO_H3K27me3_diff_cond2_738,NKX2-1WT_H3K27me3_vs_NKX2-1cKO_H3K27me3_diff_common_4202,NKX2-1WT_H3K27ac_vs_NKX2-1cKO_H3K27ac_diff_common_13725,NKX2-1WT_H3K27ac_vs_NKX2-1cKO_H3K27ac_diff_common_13726,NKX2-1WT…
chr13	97429779	97430768	aRE	NKX2-1WT_H3K4me1_vs_NKX2-1cKO_H3K4me1_diff_cond1_5879,NKX2-1WT_H3K27ac_vs_NKX2-1cKO_H3K27ac_diff_cond1_2930,NKX2-1WT_H3K4me1_vs_NKX2-1cKO_H3K4me1_diff_common_29438,NKX2-1WT_H3K4me1_vs_NKX2-1cKO_H3K4me1_diff_cond1_5880
chr13	97983586	97984814	aRE	NKX2-1WT_H3K27ac_vs_NKX2-1cKO_H3K27ac_diff_cond1_2932,NKX2-1WT_H3K4me1_vs_NKX2-1cKO_H3K4me1_diff_cond1_5882,NKX2-1WT_H3K4me1_vs_NKX2-1cKO_H3K4me1_diff_common_29462
chr13	97984980	97986423	aRE	NKX2-1WT_H3K27ac_vs_NKX2-1cKO_H3K27ac_diff_cond1_2933,NKX2-1WT_H3K4me1_vs_NKX2-1cKO_H3K4me1_diff_common_29463,NKX2-1WT_H3K4me1_vs_NKX2-1cKO_H3K4me1_diff_cond1_5883,NKX2-1WT_H3K27ac_vs_NKX2-1cKO_H3K27ac_diff_common_13745,NKX2-1WT_H3K4me1_vs_NKX2-1cKO_H3K4me1_diff_common_29464
chr13	98178173	98179708	aRE	NKX2-1WT_H3K27ac_vs_NKX2-1cKO_H3K27ac_diff_common_13767,NKX2-1WT_H3K4me1_vs_NKX2-1cKO_H3K4me1_diff_common_29502,NKX2-1WT_H3K27ac_vs_NKX2-1cKO_H3K27ac_diff_cond1_2937,NKX2-1WT_H3K4me1_vs_NKX2-1cKO_H3K4me1_diff_cond1_5890,NKX2-1WT_H3K4me1_vs_NKX2-1cKO_H3K4me1_diff_common_29503,NKX2-1WT_H3K27ac_vs_NKX2-1cKO_H3K27ac_diff_common_13768
chr13	98204611	98207601	aRE	NKX2-1WT_H3K4me1_vs_NKX2-1cKO_H3K4me1_diff_common_29508,NKX2-1WT_H3K27ac_vs_NKX2-1cKO_H3K27ac_diff_common_13771,NKX2-1WT_H3K27ac_vs_NKX2-1cKO_H3K27ac_diff_cond1_2939,NKX2-1WT_H3K27ac_vs_NKX2-1cKO_H3K27ac_diff_common_13772
chr13	98208331	98210162	aRE	NKX2-1WT_H3K27ac_vs_NKX2-1cKO_H3K27ac_diff_common_13773,NKX2-1WT_H3K4me1_vs_NKX2-1cKO_H3K4me1_diff_common_29509,NKX2-1WT_H3K27ac_vs_NKX2-1cKO_H3K27ac_diff_cond1_2940
chr13	98593476	98594895	aRE	NKX2-1WT_H3K27ac_vs_NKX2-1cKO_H3K27ac_diff_cond1_2943,NKX2-1WT_H3K4me1_vs_NKX2-1cKO_H3K4me1_diff_cond1_5897,NKX2-1WT_H3K4me1_vs_NKX2-1cKO_H3K4me1_diff_common_29547,NKX2-1WT_H3K27ac_vs_NKX2-1cKO_H3K27ac_diff_common_13796
chr13	98661478	98663883	aRE	NKX2-1WT_H3K4me1_vs_NKX2-1cKO_H3K4me1_diff_common_29556,NKX2-1WT_H3K27ac_vs_NKX2-1cKO_H3K27ac_diff_common_13801,NKX2-1WT_H3K4me1_vs_NKX2-1cKO_H3K4me1_diff_cond1_5900,NKX2-1WT_H3K4me1_vs_NKX2-1cKO_H3K4me1_diff_common_29557,NKX2-1WT_H3K27ac_vs_NKX2-1cKO_H3K27ac_diff_cond1_2944,NKX2-1WT_H3K27ac_vs_NKX2-1cKO_H3K27ac_diff_common_13802,NKX2-1WT_H3K27ac_vs_NKX2-1cKO_H3K27ac_diff_cond1_2945
chr13	99303060	99305247	aRE	NKX2-1WT_H3K4me1_vs_NKX2-1cKO_H3K4me1_diff_common_29610,NKX2-1WT_H3K27me3_vs_NKX2-1cKO_H3K27me3_diff_cond2_746,NKX2-1WT_H3K27me3_vs_NKX2-1cKO_H3K27me3_diff_common_4241
chr13	99314578	99316564	aRE	NKX2-1WT_H3K4me1_vs_NKX2-1cKO_H3K4me1_diff_common_29611,NKX2-1WT_H3K27ac_vs_NKX2-1cKO_H3K27ac_diff_cond1_2946,NKX2-1WT_H3K27ac_vs_NKX2-1cKO_H3K27ac_diff_common_13819
chr14	100341108	100344644	aRE	NKX2-1WT_H3K4me1_vs_NKX2-1cKO_H3K4me1_diff_common_34281,NKX2-1WT_H3K27ac_vs_NKX2-1cKO_H3K27ac_diff_cond1_3271,NKX2-1WT_H3K4me1_vs_NKX2-1cKO_H3K4me1_diff_cond1_6836,NKX2-1WT_H3K4me1_vs_NKX2-1cKO_H3K4me1_diff_common_34282,NKX2-1WT_H3K27ac_vs_NKX2-1cKO_H3K27ac_diff_common_15917,NKX2-1WT_H3K4me1_vs_NKX2-1cKO_H3K4me1_diff_common_34283,NKX2-1WT_H3K27ac_vs_NKX2-1cKO_H3K27ac_diff_cond1_3272,NKX2-1WT_H3K2…
chr14	101018085	101018967	aRE	NKX2-1WT_H3K4me1_vs_NKX2-1cKO_H3K4me1_diff_common_34314,NKX2-1WT_H3K27ac_vs_NKX2-1cKO_H3K27ac_diff_cond1_3277
chr14	102648220	102648976	aRE	NKX2-1WT_H3K4me1_vs_NKX2-1cKO_H3K4me1_diff_common_34356,NKX2-1WT_H3K27ac_vs_NKX2-1cKO_H3K27ac_diff_cond1_3280,NKX2-1WT_H3K4me1_vs_NKX2-1cKO_H3K4me1_diff_cond1_6844
chr14	104119478	104120096	aRE	NKX2-1WT_H3K27ac_vs_NKX2-1cKO_H3K27ac_diff_cond1_3287,NKX2-1WT_H3K27ac_vs_NKX2-1cKO_H3K27ac_diff_common_15969,NKX2-1WT_H3K4me1_vs_NKX2-1cKO_H3K4me1_diff_common_34407
chr14	104936703	104937896	aRE	NKX2-1WT_H3K4me1_vs_NKX2-1cKO_H3K4me1_diff_cond1_6857,NKX2-1WT_H3K27ac_vs_NKX2-1cKO_H3K27ac_diff_cond1_3292,NKX2-1WT_H3K4me1_vs_NKX2-1cKO_H3K4me1_diff_common_34450,NKX2-1WT_H3K27ac_vs_NKX2-1cKO_H3K27ac_diff_cond1_3293,NKX2-1WT_H3K4me1_vs_NKX2-1cKO_H3K4me1_diff_cond1_6858,NKX2-1WT_H3K4me1_vs_NKX2-1cKO_H3K4me1_diff_common_34451
chr14	104966307	104967176	aRE	NKX2-1WT_H3K27ac_vs_NKX2-1cKO_H3K27ac_diff_cond1_3294,NKX2-1WT_H3K4me1_vs_NKX2-1cKO_H3K4me1_diff_common_34454,NKX2-1WT_H3K27ac_vs_NKX2-1cKO_H3K27ac_diff_common_15987,NKX2-1WT_H3K27ac_vs_NKX2-1cKO_H3K27ac_diff_cond1_3295
chr14	104967397	104968017	aRE	NKX2-1WT_H3K27ac_vs_NKX2-1cKO_H3K27ac_diff_cond1_3296,NKX2-1WT_H3K27ac_vs_NKX2-1cKO_H3K27ac_diff_common_15988,NKX2-1WT_H3K4me1_vs_NKX2-1cKO_H3K4me1_diff_common_34455
chr14	105048480	105048908	aRE	NKX2-1WT_H3K4me1_vs_NKX2-1cKO_H3K4me1_diff_common_34458,NKX2-1WT_H3K27me3_vs_NKX2-1cKO_H3K27me3_diff_cond2_896
chr14	105776332	105778130	aRE	NKX2-1WT_H3K27ac_vs_NKX2-1cKO_H3K27ac_diff_cond1_3299,NKX2-1WT_H3K4me1_vs_NKX2-1cKO_H3K4me1_diff_common_34479,NKX2-1WT_H3K27ac_vs_NKX2-1cKO_H3K27ac_diff_cond1_3300
chr14	105900182	105902721	aRE	NKX2-1WT_H3K4me1_vs_NKX2-1cKO_H3K4me1_diff_common_34488,NKX2-1WT_H3K27me3_vs_NKX2-1cKO_H3K27me3_diff_common_4971,NKX2-1WT_H3K27me3_vs_NKX2-1cKO_H3K27me3_diff_common_4972,NKX2-1WT_H3K27me3_vs_NKX2-1cKO_H3K27me3_diff_cond2_898
chr14	105987129	105989465	aRE	NKX2-1WT_H3K4me1_vs_NKX2-1cKO_H3K4me1_diff_common_34493,NKX2-1WT_H3K27ac_vs_NKX2-1cKO_H3K27ac_diff_common_15998,NKX2-1WT_H3K27me3_vs_NKX2-1cKO_H3K27me3_diff_cond2_899
chr14	105997750	105998136	aRE	NKX2-1WT_H3K4me1_vs_NKX2-1cKO_H3K4me1_diff_common_34494,NKX2-1WT_H3K27ac_vs_NKX2-1cKO_H3K27ac_diff_cond1_3301
chr14	106292032	106293543	aRE	NKX2-1WT_H3K4me1_vs_NKX2-1cKO_H3K4me1_diff_common_34510,NKX2-1WT_H3K27me3_vs_NKX2-1cKO_H3K27me3_diff_common_4973,NKX2-1WT_H3K27me3_vs_NKX2-1cKO_H3K27me3_diff_cond2_903
chr14	117745008	117745685	aRE	NKX2-1WT_H3K27ac_vs_NKX2-1cKO_H3K27ac_diff_cond1_3311,NKX2-1WT_H3K4me1_vs_NKX2-1cKO_H3K4me1_diff_common_34595
chr14	117955959	117957001	aRE	NKX2-1WT_H3K4me1_vs_NKX2-1cKO_H3K4me1_diff_common_34602,NKX2-1WT_H3K27ac_vs_NKX2-1cKO_H3K27ac_diff_cond1_3314
chr14	118400022	118401816	aRE	NKX2-1WT_H3K4me1_vs_NKX2-1cKO_H3K4me1_diff_cond1_6883,NKX2-1WT_H3K4me1_vs_NKX2-1cKO_H3K4me1_diff_common_34644,NKX2-1WT_H3K27me3_vs_NKX2-1cKO_H3K27me3_diff_cond2_905,NKX2-1WT_H3K27ac_vs_NKX2-1cKO_H3K27ac_diff_common_16031,NKX2-1WT_H3K27ac_vs_NKX2-1cKO_H3K27ac_diff_cond1_3315
chr14	118629593	118632524	aRE	NKX2-1WT_H3K4me1_vs_NKX2-1cKO_H3K4me1_diff_common_34661,NKX2-1WT_H3K27me3_vs_NKX2-1cKO_H3K27me3_diff_common_4997,NKX2-1WT_H3K27ac_vs_NKX2-1cKO_H3K27ac_diff_common_16040,NKX2-1WT_H3K27me3_vs_NKX2-1cKO_H3K27me3_diff_common_4998,NKX2-1WT_H3K4me1_vs_NKX2-1cKO_H3K4me1_diff_common_34662,NKX2-1WT_H3K27me3_vs_NKX2-1cKO_H3K27me3_diff_cond2_907,NKX2-1WT_H3K27me3_vs_NKX2-1cKO_H3K27me3_diff_common_4999
chr14	118632827	118637485	aRE	NKX2-1WT_H3K27me3_vs_NKX2-1cKO_H3K27me3_diff_cond2_908,NKX2-1WT_H3K27ac_vs_NKX2-1cKO_H3K27ac_diff_common_16041,NKX2-1WT_H3K27me3_vs_NKX2-1cKO_H3K27me3_diff_common_5000,NKX2-1WT_H3K4me1_vs_NKX2-1cKO_H3K4me1_diff_common_34663,NKX2-1WT_H3K4me1_vs_NKX2-1cKO_H3K4me1_diff_cond1_6885,NKX2-1WT_H3K4me1_vs_NKX2-1cKO_H3K4me1_diff_common_34664,NKX2-1WT_H3K27me3_vs_NKX2-1cKO_H3K27me3_diff_common_5001,NKX2-1WT…
chr14	118821360	118822414	aRE	NKX2-1WT_H3K4me1_vs_NKX2-1cKO_H3K4me1_diff_cond1_6886,NKX2-1WT_H3K27ac_vs_NKX2-1cKO_H3K27ac_diff_common_16047,NKX2-1WT_H3K4me1_vs_NKX2-1cKO_H3K4me1_diff_common_34682,NKX2-1WT_H3K27ac_vs_NKX2-1cKO_H3K27ac_diff_cond1_3318,NKX2-1WT_H3K27ac_vs_NKX2-1cKO_H3K27ac_diff_common_16048
chr14	118835854	118839916	aRE	NKX2-1WT_H3K4me1_vs_NKX2-1cKO_H3K4me1_diff_common_34686,NKX2-1WT_H3K27me3_vs_NKX2-1cKO_H3K27me3_diff_common_5020,NKX2-1WT_H3K27ac_vs_NKX2-1cKO_H3K27ac_diff_common_16049,NKX2-1WT_H3K27me3_vs_NKX2-1cKO_H3K27me3_diff_common_5021,NKX2-1WT_H3K27me3_vs_NKX2-1cKO_H3K27me3_diff_cond2_914,NKX2-1WT_H3K27me3_vs_NKX2-1cKO_H3K27me3_diff_common_5022,NKX2-1WT_H3K27me3_vs_NKX2-1cKO_H3K27me3_diff_cond2_915
chr14	119192048	119193348	aRE	NKX2-1WT_H3K4me1_vs_NKX2-1cKO_H3K4me1_diff_common_34713,NKX2-1WT_H3K27ac_vs_NKX2-1cKO_H3K27ac_diff_cond1_3319,NKX2-1WT_H3K4me1_vs_NKX2-1cKO_H3K4me1_diff_cond1_6891
chr14	119525004	119525497	aRE	NKX2-1WT_H3K27ac_vs_NKX2-1cKO_H3K27ac_diff_cond1_3320,NKX2-1WT_H3K4me1_vs_NKX2-1cKO_H3K4me1_diff_common_34735
chr14	120631057	120631824	aRE	NKX2-1WT_H3K27ac_vs_NKX2-1cKO_H3K27ac_diff_cond1_3322,NKX2-1WT_H3K4me1_vs_NKX2-1cKO_H3K4me1_diff_common_34777
chr14	120906317	120907525	aRE	NKX2-1WT_H3K4me1_vs_NKX2-1cKO_H3K4me1_diff_common_34806,NKX2-1WT_H3K27ac_vs_NKX2-1cKO_H3K27ac_diff_cond1_3323,NKX2-1WT_H3K27ac_vs_NKX2-1cKO_H3K27ac_diff_common_16078
chr14	121460512	121462765	aRE	NKX2-1WT_H3K4me1_vs_NKX2-1cKO_H3K4me1_diff_cond1_6916,NKX2-1WT_H3K27ac_vs_NKX2-1cKO_H3K27ac_diff_cond1_3330,NKX2-1WT_H3K4me1_vs_NKX2-1cKO_H3K4me1_diff_common_34830,NKX2-1WT_H3K27ac_vs_NKX2-1cKO_H3K27ac_diff_common_16085,NKX2-1WT_H3K27ac_vs_NKX2-1cKO_H3K27ac_diff_cond1_3331,NKX2-1WT_H3K27ac_vs_NKX2-1cKO_H3K27ac_diff_common_16086
chr14	121552021	121552930	aRE	NKX2-1WT_H3K27ac_vs_NKX2-1cKO_H3K27ac_diff_cond1_3333,NKX2-1WT_H3K4me1_vs_NKX2-1cKO_H3K4me1_diff_cond1_6918,NKX2-1WT_H3K4me1_vs_NKX2-1cKO_H3K4me1_diff_common_34841
chr14	121570839	121572585	aRE	NKX2-1WT_H3K4me1_vs_NKX2-1cKO_H3K4me1_diff_common_34845,NKX2-1WT_H3K27ac_vs_NKX2-1cKO_H3K27ac_diff_common_16092,NKX2-1WT_H3K27ac_vs_NKX2-1cKO_H3K27ac_diff_cond1_3334
chr14	121597558	121599367	aRE	NKX2-1WT_H3K4me1_vs_NKX2-1cKO_H3K4me1_diff_common_34848,NKX2-1WT_H3K27ac_vs_NKX2-1cKO_H3K27ac_diff_cond1_3335,NKX2-1WT_H3K27ac_vs_NKX2-1cKO_H3K27ac_diff_common_16094
chr14	121781877	121784302	aRE	NKX2-1WT_H3K27me3_vs_NKX2-1cKO_H3K27me3_diff_cond2_917,NKX2-1WT_H3K4me1_vs_NKX2-1cKO_H3K4me1_diff_common_34866,NKX2-1WT_H3K27ac_vs_NKX2-1cKO_H3K27ac_diff_cond1_3339,NKX2-1WT_H3K4me1_vs_NKX2-1cKO_H3K4me1_diff_cond1_6923,NKX2-1WT_H3K27ac_vs_NKX2-1cKO_H3K27ac_diff_cond1_3340,NKX2-1WT_H3K4me1_vs_NKX2-1cKO_H3K4me1_diff_common_34867,NKX2-1WT_H3K27ac_vs_NKX2-1cKO_H3K27ac_diff_common_16104,NKX2-1WT_H3K27…
chr14	122004092	122004847	aRE	NKX2-1WT_H3K4me1_vs_NKX2-1cKO_H3K4me1_diff_common_34876,NKX2-1WT_H3K27ac_vs_NKX2-1cKO_H3K27ac_diff_cond1_3345,NKX2-1WT_H3K4me1_vs_NKX2-1cKO_H3K4me1_diff_cond1_6926
chr14	122690366	122690996	aRE	NKX2-1WT_H3K4me1_vs_NKX2-1cKO_H3K4me1_diff_common_34917,NKX2-1WT_H3K27ac_vs_NKX2-1cKO_H3K27ac_diff_cond1_3346
chr14	123147609	123147980	aRE	NKX2-1WT_H3K27ac_vs_NKX2-1cKO_H3K27ac_diff_cond1_3347,NKX2-1WT_H3K4me1_vs_NKX2-1cKO_H3K4me1_diff_common_34956
chr14	123311482	123313213	aRE	NKX2-1WT_H3K4me1_vs_NKX2-1cKO_H3K4me1_diff_common_34975,NKX2-1WT_H3K27me3_vs_NKX2-1cKO_H3K27me3_diff_common_5098,NKX2-1WT_H3K27me3_vs_NKX2-1cKO_H3K27me3_diff_common_5099,NKX2-1WT_H3K27me3_vs_NKX2-1cKO_H3K27me3_diff_cond2_929
chr14	123341984	123343428	aRE	NKX2-1WT_H3K4me1_vs_NKX2-1cKO_H3K4me1_diff_common_34976,NKX2-1WT_H3K27ac_vs_NKX2-1cKO_H3K27ac_diff_common_16130,NKX2-1WT_H3K4me1_vs_NKX2-1cKO_H3K4me1_diff_cond1_6942,NKX2-1WT_H3K27ac_vs_NKX2-1cKO_H3K27ac_diff_cond1_3349
chr14	123380356	123383442	aRE	NKX2-1WT_H3K4me1_vs_NKX2-1cKO_H3K4me1_diff_cond1_6947,NKX2-1WT_H3K4me1_vs_NKX2-1cKO_H3K4me1_diff_common_34979,NKX2-1WT_H3K4me1_vs_NKX2-1cKO_H3K4me1_diff_cond1_6948,NKX2-1WT_H3K4me1_vs_NKX2-1cKO_H3K4me1_diff_common_34980,NKX2-1WT_H3K27ac_vs_NKX2-1cKO_H3K27ac_diff_common_16131,NKX2-1WT_H3K27ac_vs_NKX2-1cKO_H3K27ac_diff_cond1_3352,NKX2-1WT_H3K27ac_vs_NKX2-1cKO_H3K27ac_diff_common_16132,NKX2-1WT_H3K4…
chr14	123600714	123601990	aRE	NKX2-1WT_H3K4me1_vs_NKX2-1cKO_H3K4me1_diff_cond1_6952,NKX2-1WT_H3K4me1_vs_NKX2-1cKO_H3K4me1_diff_common_34990,NKX2-1WT_H3K27ac_vs_NKX2-1cKO_H3K27ac_diff_common_16138,NKX2-1WT_H3K27ac_vs_NKX2-1cKO_H3K27ac_diff_cond1_3358,NKX2-1WT_H3K4me1_vs_NKX2-1cKO_H3K4me1_diff_common_34991,NKX2-1WT_H3K27ac_vs_NKX2-1cKO_H3K27ac_diff_cond1_3359
chr14	123689512	123691020	aRE	NKX2-1WT_H3K27ac_vs_NKX2-1cKO_H3K27ac_diff_cond1_3362,NKX2-1WT_H3K4me1_vs_NKX2-1cKO_H3K4me1_diff_common_34993,NKX2-1WT_H3K4me1_vs_NKX2-1cKO_H3K4me1_diff_cond1_6954
chr14	13017113	13018046	aRE	NKX2-1WT_H3K4me1_vs_NKX2-1cKO_H3K4me1_diff_common_30738,NKX2-1WT_H3K27ac_vs_NKX2-1cKO_H3K27ac_diff_cond1_2996
chr14	13166619	13171297	aRE	NKX2-1WT_H3K27me3_vs_NKX2-1cKO_H3K27me3_diff_common_4379,NKX2-1WT_H3K27me3_vs_NKX2-1cKO_H3K27me3_diff_cond2_773,NKX2-1WT_H3K27me3_vs_NKX2-1cKO_H3K27me3_diff_common_4380,NKX2-1WT_H3K4me1_vs_NKX2-1cKO_H3K4me1_diff_common_30747,NKX2-1WT_H3K27me3_vs_NKX2-1cKO_H3K27me3_diff_cond2_774,NKX2-1WT_H3K27me3_vs_NKX2-1cKO_H3K27me3_diff_common_4381,NKX2-1WT_H3K27ac_vs_NKX2-1cKO_H3K27ac_diff_common_14233,NKX2-1…
chr14	13227808	13228046	aRE	NKX2-1WT_H3K4me1_vs_NKX2-1cKO_H3K4me1_diff_common_30764,NKX2-1WT_H3K27me3_vs_NKX2-1cKO_H3K27me3_diff_cond2_776
chr14	14602820	14604244	aRE	NKX2-1WT_H3K4me1_vs_NKX2-1cKO_H3K4me1_diff_common_30792,NKX2-1WT_H3K27ac_vs_NKX2-1cKO_H3K27ac_diff_common_14247,NKX2-1WT_H3K27ac_vs_NKX2-1cKO_H3K27ac_diff_cond1_2997
chr14	16810793	16811311	aRE	NKX2-1WT_H3K27ac_vs_NKX2-1cKO_H3K27ac_diff_cond1_2999,NKX2-1WT_H3K4me1_vs_NKX2-1cKO_H3K4me1_diff_common_30826
chr14	17061232	17061834	aRE	NKX2-1WT_H3K27ac_vs_NKX2-1cKO_H3K27ac_diff_common_14264,NKX2-1WT_H3K4me1_vs_NKX2-1cKO_H3K4me1_diff_common_30831,NKX2-1WT_H3K27ac_vs_NKX2-1cKO_H3K27ac_diff_cond1_3001
chr14	20584749	20586067	aRE	NKX2-1WT_H3K4me1_vs_NKX2-1cKO_H3K4me1_diff_cond1_6218,NKX2-1WT_H3K4me1_vs_NKX2-1cKO_H3K4me1_diff_common_30911,NKX2-1WT_H3K27ac_vs_NKX2-1cKO_H3K27ac_diff_cond1_3004,NKX2-1WT_H3K27ac_vs_NKX2-1cKO_H3K27ac_diff_cond1_3005
chr14	22073117	22074053	aRE	NKX2-1WT_H3K27ac_vs_NKX2-1cKO_H3K27ac_diff_cond1_3012,NKX2-1WT_H3K27ac_vs_NKX2-1cKO_H3K27ac_diff_common_14359,NKX2-1WT_H3K4me1_vs_NKX2-1cKO_H3K4me1_diff_common_31030,NKX2-1WT_H3K4me1_vs_NKX2-1cKO_H3K4me1_diff_cond1_6234
chr14	23498167	23500169	aRE	NKX2-1WT_H3K4me1_vs_NKX2-1cKO_H3K4me1_diff_common_31176,NKX2-1WT_H3K27ac_vs_NKX2-1cKO_H3K27ac_diff_cond1_3014,NKX2-1WT_H3K27ac_vs_NKX2-1cKO_H3K27ac_diff_common_14396
chr14	24011509	24011943	aRE	NKX2-1WT_H3K4me1_vs_NKX2-1cKO_H3K4me1_diff_common_31201,NKX2-1WT_H3K27me3_vs_NKX2-1cKO_H3K27me3_diff_cond2_795
chr14	25035896	25037283	aRE	NKX2-1WT_H3K4me1_vs_NKX2-1cKO_H3K4me1_diff_cond1_6261,NKX2-1WT_H3K27ac_vs_NKX2-1cKO_H3K27ac_diff_common_14408,NKX2-1WT_H3K4me1_vs_NKX2-1cKO_H3K4me1_diff_common_31258,NKX2-1WT_H3K27ac_vs_NKX2-1cKO_H3K27ac_diff_common_14409,NKX2-1WT_H3K27ac_vs_NKX2-1cKO_H3K27ac_diff_cond1_3015
chr14	25694135	25696335	aRE	NKX2-1WT_H3K27ac_vs_NKX2-1cKO_H3K27ac_diff_cond1_3017,NKX2-1WT_H3K4me1_vs_NKX2-1cKO_H3K4me1_diff_common_31315,NKX2-1WT_H3K27ac_vs_NKX2-1cKO_H3K27ac_diff_common_14452,NKX2-1WT_H3K4me1_vs_NKX2-1cKO_H3K4me1_diff_cond1_6275,NKX2-1WT_H3K4me1_vs_NKX2-1cKO_H3K4me1_diff_common_31316,NKX2-1WT_H3K27ac_vs_NKX2-1cKO_H3K27ac_diff_common_14453,NKX2-1WT_H3K4me1_vs_NKX2-1cKO_H3K4me1_diff_cond1_6276,NKX2-1WT_H3K4…
chr14	25801602	25802811	aRE	NKX2-1WT_H3K27ac_vs_NKX2-1cKO_H3K27ac_diff_cond1_3019,NKX2-1WT_H3K27ac_vs_NKX2-1cKO_H3K27ac_diff_common_14456,NKX2-1WT_H3K4me1_vs_NKX2-1cKO_H3K4me1_diff_cond1_6280,NKX2-1WT_H3K4me1_vs_NKX2-1cKO_H3K4me1_diff_common_31324,NKX2-1WT_H3K27ac_vs_NKX2-1cKO_H3K27ac_diff_common_14457,NKX2-1WT_H3K27ac_vs_NKX2-1cKO_H3K27ac_diff_cond1_3020
chr14	25857970	25859238	aRE	NKX2-1WT_H3K27ac_vs_NKX2-1cKO_H3K27ac_diff_cond1_3021,NKX2-1WT_H3K4me1_vs_NKX2-1cKO_H3K4me1_diff_cond1_6282,NKX2-1WT_H3K4me1_vs_NKX2-1cKO_H3K4me1_diff_common_31332,NKX2-1WT_H3K27ac_vs_NKX2-1cKO_H3K27ac_diff_cond1_3022
chr14	26088989	26091078	aRE	NKX2-1WT_H3K4me1_vs_NKX2-1cKO_H3K4me1_diff_cond1_6290,NKX2-1WT_H3K27ac_vs_NKX2-1cKO_H3K27ac_diff_cond1_3023,NKX2-1WT_H3K4me1_vs_NKX2-1cKO_H3K4me1_diff_common_31366,NKX2-1WT_H3K27ac_vs_NKX2-1cKO_H3K27ac_diff_common_14483,NKX2-1WT_H3K27ac_vs_NKX2-1cKO_H3K27ac_diff_common_14484
chr14	26330196	26333368	aRE	NKX2-1WT_H3K27ac_vs_NKX2-1cKO_H3K27ac_diff_common_14532,NKX2-1WT_H3K4me1_vs_NKX2-1cKO_H3K4me1_diff_common_31425,NKX2-1WT_H3K27ac_vs_NKX2-1cKO_H3K27ac_diff_common_14533,NKX2-1WT_H3K4me1_vs_NKX2-1cKO_H3K4me1_diff_cond1_6299,NKX2-1WT_H3K4me1_vs_NKX2-1cKO_H3K4me1_diff_common_31426,NKX2-1WT_H3K27ac_vs_NKX2-1cKO_H3K27ac_diff_cond1_3024,NKX2-1WT_H3K4me1_vs_NKX2-1cKO_H3K4me1_diff_cond1_6300,NKX2-1WT_H3K2…
chr14	26376314	26377693	aRE	NKX2-1WT_H3K4me1_vs_NKX2-1cKO_H3K4me1_diff_common_31437,NKX2-1WT_H3K27ac_vs_NKX2-1cKO_H3K27ac_diff_common_14538,NKX2-1WT_H3K27ac_vs_NKX2-1cKO_H3K27ac_diff_cond1_3026,NKX2-1WT_H3K27ac_vs_NKX2-1cKO_H3K27ac_diff_common_14539,NKX2-1WT_H3K4me1_vs_NKX2-1cKO_H3K4me1_diff_cond1_6304,NKX2-1WT_H3K27ac_vs_NKX2-1cKO_H3K27ac_diff_cond1_3027
chr14	27878948	27880071	aRE	NKX2-1WT_H3K4me1_vs_NKX2-1cKO_H3K4me1_diff_common_31492,NKX2-1WT_H3K27ac_vs_NKX2-1cKO_H3K27ac_diff_cond1_3028,NKX2-1WT_H3K27ac_vs_NKX2-1cKO_H3K27ac_diff_common_14575
chr14	27906854	27908489	aRE	NKX2-1WT_H3K27ac_vs_NKX2-1cKO_H3K27ac_diff_common_14577,NKX2-1WT_H3K4me1_vs_NKX2-1cKO_H3K4me1_diff_common_31497,NKX2-1WT_H3K27ac_vs_NKX2-1cKO_H3K27ac_diff_cond1_3031,NKX2-1WT_H3K4me1_vs_NKX2-1cKO_H3K4me1_diff_cond1_6322,NKX2-1WT_H3K27ac_vs_NKX2-1cKO_H3K27ac_diff_common_14578,NKX2-1WT_H3K4me1_vs_NKX2-1cKO_H3K4me1_diff_common_31498
chr14	27909574	27910373	aRE	NKX2-1WT_H3K27ac_vs_NKX2-1cKO_H3K27ac_diff_cond1_3032,NKX2-1WT_H3K4me1_vs_NKX2-1cKO_H3K4me1_diff_common_31499,NKX2-1WT_H3K27ac_vs_NKX2-1cKO_H3K27ac_diff_common_14579
chr14	28357398	28357698	aRE	NKX2-1WT_H3K4me1_vs_NKX2-1cKO_H3K4me1_diff_common_31513,NKX2-1WT_H3K27ac_vs_NKX2-1cKO_H3K27ac_diff_cond1_3034
chr14	28870505	28872054	aRE	NKX2-1WT_H3K27ac_vs_NKX2-1cKO_H3K27ac_diff_cond1_3038,NKX2-1WT_H3K4me1_vs_NKX2-1cKO_H3K4me1_diff_common_31537,NKX2-1WT_H3K27ac_vs_NKX2-1cKO_H3K27ac_diff_common_14591
chr14	29282668	29283472	aRE	NKX2-1WT_H3K27me3_vs_NKX2-1cKO_H3K27me3_diff_cond2_800,NKX2-1WT_H3K4me1_vs_NKX2-1cKO_H3K4me1_diff_common_31562,NKX2-1WT_H3K27me3_vs_NKX2-1cKO_H3K27me3_diff_cond2_801
chr14	29678069	29679012	aRE	NKX2-1WT_H3K4me1_vs_NKX2-1cKO_H3K4me1_diff_common_31572,NKX2-1WT_H3K27ac_vs_NKX2-1cKO_H3K27ac_diff_cond1_3042
chr14	29899161	29900109	aRE	NKX2-1WT_H3K4me1_vs_NKX2-1cKO_H3K4me1_diff_common_31585,NKX2-1WT_H3K27ac_vs_NKX2-1cKO_H3K27ac_diff_common_14612,NKX2-1WT_H3K27ac_vs_NKX2-1cKO_H3K27ac_diff_cond1_3043
chr14	30017981	30018601	aRE	NKX2-1WT_H3K4me1_vs_NKX2-1cKO_H3K4me1_diff_common_31593,NKX2-1WT_H3K27ac_vs_NKX2-1cKO_H3K27ac_diff_cond1_3044
chr14	30329870	30330888	aRE	NKX2-1WT_H3K27ac_vs_NKX2-1cKO_H3K27ac_diff_cond1_3045,NKX2-1WT_H3K4me1_vs_NKX2-1cKO_H3K4me1_diff_cond1_6344,NKX2-1WT_H3K4me1_vs_NKX2-1cKO_H3K4me1_diff_common_31617,NKX2-1WT_H3K27ac_vs_NKX2-1cKO_H3K27ac_diff_common_14623,NKX2-1WT_H3K4me1_vs_NKX2-1cKO_H3K4me1_diff_cond1_6345
chr14	30332796	30333902	aRE	NKX2-1WT_H3K27ac_vs_NKX2-1cKO_H3K27ac_diff_cond1_3047,NKX2-1WT_H3K4me1_vs_NKX2-1cKO_H3K4me1_diff_cond1_6347,NKX2-1WT_H3K4me1_vs_NKX2-1cKO_H3K4me1_diff_common_31618,NKX2-1WT_H3K27ac_vs_NKX2-1cKO_H3K27ac_diff_common_14625
chr14	30333971	30335187	aRE	NKX2-1WT_H3K27ac_vs_NKX2-1cKO_H3K27ac_diff_cond1_3048,NKX2-1WT_H3K4me1_vs_NKX2-1cKO_H3K4me1_diff_common_31619,NKX2-1WT_H3K4me1_vs_NKX2-1cKO_H3K4me1_diff_cond1_6348
chr14	30821441	30822852	aRE	NKX2-1WT_H3K27me3_vs_NKX2-1cKO_H3K27me3_diff_common_4590,NKX2-1WT_H3K27me3_vs_NKX2-1cKO_H3K27me3_diff_cond2_806,NKX2-1WT_H3K4me1_vs_NKX2-1cKO_H3K4me1_diff_common_31658,NKX2-1WT_H3K27me3_vs_NKX2-1cKO_H3K27me3_diff_common_4591,NKX2-1WT_H3K4me1_vs_NKX2-1cKO_H3K4me1_diff_cond1_6356
chr14	31399673	31401084	aRE	NKX2-1WT_H3K4me1_vs_NKX2-1cKO_H3K4me1_diff_cond1_6359,NKX2-1WT_H3K4me1_vs_NKX2-1cKO_H3K4me1_diff_common_31681,NKX2-1WT_H3K27ac_vs_NKX2-1cKO_H3K27ac_diff_cond1_3052,NKX2-1WT_H3K27ac_vs_NKX2-1cKO_H3K27ac_diff_common_14654,NKX2-1WT_H3K4me1_vs_NKX2-1cKO_H3K4me1_diff_common_31682,NKX2-1WT_H3K27ac_vs_NKX2-1cKO_H3K27ac_diff_cond1_3053
chr14	32472614	32474272	aRE	NKX2-1WT_H3K4me1_vs_NKX2-1cKO_H3K4me1_diff_common_31732,NKX2-1WT_H3K27ac_vs_NKX2-1cKO_H3K27ac_diff_cond1_3055,NKX2-1WT_H3K27ac_vs_NKX2-1cKO_H3K27ac_diff_common_14678,NKX2-1WT_H3K4me1_vs_NKX2-1cKO_H3K4me1_diff_cond1_6368
chr14	32474371	32477050	aRE	NKX2-1WT_H3K27ac_vs_NKX2-1cKO_H3K27ac_diff_common_14679,NKX2-1WT_H3K27ac_vs_NKX2-1cKO_H3K27ac_diff_cond1_3056,NKX2-1WT_H3K4me1_vs_NKX2-1cKO_H3K4me1_diff_common_31733,NKX2-1WT_H3K4me1_vs_NKX2-1cKO_H3K4me1_diff_cond1_6369
chr14	32477770	32478492	aRE	NKX2-1WT_H3K27ac_vs_NKX2-1cKO_H3K27ac_diff_common_14681,NKX2-1WT_H3K4me1_vs_NKX2-1cKO_H3K4me1_diff_common_31735,NKX2-1WT_H3K27ac_vs_NKX2-1cKO_H3K27ac_diff_cond1_3057
chr14	33252452	33253609	aRE	NKX2-1WT_H3K4me1_vs_NKX2-1cKO_H3K4me1_diff_cond1_6373,NKX2-1WT_H3K27ac_vs_NKX2-1cKO_H3K27ac_diff_cond1_3058,NKX2-1WT_H3K4me1_vs_NKX2-1cKO_H3K4me1_diff_common_31766
chr14	34326530	34328430	aRE	NKX2-1WT_H3K27ac_vs_NKX2-1cKO_H3K27ac_diff_cond1_3059,NKX2-1WT_H3K4me1_vs_NKX2-1cKO_H3K4me1_diff_common_31812
chr14	34495932	34498267	aRE	NKX2-1WT_H3K27ac_vs_NKX2-1cKO_H3K27ac_diff_cond1_3064,NKX2-1WT_H3K4me1_vs_NKX2-1cKO_H3K4me1_diff_cond1_6389,NKX2-1WT_H3K4me1_vs_NKX2-1cKO_H3K4me1_diff_common_31815,NKX2-1WT_H3K27ac_vs_NKX2-1cKO_H3K27ac_diff_common_14709,NKX2-1WT_H3K4me1_vs_NKX2-1cKO_H3K4me1_diff_common_31816,NKX2-1WT_H3K27ac_vs_NKX2-1cKO_H3K27ac_diff_cond1_3065,NKX2-1WT_H3K4me1_vs_NKX2-1cKO_H3K4me1_diff_cond1_6390,NKX2-1WT_H3K27a…
chr14	35821976	35822734	aRE	NKX2-1WT_H3K27ac_vs_NKX2-1cKO_H3K27ac_diff_cond1_3068,NKX2-1WT_H3K4me1_vs_NKX2-1cKO_H3K4me1_diff_common_31885
chr14	36057830	36059344	aRE	NKX2-1WT_H3K4me1_vs_NKX2-1cKO_H3K4me1_diff_common_31893,NKX2-1WT_H3K27ac_vs_NKX2-1cKO_H3K27ac_diff_cond1_3070,NKX2-1WT_H3K4me1_vs_NKX2-1cKO_H3K4me1_diff_common_31894,NKX2-1WT_H3K4me1_vs_NKX2-1cKO_H3K4me1_diff_cond1_6407
chr14	37732128	37732758	aRE	NKX2-1WT_H3K27ac_vs_NKX2-1cKO_H3K27ac_diff_common_14743,NKX2-1WT_H3K4me1_vs_NKX2-1cKO_H3K4me1_diff_common_31907,NKX2-1WT_H3K27ac_vs_NKX2-1cKO_H3K27ac_diff_cond1_3071
chr14	45580239	45580807	aRE	NKX2-1WT_H3K4me1_vs_NKX2-1cKO_H3K4me1_diff_common_31961,NKX2-1WT_H3K27ac_vs_NKX2-1cKO_H3K27ac_diff_cond1_3073
chr14	47259168	47259713	aRE	NKX2-1WT_H3K4me1_vs_NKX2-1cKO_H3K4me1_diff_common_32019,NKX2-1WT_H3K27me3_vs_NKX2-1cKO_H3K27me3_diff_cond2_810
chr14	48508906	48511417	aRE	NKX2-1WT_H3K27ac_vs_NKX2-1cKO_H3K27ac_diff_common_14817,NKX2-1WT_H3K4me1_vs_NKX2-1cKO_H3K4me1_diff_common_32101,NKX2-1WT_H3K4me1_vs_NKX2-1cKO_H3K4me1_diff_cond1_6448,NKX2-1WT_H3K4me1_vs_NKX2-1cKO_H3K4me1_diff_common_32102,NKX2-1WT_H3K27ac_vs_NKX2-1cKO_H3K27ac_diff_cond1_3079,NKX2-1WT_H3K27ac_vs_NKX2-1cKO_H3K27ac_diff_common_14818,NKX2-1WT_H3K4me1_vs_NKX2-1cKO_H3K4me1_diff_common_32103,NKX2-1WT_H3…
chr14	48658462	48659288	aRE	NKX2-1WT_H3K4me1_vs_NKX2-1cKO_H3K4me1_diff_common_32118,NKX2-1WT_H3K27ac_vs_NKX2-1cKO_H3K27ac_diff_cond1_3081
chr14	49284216	49288239	aRE	NKX2-1WT_H3K27me3_vs_NKX2-1cKO_H3K27me3_diff_common_4700,NKX2-1WT_H3K4me1_vs_NKX2-1cKO_H3K4me1_diff_common_32189,NKX2-1WT_H3K27ac_vs_NKX2-1cKO_H3K27ac_diff_common_14849,NKX2-1WT_H3K4me1_vs_NKX2-1cKO_H3K4me1_diff_cond1_6465,NKX2-1WT_H3K4me1_vs_NKX2-1cKO_H3K4me1_diff_common_32190,NKX2-1WT_H3K27ac_vs_NKX2-1cKO_H3K27ac_diff_common_14850,NKX2-1WT_H3K4me1_vs_NKX2-1cKO_H3K4me1_diff_common_32191,NKX2-1WT…
chr14	49288372	49290372	aRE	NKX2-1WT_H3K4me1_vs_NKX2-1cKO_H3K4me1_diff_common_32192,NKX2-1WT_H3K27me3_vs_NKX2-1cKO_H3K27me3_diff_common_4701,NKX2-1WT_H3K27ac_vs_NKX2-1cKO_H3K27ac_diff_common_14851,NKX2-1WT_H3K4me1_vs_NKX2-1cKO_H3K4me1_diff_cond1_6466,NKX2-1WT_H3K4me1_vs_NKX2-1cKO_H3K4me1_diff_common_32193,NKX2-1WT_H3K27ac_vs_NKX2-1cKO_H3K27ac_diff_common_14852,NKX2-1WT_H3K27ac_vs_NKX2-1cKO_H3K27ac_diff_cond1_3082
chr14	49292301	49295304	aRE	NKX2-1WT_H3K27me3_vs_NKX2-1cKO_H3K27me3_diff_common_4704,NKX2-1WT_H3K4me1_vs_NKX2-1cKO_H3K4me1_diff_common_32195,NKX2-1WT_H3K4me1_vs_NKX2-1cKO_H3K4me1_diff_common_32196,NKX2-1WT_H3K27ac_vs_NKX2-1cKO_H3K27ac_diff_common_14853,NKX2-1WT_H3K27me3_vs_NKX2-1cKO_H3K27me3_diff_cond2_813
chr14	49355930	49356290	aRE	NKX2-1WT_H3K4me1_vs_NKX2-1cKO_H3K4me1_diff_common_32199,NKX2-1WT_H3K27me3_vs_NKX2-1cKO_H3K27me3_diff_cond2_814
chr14	49370555	49374244	aRE	NKX2-1WT_H3K27me3_vs_NKX2-1cKO_H3K27me3_diff_common_4715,NKX2-1WT_H3K4me1_vs_NKX2-1cKO_H3K4me1_diff_cond1_6469,NKX2-1WT_H3K4me1_vs_NKX2-1cKO_H3K4me1_diff_common_32205,NKX2-1WT_H3K27me3_vs_NKX2-1cKO_H3K27me3_diff_cond2_816,NKX2-1WT_H3K27ac_vs_NKX2-1cKO_H3K27ac_diff_common_14856,NKX2-1WT_H3K27ac_vs_NKX2-1cKO_H3K27ac_diff_cond1_3083,NKX2-1WT_H3K27ac_vs_NKX2-1cKO_H3K27ac_diff_common_14857
chr14	49434410	49435926	aRE	NKX2-1WT_H3K4me1_vs_NKX2-1cKO_H3K4me1_diff_common_32213,NKX2-1WT_H3K27ac_vs_NKX2-1cKO_H3K27ac_diff_cond1_3084
chr14	49535061	49535771	aRE	NKX2-1WT_H3K4me1_vs_NKX2-1cKO_H3K4me1_diff_common_32224,NKX2-1WT_H3K27ac_vs_NKX2-1cKO_H3K27ac_diff_cond1_3085
chr14	49536001	49536793	aRE	NKX2-1WT_H3K4me1_vs_NKX2-1cKO_H3K4me1_diff_common_32225,NKX2-1WT_H3K27ac_vs_NKX2-1cKO_H3K27ac_diff_cond1_3086,NKX2-1WT_H3K4me1_vs_NKX2-1cKO_H3K4me1_diff_cond1_6476,NKX2-1WT_H3K4me1_vs_NKX2-1cKO_H3K4me1_diff_common_32226,NKX2-1WT_H3K4me1_vs_NKX2-1cKO_H3K4me1_diff_cond1_6477
chr14	55248869	55250046	aRE	NKX2-1WT_H3K27ac_vs_NKX2-1cKO_H3K27ac_diff_cond1_3090,NKX2-1WT_H3K4me1_vs_NKX2-1cKO_H3K4me1_diff_cond1_6504,NKX2-1WT_H3K4me1_vs_NKX2-1cKO_H3K4me1_diff_common_32398,NKX2-1WT_H3K27ac_vs_NKX2-1cKO_H3K27ac_diff_common_14936
chr14	55250124	55250796	aRE	NKX2-1WT_H3K27ac_vs_NKX2-1cKO_H3K27ac_diff_cond1_3091,NKX2-1WT_H3K4me1_vs_NKX2-1cKO_H3K4me1_diff_common_32399,NKX2-1WT_H3K4me1_vs_NKX2-1cKO_H3K4me1_diff_cond1_6505
chr14	55670819	55671791	aRE	NKX2-1WT_H3K27ac_vs_NKX2-1cKO_H3K27ac_diff_common_14959,NKX2-1WT_H3K27ac_vs_NKX2-1cKO_H3K27ac_diff_cond1_3092,NKX2-1WT_H3K4me1_vs_NKX2-1cKO_H3K4me1_diff_common_32432,NKX2-1WT_H3K27ac_vs_NKX2-1cKO_H3K27ac_diff_common_14960
chr14	55672197	55675101	aRE	NKX2-1WT_H3K27ac_vs_NKX2-1cKO_H3K27ac_diff_cond1_3093,NKX2-1WT_H3K4me1_vs_NKX2-1cKO_H3K4me1_diff_common_32433,NKX2-1WT_H3K27ac_vs_NKX2-1cKO_H3K27ac_diff_common_14961,NKX2-1WT_H3K27ac_vs_NKX2-1cKO_H3K27ac_diff_cond1_3094,NKX2-1WT_H3K4me1_vs_NKX2-1cKO_H3K4me1_diff_cond1_6510,NKX2-1WT_H3K4me1_vs_NKX2-1cKO_H3K4me1_diff_common_32434,NKX2-1WT_H3K4me1_vs_NKX2-1cKO_H3K4me1_diff_cond1_6511,NKX2-1WT_H3K27a…
chr14	56097242	56098224	aRE	NKX2-1WT_H3K4me1_vs_NKX2-1cKO_H3K4me1_diff_common_32466,NKX2-1WT_H3K27ac_vs_NKX2-1cKO_H3K27ac_diff_cond1_3096,NKX2-1WT_H3K27ac_vs_NKX2-1cKO_H3K27ac_diff_common_14985
chr14	56102920	56103952	aRE	NKX2-1WT_H3K4me1_vs_NKX2-1cKO_H3K4me1_diff_cond1_6520,NKX2-1WT_H3K27ac_vs_NKX2-1cKO_H3K27ac_diff_cond1_3097,NKX2-1WT_H3K4me1_vs_NKX2-1cKO_H3K4me1_diff_common_32467,NKX2-1WT_H3K4me1_vs_NKX2-1cKO_H3K4me1_diff_cond1_6521
chr14	58352287	58352950	aRE	NKX2-1WT_H3K27ac_vs_NKX2-1cKO_H3K27ac_diff_cond1_3102,NKX2-1WT_H3K4me1_vs_NKX2-1cKO_H3K4me1_diff_common_32568
chr14	61027369	61030973	aRE	NKX2-1WT_H3K27ac_vs_NKX2-1cKO_H3K27ac_diff_cond1_3105,NKX2-1WT_H3K4me1_vs_NKX2-1cKO_H3K4me1_diff_common_32695,NKX2-1WT_H3K27ac_vs_NKX2-1cKO_H3K27ac_diff_common_15072,NKX2-1WT_H3K27ac_vs_NKX2-1cKO_H3K27ac_diff_cond1_3106,NKX2-1WT_H3K27ac_vs_NKX2-1cKO_H3K27ac_diff_common_15073,NKX2-1WT_H3K4me1_vs_NKX2-1cKO_H3K4me1_diff_common_32696,NKX2-1WT_H3K27ac_vs_NKX2-1cKO_H3K27ac_diff_cond1_3107,NKX2-1WT_H3K4…
chr14	61779709	61781041	aRE	NKX2-1WT_H3K4me1_vs_NKX2-1cKO_H3K4me1_diff_common_32767,NKX2-1WT_H3K27ac_vs_NKX2-1cKO_H3K27ac_diff_cond1_3108,NKX2-1WT_H3K4me1_vs_NKX2-1cKO_H3K4me1_diff_cond1_6556
chr14	61946508	61947554	aRE	NKX2-1WT_H3K4me1_vs_NKX2-1cKO_H3K4me1_diff_common_32779,NKX2-1WT_H3K27ac_vs_NKX2-1cKO_H3K27ac_diff_common_15132,NKX2-1WT_H3K27ac_vs_NKX2-1cKO_H3K27ac_diff_cond1_3109
chr14	61949041	61950677	aRE	NKX2-1WT_H3K27ac_vs_NKX2-1cKO_H3K27ac_diff_common_15133,NKX2-1WT_H3K4me1_vs_NKX2-1cKO_H3K4me1_diff_common_32780,NKX2-1WT_H3K27ac_vs_NKX2-1cKO_H3K27ac_diff_cond1_3110,NKX2-1WT_H3K4me1_vs_NKX2-1cKO_H3K4me1_diff_cond1_6557,NKX2-1WT_H3K27ac_vs_NKX2-1cKO_H3K27ac_diff_cond1_3111
chr14	61966250	61967182	aRE	NKX2-1WT_H3K27ac_vs_NKX2-1cKO_H3K27ac_diff_cond1_3114,NKX2-1WT_H3K4me1_vs_NKX2-1cKO_H3K4me1_diff_common_32781,NKX2-1WT_H3K27ac_vs_NKX2-1cKO_H3K27ac_diff_common_15137,NKX2-1WT_H3K27ac_vs_NKX2-1cKO_H3K27ac_diff_cond1_3115
chr14	62789987	62791456	aRE	NKX2-1WT_H3K27ac_vs_NKX2-1cKO_H3K27ac_diff_cond1_3122,NKX2-1WT_H3K4me1_vs_NKX2-1cKO_H3K4me1_diff_common_32833,NKX2-1WT_H3K27ac_vs_NKX2-1cKO_H3K27ac_diff_common_15169,NKX2-1WT_H3K27ac_vs_NKX2-1cKO_H3K27ac_diff_cond1_3123,NKX2-1WT_H3K27ac_vs_NKX2-1cKO_H3K27ac_diff_common_15170
chr14	63032987	63037269	aRE	NKX2-1WT_H3K27ac_vs_NKX2-1cKO_H3K27ac_diff_common_15231,NKX2-1WT_H3K4me1_vs_NKX2-1cKO_H3K4me1_diff_common_32868,NKX2-1WT_H3K27ac_vs_NKX2-1cKO_H3K27ac_diff_cond1_3128,NKX2-1WT_H3K4me1_vs_NKX2-1cKO_H3K4me1_diff_cond1_6575,NKX2-1WT_H3K4me1_vs_NKX2-1cKO_H3K4me1_diff_common_32869
chr14	63256571	63257303	aRE	NKX2-1WT_H3K4me1_vs_NKX2-1cKO_H3K4me1_diff_common_32892,NKX2-1WT_H3K27ac_vs_NKX2-1cKO_H3K27ac_diff_cond1_3136
chr14	64079578	64080224	aRE	NKX2-1WT_H3K4me1_vs_NKX2-1cKO_H3K4me1_diff_common_32933,NKX2-1WT_H3K27ac_vs_NKX2-1cKO_H3K27ac_diff_cond1_3138,NKX2-1WT_H3K27ac_vs_NKX2-1cKO_H3K27ac_diff_common_15271
chr14	64161554	64163466	aRE	NKX2-1WT_H3K4me1_vs_NKX2-1cKO_H3K4me1_diff_common_32937,NKX2-1WT_H3K27ac_vs_NKX2-1cKO_H3K27ac_diff_cond1_3139,NKX2-1WT_H3K27ac_vs_NKX2-1cKO_H3K27ac_diff_common_15272,NKX2-1WT_H3K4me1_vs_NKX2-1cKO_H3K4me1_diff_common_32938
chr14	64226524	64228262	aRE	NKX2-1WT_H3K4me1_vs_NKX2-1cKO_H3K4me1_diff_common_32940,NKX2-1WT_H3K27ac_vs_NKX2-1cKO_H3K27ac_diff_cond1_3140
chr14	64765653	64766093	aRE	NKX2-1WT_H3K4me1_vs_NKX2-1cKO_H3K4me1_diff_common_32973,NKX2-1WT_H3K27ac_vs_NKX2-1cKO_H3K27ac_diff_cond1_3141
chr14	64841255	64842404	aRE	NKX2-1WT_H3K27ac_vs_NKX2-1cKO_H3K27ac_diff_cond1_3144,NKX2-1WT_H3K4me1_vs_NKX2-1cKO_H3K4me1_diff_common_32981
chr14	64843674	64844683	aRE	NKX2-1WT_H3K27ac_vs_NKX2-1cKO_H3K27ac_diff_common_15294,NKX2-1WT_H3K4me1_vs_NKX2-1cKO_H3K4me1_diff_cond1_6597,NKX2-1WT_H3K27ac_vs_NKX2-1cKO_H3K27ac_diff_cond1_3146,NKX2-1WT_H3K4me1_vs_NKX2-1cKO_H3K4me1_diff_common_32982,NKX2-1WT_H3K4me1_vs_NKX2-1cKO_H3K4me1_diff_cond1_6598,NKX2-1WT_H3K4me1_vs_NKX2-1cKO_H3K4me1_diff_common_32983
chr14	64928459	64930851	aRE	NKX2-1WT_H3K4me1_vs_NKX2-1cKO_H3K4me1_diff_cond1_6602,NKX2-1WT_H3K27ac_vs_NKX2-1cKO_H3K27ac_diff_cond1_3154,NKX2-1WT_H3K4me1_vs_NKX2-1cKO_H3K4me1_diff_cond1_6603,NKX2-1WT_H3K4me1_vs_NKX2-1cKO_H3K4me1_diff_common_32998,NKX2-1WT_H3K4me1_vs_NKX2-1cKO_H3K4me1_diff_cond1_6604,NKX2-1WT_H3K27ac_vs_NKX2-1cKO_H3K27ac_diff_common_15317,NKX2-1WT_H3K4me1_vs_NKX2-1cKO_H3K4me1_diff_common_32999,NKX2-1WT_H3K27a…
chr14	64992962	64995136	aRE	NKX2-1WT_H3K27ac_vs_NKX2-1cKO_H3K27ac_diff_cond1_3156,NKX2-1WT_H3K27ac_vs_NKX2-1cKO_H3K27ac_diff_common_15328,NKX2-1WT_H3K4me1_vs_NKX2-1cKO_H3K4me1_diff_common_33013,NKX2-1WT_H3K4me1_vs_NKX2-1cKO_H3K4me1_diff_common_33014
chr14	65027043	65027696	aRE	NKX2-1WT_H3K4me1_vs_NKX2-1cKO_H3K4me1_diff_common_33024,NKX2-1WT_H3K4me1_vs_NKX2-1cKO_H3K4me1_diff_cond1_6611,NKX2-1WT_H3K27me3_vs_NKX2-1cKO_H3K27me3_diff_cond2_827,NKX2-1WT_H3K27ac_vs_NKX2-1cKO_H3K27ac_diff_common_15338
chr14	65100444	65101175	aRE	NKX2-1WT_H3K4me1_vs_NKX2-1cKO_H3K4me1_diff_common_33034,NKX2-1WT_H3K27ac_vs_NKX2-1cKO_H3K27ac_diff_cond1_3160,NKX2-1WT_H3K27ac_vs_NKX2-1cKO_H3K27ac_diff_common_15348,NKX2-1WT_H3K27ac_vs_NKX2-1cKO_H3K27ac_diff_cond1_3161
chr14	65215596	65218035	aRE	NKX2-1WT_H3K27ac_vs_NKX2-1cKO_H3K27ac_diff_common_15362,NKX2-1WT_H3K4me1_vs_NKX2-1cKO_H3K4me1_diff_common_33055,NKX2-1WT_H3K27ac_vs_NKX2-1cKO_H3K27ac_diff_cond1_3165,NKX2-1WT_H3K27ac_vs_NKX2-1cKO_H3K27ac_diff_common_15363,NKX2-1WT_H3K27ac_vs_NKX2-1cKO_H3K27ac_diff_cond1_3166,NKX2-1WT_H3K27ac_vs_NKX2-1cKO_H3K27ac_diff_common_15364
chr14	65754152	65754883	aRE	NKX2-1WT_H3K4me1_vs_NKX2-1cKO_H3K4me1_diff_common_33087,NKX2-1WT_H3K27ac_vs_NKX2-1cKO_H3K27ac_diff_common_15382,NKX2-1WT_H3K27ac_vs_NKX2-1cKO_H3K27ac_diff_cond1_3167
chr14	65999497	66000648	aRE	NKX2-1WT_H3K4me1_vs_NKX2-1cKO_H3K4me1_diff_common_33112,NKX2-1WT_H3K27ac_vs_NKX2-1cKO_H3K27ac_diff_cond1_3169,NKX2-1WT_H3K27ac_vs_NKX2-1cKO_H3K27ac_diff_common_15395
chr14	67308742	67309586	aRE	NKX2-1WT_H3K27ac_vs_NKX2-1cKO_H3K27ac_diff_cond1_3174,NKX2-1WT_H3K4me1_vs_NKX2-1cKO_H3K4me1_diff_common_33188,NKX2-1WT_H3K27ac_vs_NKX2-1cKO_H3K27ac_diff_cond1_3175
chr14	67715612	67716028	aRE	NKX2-1WT_H3K27ac_vs_NKX2-1cKO_H3K27ac_diff_cond1_3179,NKX2-1WT_H3K4me1_vs_NKX2-1cKO_H3K4me1_diff_common_33218,NKX2-1WT_H3K4me1_vs_NKX2-1cKO_H3K4me1_diff_cond1_6637
chr14	67716248	67717192	aRE	NKX2-1WT_H3K4me1_vs_NKX2-1cKO_H3K4me1_diff_common_33219,NKX2-1WT_H3K27ac_vs_NKX2-1cKO_H3K27ac_diff_cond1_3180,NKX2-1WT_H3K4me1_vs_NKX2-1cKO_H3K4me1_diff_cond1_6638
chr14	67753470	67754924	aRE	NKX2-1WT_H3K27ac_vs_NKX2-1cKO_H3K27ac_diff_cond1_3181,NKX2-1WT_H3K4me1_vs_NKX2-1cKO_H3K4me1_diff_common_33223,NKX2-1WT_H3K27ac_vs_NKX2-1cKO_H3K27ac_diff_common_15457,NKX2-1WT_H3K4me1_vs_NKX2-1cKO_H3K4me1_diff_cond1_6639,NKX2-1WT_H3K27ac_vs_NKX2-1cKO_H3K27ac_diff_cond1_3182,NKX2-1WT_H3K4me1_vs_NKX2-1cKO_H3K4me1_diff_common_33224
chr14	67755027	67756006	aRE	NKX2-1WT_H3K27ac_vs_NKX2-1cKO_H3K27ac_diff_cond1_3183,NKX2-1WT_H3K4me1_vs_NKX2-1cKO_H3K4me1_diff_common_33225
chr14	67760601	67761267	aRE	NKX2-1WT_H3K27ac_vs_NKX2-1cKO_H3K27ac_diff_common_15458,NKX2-1WT_H3K4me1_vs_NKX2-1cKO_H3K4me1_diff_common_33227,NKX2-1WT_H3K27ac_vs_NKX2-1cKO_H3K27ac_diff_cond1_3184
chr14	67761347	67761724	aRE	NKX2-1WT_H3K27ac_vs_NKX2-1cKO_H3K27ac_diff_cond1_3185,NKX2-1WT_H3K4me1_vs_NKX2-1cKO_H3K4me1_diff_common_33228
chr14	68155526	68156636	aRE	NKX2-1WT_H3K4me1_vs_NKX2-1cKO_H3K4me1_diff_cond1_6648,NKX2-1WT_H3K4me1_vs_NKX2-1cKO_H3K4me1_diff_common_33260,NKX2-1WT_H3K27ac_vs_NKX2-1cKO_H3K27ac_diff_common_15462,NKX2-1WT_H3K4me1_vs_NKX2-1cKO_H3K4me1_diff_cond1_6649,NKX2-1WT_H3K27ac_vs_NKX2-1cKO_H3K27ac_diff_cond1_3186
chr14	68160186	68160763	aRE	NKX2-1WT_H3K27ac_vs_NKX2-1cKO_H3K27ac_diff_common_15463,NKX2-1WT_H3K4me1_vs_NKX2-1cKO_H3K4me1_diff_common_33261,NKX2-1WT_H3K27ac_vs_NKX2-1cKO_H3K27ac_diff_cond1_3187
chr14	68169310	68170037	aRE	NKX2-1WT_H3K4me1_vs_NKX2-1cKO_H3K4me1_diff_common_33262,NKX2-1WT_H3K4me1_vs_NKX2-1cKO_H3K4me1_diff_cond1_6650,NKX2-1WT_H3K27ac_vs_NKX2-1cKO_H3K27ac_diff_cond1_3188
chr14	69807694	69809802	aRE	NKX2-1WT_H3K27me3_vs_NKX2-1cKO_H3K27me3_diff_common_4865,NKX2-1WT_H3K4me1_vs_NKX2-1cKO_H3K4me1_diff_common_33344,NKX2-1WT_H3K27me3_vs_NKX2-1cKO_H3K27me3_diff_cond2_831,NKX2-1WT_H3K27me3_vs_NKX2-1cKO_H3K27me3_diff_common_4866
chr14	70252525	70252913	aRE	NKX2-1WT_H3K4me1_vs_NKX2-1cKO_H3K4me1_diff_common_33368,NKX2-1WT_H3K27ac_vs_NKX2-1cKO_H3K27ac_diff_cond1_3189
chr14	70254428	70255941	aRE	NKX2-1WT_H3K27ac_vs_NKX2-1cKO_H3K27ac_diff_cond1_3190,NKX2-1WT_H3K4me1_vs_NKX2-1cKO_H3K4me1_diff_common_33370,NKX2-1WT_H3K27ac_vs_NKX2-1cKO_H3K27ac_diff_common_15498
chr14	70602929	70604180	aRE	NKX2-1WT_H3K4me1_vs_NKX2-1cKO_H3K4me1_diff_common_33427,NKX2-1WT_H3K27ac_vs_NKX2-1cKO_H3K27ac_diff_common_15525,NKX2-1WT_H3K27ac_vs_NKX2-1cKO_H3K27ac_diff_cond1_3192
chr14	70646457	70646814	aRE	NKX2-1WT_H3K4me1_vs_NKX2-1cKO_H3K4me1_diff_cond1_6684,NKX2-1WT_H3K27ac_vs_NKX2-1cKO_H3K27ac_diff_cond1_3193,NKX2-1WT_H3K4me1_vs_NKX2-1cKO_H3K4me1_diff_common_33432
chr14	75307201	75307924	aRE	NKX2-1WT_H3K4me1_vs_NKX2-1cKO_H3K4me1_diff_common_33599,NKX2-1WT_H3K27ac_vs_NKX2-1cKO_H3K27ac_diff_cond1_3202
chr14	75831109	75833499	aRE	NKX2-1WT_H3K4me1_vs_NKX2-1cKO_H3K4me1_diff_cond1_6736,NKX2-1WT_H3K27ac_vs_NKX2-1cKO_H3K27ac_diff_common_15595,NKX2-1WT_H3K27ac_vs_NKX2-1cKO_H3K27ac_diff_cond1_3204,NKX2-1WT_H3K4me1_vs_NKX2-1cKO_H3K4me1_diff_common_33626,NKX2-1WT_H3K27ac_vs_NKX2-1cKO_H3K27ac_diff_common_15596,NKX2-1WT_H3K4me1_vs_NKX2-1cKO_H3K4me1_diff_common_33627,NKX2-1WT_H3K27ac_vs_NKX2-1cKO_H3K27ac_diff_common_15597,NKX2-1WT_H3…
chr14	76229355	76229948	aRE	NKX2-1WT_H3K27ac_vs_NKX2-1cKO_H3K27ac_diff_cond1_3211,NKX2-1WT_H3K4me1_vs_NKX2-1cKO_H3K4me1_diff_common_33666
chr14	76275800	76277124	aRE	NKX2-1WT_H3K4me1_vs_NKX2-1cKO_H3K4me1_diff_common_33676,NKX2-1WT_H3K27ac_vs_NKX2-1cKO_H3K27ac_diff_common_15629,NKX2-1WT_H3K27ac_vs_NKX2-1cKO_H3K27ac_diff_cond1_3212
chr14	76299511	76301099	aRE	NKX2-1WT_H3K4me1_vs_NKX2-1cKO_H3K4me1_diff_common_33679,NKX2-1WT_H3K27ac_vs_NKX2-1cKO_H3K27ac_diff_cond1_3214,NKX2-1WT_H3K27ac_vs_NKX2-1cKO_H3K27ac_diff_common_15631
chr14	76860660	76861428	aRE	NKX2-1WT_H3K4me1_vs_NKX2-1cKO_H3K4me1_diff_common_33720,NKX2-1WT_H3K27ac_vs_NKX2-1cKO_H3K27ac_diff_cond1_3215
chr14	77281816	77283781	aRE	NKX2-1WT_H3K4me1_vs_NKX2-1cKO_H3K4me1_diff_common_33767,NKX2-1WT_H3K27ac_vs_NKX2-1cKO_H3K27ac_diff_common_15678,NKX2-1WT_H3K4me1_vs_NKX2-1cKO_H3K4me1_diff_common_33768,NKX2-1WT_H3K27ac_vs_NKX2-1cKO_H3K27ac_diff_cond1_3217,NKX2-1WT_H3K4me1_vs_NKX2-1cKO_H3K4me1_diff_cond1_6759,NKX2-1WT_H3K4me1_vs_NKX2-1cKO_H3K4me1_diff_common_33769,NKX2-1WT_H3K27ac_vs_NKX2-1cKO_H3K27ac_diff_common_15679,NKX2-1WT_H3…
chr14	77574110	77574366	aRE	NKX2-1WT_H3K27ac_vs_NKX2-1cKO_H3K27ac_diff_cond1_3219,NKX2-1WT_H3K4me1_vs_NKX2-1cKO_H3K4me1_diff_common_33786
chr14	77988977	77989578	aRE	NKX2-1WT_H3K27ac_vs_NKX2-1cKO_H3K27ac_diff_common_15714,NKX2-1WT_H3K27ac_vs_NKX2-1cKO_H3K27ac_diff_cond1_3222,NKX2-1WT_H3K4me1_vs_NKX2-1cKO_H3K4me1_diff_common_33842
chr14	78068339	78070440	aRE	NKX2-1WT_H3K27ac_vs_NKX2-1cKO_H3K27ac_diff_common_15731,NKX2-1WT_H3K4me1_vs_NKX2-1cKO_H3K4me1_diff_common_33866,NKX2-1WT_H3K27ac_vs_NKX2-1cKO_H3K27ac_diff_cond1_3223,NKX2-1WT_H3K27ac_vs_NKX2-1cKO_H3K27ac_diff_common_15732,NKX2-1WT_H3K4me1_vs_NKX2-1cKO_H3K4me1_diff_common_33867,NKX2-1WT_H3K27ac_vs_NKX2-1cKO_H3K27ac_diff_cond1_3224,NKX2-1WT_H3K27ac_vs_NKX2-1cKO_H3K27ac_diff_common_15733
chr14	80100478	80101768	aRE	NKX2-1WT_H3K4me1_vs_NKX2-1cKO_H3K4me1_diff_common_33998,NKX2-1WT_H3K27ac_vs_NKX2-1cKO_H3K27ac_diff_common_15813,NKX2-1WT_H3K27ac_vs_NKX2-1cKO_H3K27ac_diff_cond1_3227,NKX2-1WT_H3K27ac_vs_NKX2-1cKO_H3K27ac_diff_cond1_3228,NKX2-1WT_H3K27ac_vs_NKX2-1cKO_H3K27ac_diff_common_15814
chr14	80439588	80440045	aRE	NKX2-1WT_H3K4me1_vs_NKX2-1cKO_H3K4me1_diff_common_34034,NKX2-1WT_H3K27ac_vs_NKX2-1cKO_H3K27ac_diff_cond1_3231
chr14	86660965	86661955	aRE	NKX2-1WT_H3K4me1_vs_NKX2-1cKO_H3K4me1_diff_common_34085,NKX2-1WT_H3K27ac_vs_NKX2-1cKO_H3K27ac_diff_common_15855,NKX2-1WT_H3K27ac_vs_NKX2-1cKO_H3K27ac_diff_cond1_3240,NKX2-1WT_H3K27ac_vs_NKX2-1cKO_H3K27ac_diff_common_15856
chr14	86889640	86890639	aRE	NKX2-1WT_H3K4me1_vs_NKX2-1cKO_H3K4me1_diff_cond1_6803,NKX2-1WT_H3K4me1_vs_NKX2-1cKO_H3K4me1_diff_common_34095,NKX2-1WT_H3K27ac_vs_NKX2-1cKO_H3K27ac_diff_cond1_3242,NKX2-1WT_H3K27ac_vs_NKX2-1cKO_H3K27ac_diff_common_15859,NKX2-1WT_H3K27me3_vs_NKX2-1cKO_H3K27me3_diff_cond2_847,NKX2-1WT_H3K4me1_vs_NKX2-1cKO_H3K4me1_diff_cond1_6804
chr14	87128808	87129958	aRE	NKX2-1WT_H3K4me1_vs_NKX2-1cKO_H3K4me1_diff_cond1_6807,NKX2-1WT_H3K4me1_vs_NKX2-1cKO_H3K4me1_diff_common_34102,NKX2-1WT_H3K27ac_vs_NKX2-1cKO_H3K27ac_diff_cond1_3243
chr14	87337665	87338262	aRE	NKX2-1WT_H3K4me1_vs_NKX2-1cKO_H3K4me1_diff_common_34113,NKX2-1WT_H3K27ac_vs_NKX2-1cKO_H3K27ac_diff_cond1_3246
chr14	94361812	94362322	aRE	NKX2-1WT_H3K4me1_vs_NKX2-1cKO_H3K4me1_diff_common_34176,NKX2-1WT_H3K27ac_vs_NKX2-1cKO_H3K27ac_diff_common_15885,NKX2-1WT_H3K27ac_vs_NKX2-1cKO_H3K27ac_diff_cond1_3256
chr14	97987496	97988227	aRE	NKX2-1WT_H3K4me1_vs_NKX2-1cKO_H3K4me1_diff_common_34197,NKX2-1WT_H3K27ac_vs_NKX2-1cKO_H3K27ac_diff_common_15890,NKX2-1WT_H3K27ac_vs_NKX2-1cKO_H3K27ac_diff_cond1_3258
chr14	98463468	98463817	aRE	NKX2-1WT_H3K4me1_vs_NKX2-1cKO_H3K4me1_diff_common_34209,NKX2-1WT_H3K27me3_vs_NKX2-1cKO_H3K27me3_diff_cond2_857
chr14	98469990	98471457	aRE	NKX2-1WT_H3K27me3_vs_NKX2-1cKO_H3K27me3_diff_common_4930,NKX2-1WT_H3K27me3_vs_NKX2-1cKO_H3K27me3_diff_cond2_862,NKX2-1WT_H3K4me1_vs_NKX2-1cKO_H3K4me1_diff_common_34210,NKX2-1WT_H3K27ac_vs_NKX2-1cKO_H3K27ac_diff_cond1_3260,NKX2-1WT_H3K27ac_vs_NKX2-1cKO_H3K27ac_diff_cond1_3261
chr14	98471731	98473409	aRE	NKX2-1WT_H3K4me1_vs_NKX2-1cKO_H3K4me1_diff_common_34211,NKX2-1WT_H3K27ac_vs_NKX2-1cKO_H3K27ac_diff_common_15892,NKX2-1WT_H3K27ac_vs_NKX2-1cKO_H3K27ac_diff_cond1_3262,NKX2-1WT_H3K27ac_vs_NKX2-1cKO_H3K27ac_diff_cond1_3263
chr14	98494464	98495195	aRE	NKX2-1WT_H3K4me1_vs_NKX2-1cKO_H3K4me1_diff_common_34212,NKX2-1WT_H3K27me3_vs_NKX2-1cKO_H3K27me3_diff_cond2_878
chr14	98565667	98568630	aRE	NKX2-1WT_H3K27me3_vs_NKX2-1cKO_H3K27me3_diff_common_4933,NKX2-1WT_H3K4me1_vs_NKX2-1cKO_H3K4me1_diff_common_34216,NKX2-1WT_H3K4me1_vs_NKX2-1cKO_H3K4me1_diff_cond1_6830,NKX2-1WT_H3K27ac_vs_NKX2-1cKO_H3K27ac_diff_cond1_3264,NKX2-1WT_H3K27me3_vs_NKX2-1cKO_H3K27me3_diff_cond2_881,NKX2-1WT_H3K27ac_vs_NKX2-1cKO_H3K27ac_diff_cond1_3265,NKX2-1WT_H3K4me1_vs_NKX2-1cKO_H3K4me1_diff_common_34217,NKX2-1WT_H3K2…
chr14	98568728	98569100	aRE	NKX2-1WT_H3K27ac_vs_NKX2-1cKO_H3K27ac_diff_cond1_3268,NKX2-1WT_H3K4me1_vs_NKX2-1cKO_H3K4me1_diff_common_34218
chr14	98571965	98572395	aRE	NKX2-1WT_H3K4me1_vs_NKX2-1cKO_H3K4me1_diff_common_34220,NKX2-1WT_H3K27me3_vs_NKX2-1cKO_H3K27me3_diff_cond2_883
chr15	100434989	100436505	aRE	NKX2-1WT_H3K4me1_vs_NKX2-1cKO_H3K4me1_diff_common_39003,NKX2-1WT_H3K27ac_vs_NKX2-1cKO_H3K27ac_diff_common_17928,NKX2-1WT_H3K27ac_vs_NKX2-1cKO_H3K27ac_diff_cond1_3810
chr15	100585283	100586342	aRE	NKX2-1WT_H3K27ac_vs_NKX2-1cKO_H3K27ac_diff_cond1_3811,NKX2-1WT_H3K4me1_vs_NKX2-1cKO_H3K4me1_diff_common_39011,NKX2-1WT_H3K27ac_vs_NKX2-1cKO_H3K27ac_diff_common_17932
chr15	101632220	101634194	aRE	NKX2-1WT_H3K27ac_vs_NKX2-1cKO_H3K27ac_diff_common_17968,NKX2-1WT_H3K4me1_vs_NKX2-1cKO_H3K4me1_diff_cond1_7769,NKX2-1WT_H3K27ac_vs_NKX2-1cKO_H3K27ac_diff_cond1_3814,NKX2-1WT_H3K4me1_vs_NKX2-1cKO_H3K4me1_diff_common_39089,NKX2-1WT_H3K27ac_vs_NKX2-1cKO_H3K27ac_diff_common_17969,NKX2-1WT_H3K27ac_vs_NKX2-1cKO_H3K27ac_diff_cond1_3815,NKX2-1WT_H3K27ac_vs_NKX2-1cKO_H3K27ac_diff_common_17970,NKX2-1WT_H3K4…
chr15	101838340	101838695	aRE	NKX2-1WT_H3K4me1_vs_NKX2-1cKO_H3K4me1_diff_common_39103,NKX2-1WT_H3K27ac_vs_NKX2-1cKO_H3K27ac_diff_cond1_3818
chr15	102185268	102190097	aRE	NKX2-1WT_H3K4me1_vs_NKX2-1cKO_H3K4me1_diff_common_39142,NKX2-1WT_H3K27ac_vs_NKX2-1cKO_H3K27ac_diff_common_17991,NKX2-1WT_H3K27me3_vs_NKX2-1cKO_H3K27me3_diff_common_5624,NKX2-1WT_H3K27me3_vs_NKX2-1cKO_H3K27me3_diff_common_5625,NKX2-1WT_H3K27ac_vs_NKX2-1cKO_H3K27ac_diff_cond1_3819,NKX2-1WT_H3K4me1_vs_NKX2-1cKO_H3K4me1_diff_cond1_7779,NKX2-1WT_H3K27ac_vs_NKX2-1cKO_H3K27ac_diff_cond1_3820,NKX2-1WT_H3…
chr15	102516321	102517182	aRE	NKX2-1WT_H3K4me1_vs_NKX2-1cKO_H3K4me1_diff_common_39175,NKX2-1WT_H3K27me3_vs_NKX2-1cKO_H3K27me3_diff_cond2_968
chr15	102964034	102967098	aRE	NKX2-1WT_H3K4me1_vs_NKX2-1cKO_H3K4me1_diff_cond1_7791,NKX2-1WT_H3K27ac_vs_NKX2-1cKO_H3K27ac_diff_common_18026,NKX2-1WT_H3K4me1_vs_NKX2-1cKO_H3K4me1_diff_common_39216,NKX2-1WT_H3K27ac_vs_NKX2-1cKO_H3K27ac_diff_cond1_3823,NKX2-1WT_H3K4me1_vs_NKX2-1cKO_H3K4me1_diff_common_39217,NKX2-1WT_H3K27ac_vs_NKX2-1cKO_H3K27ac_diff_cond1_3824,NKX2-1WT_H3K4me1_vs_NKX2-1cKO_H3K4me1_diff_cond1_7792,NKX2-1WT_H3K4me…
chr15	103343619	103345896	aRE	NKX2-1WT_H3K27ac_vs_NKX2-1cKO_H3K27ac_diff_cond1_3827,NKX2-1WT_H3K4me1_vs_NKX2-1cKO_H3K4me1_diff_cond1_7799,NKX2-1WT_H3K27ac_vs_NKX2-1cKO_H3K27ac_diff_common_18053,NKX2-1WT_H3K4me1_vs_NKX2-1cKO_H3K4me1_diff_common_39261
chr15	11268632	11270409	aRE	NKX2-1WT_H3K27ac_vs_NKX2-1cKO_H3K27ac_diff_cond1_3379,NKX2-1WT_H3K4me1_vs_NKX2-1cKO_H3K4me1_diff_common_35202,NKX2-1WT_H3K27ac_vs_NKX2-1cKO_H3K27ac_diff_cond1_3380
chr15	11309558	11310087	aRE	NKX2-1WT_H3K27ac_vs_NKX2-1cKO_H3K27ac_diff_cond1_3384,NKX2-1WT_H3K4me1_vs_NKX2-1cKO_H3K4me1_diff_common_35203
chr15	12295415	12296483	aRE	NKX2-1WT_H3K4me1_vs_NKX2-1cKO_H3K4me1_diff_common_35234,NKX2-1WT_H3K27ac_vs_NKX2-1cKO_H3K27ac_diff_cond1_3385,NKX2-1WT_H3K27ac_vs_NKX2-1cKO_H3K27ac_diff_common_16239,NKX2-1WT_H3K27ac_vs_NKX2-1cKO_H3K27ac_diff_cond1_3386
chr15	18329906	18330503	aRE	NKX2-1WT_H3K27ac_vs_NKX2-1cKO_H3K27ac_diff_cond1_3387,NKX2-1WT_H3K4me1_vs_NKX2-1cKO_H3K4me1_diff_common_35294
chr15	25552730	25554454	aRE	NKX2-1WT_H3K4me1_vs_NKX2-1cKO_H3K4me1_diff_common_35380,NKX2-1WT_H3K27me3_vs_NKX2-1cKO_H3K27me3_diff_common_5156,NKX2-1WT_H3K27me3_vs_NKX2-1cKO_H3K27me3_diff_cond2_937
chr15	27706566	27710766	aRE	NKX2-1WT_H3K27ac_vs_NKX2-1cKO_H3K27ac_diff_cond1_3392,NKX2-1WT_H3K4me1_vs_NKX2-1cKO_H3K4me1_diff_cond1_7031,NKX2-1WT_H3K4me1_vs_NKX2-1cKO_H3K4me1_diff_common_35489,NKX2-1WT_H3K27ac_vs_NKX2-1cKO_H3K27ac_diff_common_16309,NKX2-1WT_H3K27ac_vs_NKX2-1cKO_H3K27ac_diff_cond1_3393,NKX2-1WT_H3K27ac_vs_NKX2-1cKO_H3K27ac_diff_cond1_3394,NKX2-1WT_H3K27ac_vs_NKX2-1cKO_H3K27ac_diff_common_16310,NKX2-1WT_H3K27a…
chr15	27711396	27715902	aRE	NKX2-1WT_H3K27ac_vs_NKX2-1cKO_H3K27ac_diff_common_16312,NKX2-1WT_H3K4me1_vs_NKX2-1cKO_H3K4me1_diff_common_35490,NKX2-1WT_H3K4me1_vs_NKX2-1cKO_H3K4me1_diff_cond1_7033,NKX2-1WT_H3K27ac_vs_NKX2-1cKO_H3K27ac_diff_cond1_3395
chr15	27716804	27719207	aRE	NKX2-1WT_H3K4me1_vs_NKX2-1cKO_H3K4me1_diff_cond1_7034,NKX2-1WT_H3K27ac_vs_NKX2-1cKO_H3K27ac_diff_common_16313,NKX2-1WT_H3K4me1_vs_NKX2-1cKO_H3K4me1_diff_common_35492,NKX2-1WT_H3K27ac_vs_NKX2-1cKO_H3K27ac_diff_cond1_3396
chr15	27719346	27720373	aRE	NKX2-1WT_H3K27ac_vs_NKX2-1cKO_H3K27ac_diff_cond1_3397,NKX2-1WT_H3K4me1_vs_NKX2-1cKO_H3K4me1_diff_common_35493,NKX2-1WT_H3K27ac_vs_NKX2-1cKO_H3K27ac_diff_common_16314
chr15	27726372	27728754	aRE	NKX2-1WT_H3K4me1_vs_NKX2-1cKO_H3K4me1_diff_common_35495,NKX2-1WT_H3K27ac_vs_NKX2-1cKO_H3K27ac_diff_common_16318,NKX2-1WT_H3K27ac_vs_NKX2-1cKO_H3K27ac_diff_cond1_3399,NKX2-1WT_H3K27ac_vs_NKX2-1cKO_H3K27ac_diff_cond1_3400,NKX2-1WT_H3K27ac_vs_NKX2-1cKO_H3K27ac_diff_common_16319
chr15	27732548	27732923	aRE	NKX2-1WT_H3K4me1_vs_NKX2-1cKO_H3K4me1_diff_common_35497,NKX2-1WT_H3K27ac_vs_NKX2-1cKO_H3K27ac_diff_cond1_3401
chr15	27736180	27736714	aRE	NKX2-1WT_H3K4me1_vs_NKX2-1cKO_H3K4me1_diff_common_35498,NKX2-1WT_H3K27ac_vs_NKX2-1cKO_H3K27ac_diff_cond1_3404,NKX2-1WT_H3K4me1_vs_NKX2-1cKO_H3K4me1_diff_cond1_7036
chr15	29362796	29364162	aRE	NKX2-1WT_H3K4me1_vs_NKX2-1cKO_H3K4me1_diff_common_35561,NKX2-1WT_H3K27ac_vs_NKX2-1cKO_H3K27ac_diff_common_16334,NKX2-1WT_H3K27ac_vs_NKX2-1cKO_H3K27ac_diff_cond1_3408,NKX2-1WT_H3K4me1_vs_NKX2-1cKO_H3K4me1_diff_cond1_7043
chr15	30410415	30410766	aRE	NKX2-1WT_H3K4me1_vs_NKX2-1cKO_H3K4me1_diff_common_35586,NKX2-1WT_H3K27ac_vs_NKX2-1cKO_H3K27ac_diff_cond1_3412
chr15	30655911	30656888	aRE	NKX2-1WT_H3K4me1_vs_NKX2-1cKO_H3K4me1_diff_common_35612,NKX2-1WT_H3K27ac_vs_NKX2-1cKO_H3K27ac_diff_common_16344,NKX2-1WT_H3K27ac_vs_NKX2-1cKO_H3K27ac_diff_cond1_3415,NKX2-1WT_H3K27ac_vs_NKX2-1cKO_H3K27ac_diff_common_16345
chr15	31331341	31333319	aRE	NKX2-1WT_H3K27ac_vs_NKX2-1cKO_H3K27ac_diff_cond1_3422,NKX2-1WT_H3K4me1_vs_NKX2-1cKO_H3K4me1_diff_cond1_7058,NKX2-1WT_H3K27ac_vs_NKX2-1cKO_H3K27ac_diff_common_16353,NKX2-1WT_H3K4me1_vs_NKX2-1cKO_H3K4me1_diff_common_35647,NKX2-1WT_H3K27ac_vs_NKX2-1cKO_H3K27ac_diff_cond1_3423,NKX2-1WT_H3K27ac_vs_NKX2-1cKO_H3K27ac_diff_common_16354,NKX2-1WT_H3K4me1_vs_NKX2-1cKO_H3K4me1_diff_cond1_7059,NKX2-1WT_H3K27a…
chr15	32415022	32416014	aRE	NKX2-1WT_H3K4me1_vs_NKX2-1cKO_H3K4me1_diff_common_35706,NKX2-1WT_H3K27ac_vs_NKX2-1cKO_H3K27ac_diff_cond1_3426,NKX2-1WT_H3K4me1_vs_NKX2-1cKO_H3K4me1_diff_cond1_7065
chr15	34752990	34754072	aRE	NKX2-1WT_H3K27ac_vs_NKX2-1cKO_H3K27ac_diff_common_16388,NKX2-1WT_H3K4me1_vs_NKX2-1cKO_H3K4me1_diff_common_35744,NKX2-1WT_H3K27ac_vs_NKX2-1cKO_H3K27ac_diff_cond1_3428,NKX2-1WT_H3K27ac_vs_NKX2-1cKO_H3K27ac_diff_common_16389
chr15	34754248	34755538	aRE	NKX2-1WT_H3K4me1_vs_NKX2-1cKO_H3K4me1_diff_common_35745,NKX2-1WT_H3K27ac_vs_NKX2-1cKO_H3K27ac_diff_common_16390,NKX2-1WT_H3K27ac_vs_NKX2-1cKO_H3K27ac_diff_cond1_3429
chr15	34759028	34759558	aRE	NKX2-1WT_H3K27ac_vs_NKX2-1cKO_H3K27ac_diff_cond1_3431,NKX2-1WT_H3K4me1_vs_NKX2-1cKO_H3K4me1_diff_common_35746
chr15	34767491	34769007	aRE	NKX2-1WT_H3K4me1_vs_NKX2-1cKO_H3K4me1_diff_common_35748,NKX2-1WT_H3K27me3_vs_NKX2-1cKO_H3K27me3_diff_common_5187,NKX2-1WT_H3K27ac_vs_NKX2-1cKO_H3K27ac_diff_cond1_3432
chr15	34820342	34821371	aRE	NKX2-1WT_H3K4me1_vs_NKX2-1cKO_H3K4me1_diff_common_35751,NKX2-1WT_H3K27ac_vs_NKX2-1cKO_H3K27ac_diff_cond1_3435,NKX2-1WT_H3K27ac_vs_NKX2-1cKO_H3K27ac_diff_common_16391,NKX2-1WT_H3K4me1_vs_NKX2-1cKO_H3K4me1_diff_cond1_7076,NKX2-1WT_H3K4me1_vs_NKX2-1cKO_H3K4me1_diff_common_35752
chr15	36009040	36010322	aRE	NKX2-1WT_H3K4me1_vs_NKX2-1cKO_H3K4me1_diff_cond1_7080,NKX2-1WT_H3K27ac_vs_NKX2-1cKO_H3K27ac_diff_cond1_3438,NKX2-1WT_H3K4me1_vs_NKX2-1cKO_H3K4me1_diff_common_35780
chr15	36645494	36646669	aRE	NKX2-1WT_H3K27ac_vs_NKX2-1cKO_H3K27ac_diff_common_16414,NKX2-1WT_H3K4me1_vs_NKX2-1cKO_H3K4me1_diff_common_35813,NKX2-1WT_H3K27ac_vs_NKX2-1cKO_H3K27ac_diff_common_16415,NKX2-1WT_H3K27ac_vs_NKX2-1cKO_H3K27ac_diff_cond1_3439
chr15	37473059	37473306	aRE	NKX2-1WT_H3K4me1_vs_NKX2-1cKO_H3K4me1_diff_common_35868,NKX2-1WT_H3K27ac_vs_NKX2-1cKO_H3K27ac_diff_cond1_3441
chr15	38126782	38130876	aRE	NKX2-1WT_H3K27ac_vs_NKX2-1cKO_H3K27ac_diff_common_16449,NKX2-1WT_H3K4me1_vs_NKX2-1cKO_H3K4me1_diff_common_35905,NKX2-1WT_H3K27ac_vs_NKX2-1cKO_H3K27ac_diff_cond1_3442,NKX2-1WT_H3K27ac_vs_NKX2-1cKO_H3K27ac_diff_common_16450,NKX2-1WT_H3K4me1_vs_NKX2-1cKO_H3K4me1_diff_cond1_7102,NKX2-1WT_H3K4me1_vs_NKX2-1cKO_H3K4me1_diff_common_35906,NKX2-1WT_H3K4me1_vs_NKX2-1cKO_H3K4me1_diff_common_35907
chr15	38130964	38131793	aRE	NKX2-1WT_H3K4me1_vs_NKX2-1cKO_H3K4me1_diff_common_35908,NKX2-1WT_H3K27ac_vs_NKX2-1cKO_H3K27ac_diff_common_16451,NKX2-1WT_H3K27ac_vs_NKX2-1cKO_H3K27ac_diff_cond1_3443
chr15	38228150	38232602	aRE	NKX2-1WT_H3K27ac_vs_NKX2-1cKO_H3K27ac_diff_common_16453,NKX2-1WT_H3K4me1_vs_NKX2-1cKO_H3K4me1_diff_common_35913,NKX2-1WT_H3K27ac_vs_NKX2-1cKO_H3K27ac_diff_cond1_3445,NKX2-1WT_H3K4me1_vs_NKX2-1cKO_H3K4me1_diff_common_35914,NKX2-1WT_H3K27ac_vs_NKX2-1cKO_H3K27ac_diff_common_16454,NKX2-1WT_H3K4me1_vs_NKX2-1cKO_H3K4me1_diff_common_35915,NKX2-1WT_H3K27ac_vs_NKX2-1cKO_H3K27ac_diff_cond1_3446,NKX2-1WT_H3…
chr15	38471997	38473599	aRE	NKX2-1WT_H3K4me1_vs_NKX2-1cKO_H3K4me1_diff_cond1_7107,NKX2-1WT_H3K27ac_vs_NKX2-1cKO_H3K27ac_diff_cond1_3448,NKX2-1WT_H3K4me1_vs_NKX2-1cKO_H3K4me1_diff_cond1_7108,NKX2-1WT_H3K4me1_vs_NKX2-1cKO_H3K4me1_diff_common_35936,NKX2-1WT_H3K4me1_vs_NKX2-1cKO_H3K4me1_diff_cond1_7109,NKX2-1WT_H3K27ac_vs_NKX2-1cKO_H3K27ac_diff_cond1_3449
chr15	39223127	39223759	aRE	NKX2-1WT_H3K4me1_vs_NKX2-1cKO_H3K4me1_diff_common_35966,NKX2-1WT_H3K27ac_vs_NKX2-1cKO_H3K27ac_diff_common_16478,NKX2-1WT_H3K27ac_vs_NKX2-1cKO_H3K27ac_diff_cond1_3450
chr15	39608087	39609176	aRE	NKX2-1WT_H3K27ac_vs_NKX2-1cKO_H3K27ac_diff_cond1_3451,NKX2-1WT_H3K4me1_vs_NKX2-1cKO_H3K4me1_diff_common_35972,NKX2-1WT_H3K27ac_vs_NKX2-1cKO_H3K27ac_diff_common_16482
chr15	39660848	39661977	aRE	NKX2-1WT_H3K27ac_vs_NKX2-1cKO_H3K27ac_diff_cond1_3454,NKX2-1WT_H3K27ac_vs_NKX2-1cKO_H3K27ac_diff_common_16491,NKX2-1WT_H3K4me1_vs_NKX2-1cKO_H3K4me1_diff_common_35983
chr15	4040742	4042653	aRE	NKX2-1WT_H3K4me1_vs_NKX2-1cKO_H3K4me1_diff_common_35028,NKX2-1WT_H3K27ac_vs_NKX2-1cKO_H3K27ac_diff_cond1_3370,NKX2-1WT_H3K4me1_vs_NKX2-1cKO_H3K4me1_diff_cond1_6962
chr15	41278028	41280359	aRE	NKX2-1WT_H3K4me1_vs_NKX2-1cKO_H3K4me1_diff_common_36032,NKX2-1WT_H3K27ac_vs_NKX2-1cKO_H3K27ac_diff_common_16504,NKX2-1WT_H3K4me1_vs_NKX2-1cKO_H3K4me1_diff_common_36033,NKX2-1WT_H3K27me3_vs_NKX2-1cKO_H3K27me3_diff_cond2_942,NKX2-1WT_H3K27me3_vs_NKX2-1cKO_H3K27me3_diff_common_5228
chr15	47592446	47592854	aRE	NKX2-1WT_H3K4me1_vs_NKX2-1cKO_H3K4me1_diff_common_36095,NKX2-1WT_H3K27ac_vs_NKX2-1cKO_H3K27ac_diff_cond1_3456
chr15	50935750	50936380	aRE	NKX2-1WT_H3K4me1_vs_NKX2-1cKO_H3K4me1_diff_common_36125,NKX2-1WT_H3K27ac_vs_NKX2-1cKO_H3K27ac_diff_common_16545,NKX2-1WT_H3K27ac_vs_NKX2-1cKO_H3K27ac_diff_cond1_3457
chr15	51621697	51622212	aRE	NKX2-1WT_H3K4me1_vs_NKX2-1cKO_H3K4me1_diff_common_36140,NKX2-1WT_H3K27ac_vs_NKX2-1cKO_H3K27ac_diff_cond1_3458
chr15	51642282	51642610	aRE	NKX2-1WT_H3K27ac_vs_NKX2-1cKO_H3K27ac_diff_cond1_3459,NKX2-1WT_H3K4me1_vs_NKX2-1cKO_H3K4me1_diff_common_36143
chr15	52215171	52216378	aRE	NKX2-1WT_H3K27ac_vs_NKX2-1cKO_H3K27ac_diff_cond1_3461,NKX2-1WT_H3K4me1_vs_NKX2-1cKO_H3K4me1_diff_common_36159,NKX2-1WT_H3K27ac_vs_NKX2-1cKO_H3K27ac_diff_cond1_3462,NKX2-1WT_H3K27ac_vs_NKX2-1cKO_H3K27ac_diff_cond1_3463
chr15	55736912	55740144	aRE	NKX2-1WT_H3K27me3_vs_NKX2-1cKO_H3K27me3_diff_common_5256,NKX2-1WT_H3K4me1_vs_NKX2-1cKO_H3K4me1_diff_common_36258,NKX2-1WT_H3K27me3_vs_NKX2-1cKO_H3K27me3_diff_common_5257,NKX2-1WT_H3K27me3_vs_NKX2-1cKO_H3K27me3_diff_cond2_945,NKX2-1WT_H3K27me3_vs_NKX2-1cKO_H3K27me3_diff_common_5258
chr15	56523861	56526766	aRE	NKX2-1WT_H3K27me3_vs_NKX2-1cKO_H3K27me3_diff_common_5259,NKX2-1WT_H3K4me1_vs_NKX2-1cKO_H3K4me1_diff_common_36271,NKX2-1WT_H3K27ac_vs_NKX2-1cKO_H3K27ac_diff_common_16583,NKX2-1WT_H3K27me3_vs_NKX2-1cKO_H3K27me3_diff_common_5260,NKX2-1WT_H3K27me3_vs_NKX2-1cKO_H3K27me3_diff_cond2_946,NKX2-1WT_H3K4me1_vs_NKX2-1cKO_H3K4me1_diff_common_36272,NKX2-1WT_H3K27me3_vs_NKX2-1cKO_H3K27me3_diff_common_5261
chr15	57679049	57679932	aRE	NKX2-1WT_H3K27ac_vs_NKX2-1cKO_H3K27ac_diff_cond1_3470,NKX2-1WT_H3K4me1_vs_NKX2-1cKO_H3K4me1_diff_common_36328,NKX2-1WT_H3K27ac_vs_NKX2-1cKO_H3K27ac_diff_common_16623
chr15	57684803	57686306	aRE	NKX2-1WT_H3K27ac_vs_NKX2-1cKO_H3K27ac_diff_cond1_3471,NKX2-1WT_H3K4me1_vs_NKX2-1cKO_H3K4me1_diff_common_36330,NKX2-1WT_H3K27ac_vs_NKX2-1cKO_H3K27ac_diff_cond1_3472,NKX2-1WT_H3K27ac_vs_NKX2-1cKO_H3K27ac_diff_common_16624,NKX2-1WT_H3K4me1_vs_NKX2-1cKO_H3K4me1_diff_cond1_7161,NKX2-1WT_H3K4me1_vs_NKX2-1cKO_H3K4me1_diff_common_36331
chr15	57689293	57691157	aRE	NKX2-1WT_H3K4me1_vs_NKX2-1cKO_H3K4me1_diff_cond1_7162,NKX2-1WT_H3K27ac_vs_NKX2-1cKO_H3K27ac_diff_cond1_3473,NKX2-1WT_H3K4me1_vs_NKX2-1cKO_H3K4me1_diff_common_36333,NKX2-1WT_H3K4me1_vs_NKX2-1cKO_H3K4me1_diff_common_36334,NKX2-1WT_H3K4me1_vs_NKX2-1cKO_H3K4me1_diff_cond1_7163,NKX2-1WT_H3K27ac_vs_NKX2-1cKO_H3K27ac_diff_cond1_3474
chr15	57705401	57706294	aRE	NKX2-1WT_H3K27ac_vs_NKX2-1cKO_H3K27ac_diff_common_16628,NKX2-1WT_H3K4me1_vs_NKX2-1cKO_H3K4me1_diff_common_36336,NKX2-1WT_H3K27ac_vs_NKX2-1cKO_H3K27ac_diff_cond1_3476,NKX2-1WT_H3K4me1_vs_NKX2-1cKO_H3K4me1_diff_cond1_7165
chr15	57718748	57719159	aRE	NKX2-1WT_H3K27ac_vs_NKX2-1cKO_H3K27ac_diff_cond1_3478,NKX2-1WT_H3K4me1_vs_NKX2-1cKO_H3K4me1_diff_common_36339
chr15	58422657	58424210	aRE	NKX2-1WT_H3K27ac_vs_NKX2-1cKO_H3K27ac_diff_cond1_3483,NKX2-1WT_H3K4me1_vs_NKX2-1cKO_H3K4me1_diff_common_36383,NKX2-1WT_H3K4me1_vs_NKX2-1cKO_H3K4me1_diff_common_36384
chr15	58623878	58624445	aRE	NKX2-1WT_H3K27ac_vs_NKX2-1cKO_H3K27ac_diff_cond1_3486,NKX2-1WT_H3K4me1_vs_NKX2-1cKO_H3K4me1_diff_common_36388,NKX2-1WT_H3K27ac_vs_NKX2-1cKO_H3K27ac_diff_common_16648
chr15	58806083	58809213	aRE	NKX2-1WT_H3K27ac_vs_NKX2-1cKO_H3K27ac_diff_common_16654,NKX2-1WT_H3K4me1_vs_NKX2-1cKO_H3K4me1_diff_common_36399,NKX2-1WT_H3K4me1_vs_NKX2-1cKO_H3K4me1_diff_common_36400,NKX2-1WT_H3K4me1_vs_NKX2-1cKO_H3K4me1_diff_cond1_7177,NKX2-1WT_H3K4me1_vs_NKX2-1cKO_H3K4me1_diff_common_36401,NKX2-1WT_H3K27ac_vs_NKX2-1cKO_H3K27ac_diff_cond1_3488,NKX2-1WT_H3K27ac_vs_NKX2-1cKO_H3K27ac_diff_cond1_3489
chr15	58871497	58873658	aRE	NKX2-1WT_H3K27ac_vs_NKX2-1cKO_H3K27ac_diff_common_16664,NKX2-1WT_H3K4me1_vs_NKX2-1cKO_H3K4me1_diff_cond1_7180,NKX2-1WT_H3K27ac_vs_NKX2-1cKO_H3K27ac_diff_cond1_3490,NKX2-1WT_H3K4me1_vs_NKX2-1cKO_H3K4me1_diff_common_36416,NKX2-1WT_H3K27ac_vs_NKX2-1cKO_H3K27ac_diff_cond1_3491
chr15	58984872	58987178	aRE	NKX2-1WT_H3K27ac_vs_NKX2-1cKO_H3K27ac_diff_common_16667,NKX2-1WT_H3K4me1_vs_NKX2-1cKO_H3K4me1_diff_common_36428,NKX2-1WT_H3K27ac_vs_NKX2-1cKO_H3K27ac_diff_common_16668,NKX2-1WT_H3K27ac_vs_NKX2-1cKO_H3K27ac_diff_cond1_3492,NKX2-1WT_H3K4me1_vs_NKX2-1cKO_H3K4me1_diff_cond1_7185,NKX2-1WT_H3K27ac_vs_NKX2-1cKO_H3K27ac_diff_cond1_3493,NKX2-1WT_H3K4me1_vs_NKX2-1cKO_H3K4me1_diff_common_36429,NKX2-1WT_H3K2…
chr15	59028762	59030211	aRE	NKX2-1WT_H3K27ac_vs_NKX2-1cKO_H3K27ac_diff_cond1_3494,NKX2-1WT_H3K4me1_vs_NKX2-1cKO_H3K4me1_diff_common_36434,NKX2-1WT_H3K27ac_vs_NKX2-1cKO_H3K27ac_diff_common_16674,NKX2-1WT_H3K27ac_vs_NKX2-1cKO_H3K27ac_diff_cond1_3495
chr15	62115138	62116960	aRE	NKX2-1WT_H3K4me1_vs_NKX2-1cKO_H3K4me1_diff_common_36513,NKX2-1WT_H3K27ac_vs_NKX2-1cKO_H3K27ac_diff_common_16693,NKX2-1WT_H3K27ac_vs_NKX2-1cKO_H3K27ac_diff_cond1_3498,NKX2-1WT_H3K27ac_vs_NKX2-1cKO_H3K27ac_diff_common_16694,NKX2-1WT_H3K27ac_vs_NKX2-1cKO_H3K27ac_diff_common_16695
chr15	64211995	64212699	aRE	NKX2-1WT_H3K27ac_vs_NKX2-1cKO_H3K27ac_diff_cond1_3502,NKX2-1WT_H3K4me1_vs_NKX2-1cKO_H3K4me1_diff_common_36582,NKX2-1WT_H3K27ac_vs_NKX2-1cKO_H3K27ac_diff_common_16716
chr15	66028840	66029459	aRE	NKX2-1WT_H3K4me1_vs_NKX2-1cKO_H3K4me1_diff_common_36620,NKX2-1WT_H3K27ac_vs_NKX2-1cKO_H3K27ac_diff_cond1_3503
chr15	66307031	66308517	aRE	NKX2-1WT_H3K27ac_vs_NKX2-1cKO_H3K27ac_diff_common_16735,NKX2-1WT_H3K4me1_vs_NKX2-1cKO_H3K4me1_diff_common_36639,NKX2-1WT_H3K27ac_vs_NKX2-1cKO_H3K27ac_diff_cond1_3506,NKX2-1WT_H3K27ac_vs_NKX2-1cKO_H3K27ac_diff_common_16736
chr15	66340702	66341048	aRE	NKX2-1WT_H3K27ac_vs_NKX2-1cKO_H3K27ac_diff_cond1_3508,NKX2-1WT_H3K4me1_vs_NKX2-1cKO_H3K4me1_diff_common_36644
chr15	68025268	68026969	aRE	NKX2-1WT_H3K4me1_vs_NKX2-1cKO_H3K4me1_diff_cond1_7231,NKX2-1WT_H3K27ac_vs_NKX2-1cKO_H3K27ac_diff_common_16752,NKX2-1WT_H3K4me1_vs_NKX2-1cKO_H3K4me1_diff_common_36691,NKX2-1WT_H3K27ac_vs_NKX2-1cKO_H3K27ac_diff_cond1_3511
chr15	7020920	7021841	aRE	NKX2-1WT_H3K4me1_vs_NKX2-1cKO_H3K4me1_diff_cond1_6976,NKX2-1WT_H3K27ac_vs_NKX2-1cKO_H3K27ac_diff_cond1_3376,NKX2-1WT_H3K4me1_vs_NKX2-1cKO_H3K4me1_diff_common_35078
chr15	70385110	70386066	aRE	NKX2-1WT_H3K27ac_vs_NKX2-1cKO_H3K27ac_diff_cond1_3512,NKX2-1WT_H3K4me1_vs_NKX2-1cKO_H3K4me1_diff_common_36750
chr15	7143409	7145485	aRE	NKX2-1WT_H3K4me1_vs_NKX2-1cKO_H3K4me1_diff_common_35085,NKX2-1WT_H3K27ac_vs_NKX2-1cKO_H3K27ac_diff_common_16182,NKX2-1WT_H3K27ac_vs_NKX2-1cKO_H3K27ac_diff_cond1_3377
chr15	72695723	72696465	aRE	NKX2-1WT_H3K27ac_vs_NKX2-1cKO_H3K27ac_diff_cond1_3517,NKX2-1WT_H3K4me1_vs_NKX2-1cKO_H3K4me1_diff_common_36815
chr15	72701135	72703154	aRE	NKX2-1WT_H3K4me1_vs_NKX2-1cKO_H3K4me1_diff_cond1_7262,NKX2-1WT_H3K27ac_vs_NKX2-1cKO_H3K27ac_diff_cond1_3519,NKX2-1WT_H3K4me1_vs_NKX2-1cKO_H3K4me1_diff_common_36818,NKX2-1WT_H3K27ac_vs_NKX2-1cKO_H3K27ac_diff_cond1_3520,NKX2-1WT_H3K4me1_vs_NKX2-1cKO_H3K4me1_diff_cond1_7263
chr15	73286230	73286733	aRE	NKX2-1WT_H3K27ac_vs_NKX2-1cKO_H3K27ac_diff_cond1_3522,NKX2-1WT_H3K4me1_vs_NKX2-1cKO_H3K4me1_diff_common_36884
chr15	7347734	7349965	aRE	NKX2-1WT_H3K4me1_vs_NKX2-1cKO_H3K4me1_diff_common_35096,NKX2-1WT_H3K27ac_vs_NKX2-1cKO_H3K27ac_diff_cond1_3378,NKX2-1WT_H3K27me3_vs_NKX2-1cKO_H3K27me3_diff_common_5116
chr15	73687121	73688377	aRE	NKX2-1WT_H3K4me1_vs_NKX2-1cKO_H3K4me1_diff_common_36913,NKX2-1WT_H3K27ac_vs_NKX2-1cKO_H3K27ac_diff_cond1_3524,NKX2-1WT_H3K4me1_vs_NKX2-1cKO_H3K4me1_diff_cond1_7283
chr15	73817895	73819547	aRE	NKX2-1WT_H3K4me1_vs_NKX2-1cKO_H3K4me1_diff_cond1_7286,NKX2-1WT_H3K27ac_vs_NKX2-1cKO_H3K27ac_diff_cond1_3525,NKX2-1WT_H3K4me1_vs_NKX2-1cKO_H3K4me1_diff_common_36927,NKX2-1WT_H3K27ac_vs_NKX2-1cKO_H3K27ac_diff_common_16845,NKX2-1WT_H3K4me1_vs_NKX2-1cKO_H3K4me1_diff_cond1_7287,NKX2-1WT_H3K27ac_vs_NKX2-1cKO_H3K27ac_diff_cond1_3526
chr15	73882617	73884129	aRE	NKX2-1WT_H3K27ac_vs_NKX2-1cKO_H3K27ac_diff_common_16852,NKX2-1WT_H3K27ac_vs_NKX2-1cKO_H3K27ac_diff_cond1_3527,NKX2-1WT_H3K4me1_vs_NKX2-1cKO_H3K4me1_diff_common_36935,NKX2-1WT_H3K27ac_vs_NKX2-1cKO_H3K27ac_diff_common_16853,NKX2-1WT_H3K4me1_vs_NKX2-1cKO_H3K4me1_diff_cond1_7290,NKX2-1WT_H3K4me1_vs_NKX2-1cKO_H3K4me1_diff_common_36936,NKX2-1WT_H3K27ac_vs_NKX2-1cKO_H3K27ac_diff_common_16854,NKX2-1WT_H3…
chr15	73887611	73888403	aRE	NKX2-1WT_H3K4me1_vs_NKX2-1cKO_H3K4me1_diff_common_36937,NKX2-1WT_H3K27ac_vs_NKX2-1cKO_H3K27ac_diff_cond1_3531,NKX2-1WT_H3K27ac_vs_NKX2-1cKO_H3K27ac_diff_common_16856
chr15	73905698	73908349	aRE	NKX2-1WT_H3K27ac_vs_NKX2-1cKO_H3K27ac_diff_common_16857,NKX2-1WT_H3K4me1_vs_NKX2-1cKO_H3K4me1_diff_common_36938,NKX2-1WT_H3K4me1_vs_NKX2-1cKO_H3K4me1_diff_cond1_7294,NKX2-1WT_H3K27ac_vs_NKX2-1cKO_H3K27ac_diff_cond1_3532
chr15	74155723	74156637	aRE	NKX2-1WT_H3K27ac_vs_NKX2-1cKO_H3K27ac_diff_cond1_3535,NKX2-1WT_H3K4me1_vs_NKX2-1cKO_H3K4me1_diff_common_36973,NKX2-1WT_H3K27ac_vs_NKX2-1cKO_H3K27ac_diff_common_16892
chr15	74173725	74174481	aRE	NKX2-1WT_H3K27ac_vs_NKX2-1cKO_H3K27ac_diff_cond1_3536,NKX2-1WT_H3K4me1_vs_NKX2-1cKO_H3K4me1_diff_cond1_7303,NKX2-1WT_H3K4me1_vs_NKX2-1cKO_H3K4me1_diff_common_36976,NKX2-1WT_H3K27ac_vs_NKX2-1cKO_H3K27ac_diff_common_16893
chr15	74243105	74245384	aRE	NKX2-1WT_H3K4me1_vs_NKX2-1cKO_H3K4me1_diff_cond1_7306,NKX2-1WT_H3K27ac_vs_NKX2-1cKO_H3K27ac_diff_common_16902,NKX2-1WT_H3K4me1_vs_NKX2-1cKO_H3K4me1_diff_common_36982,NKX2-1WT_H3K27ac_vs_NKX2-1cKO_H3K27ac_diff_cond1_3537,NKX2-1WT_H3K27ac_vs_NKX2-1cKO_H3K27ac_diff_common_16903,NKX2-1WT_H3K4me1_vs_NKX2-1cKO_H3K4me1_diff_cond1_7307
chr15	75444301	75448779	aRE	NKX2-1WT_H3K27ac_vs_NKX2-1cKO_H3K27ac_diff_common_16928,NKX2-1WT_H3K4me1_vs_NKX2-1cKO_H3K4me1_diff_cond1_7317,NKX2-1WT_H3K4me1_vs_NKX2-1cKO_H3K4me1_diff_common_37032,NKX2-1WT_H3K27ac_vs_NKX2-1cKO_H3K27ac_diff_cond1_3539,NKX2-1WT_H3K27ac_vs_NKX2-1cKO_H3K27ac_diff_cond1_3540,NKX2-1WT_H3K27ac_vs_NKX2-1cKO_H3K27ac_diff_common_16929,NKX2-1WT_H3K4me1_vs_NKX2-1cKO_H3K4me1_diff_common_37033
chr15	75533188	75536243	aRE	NKX2-1WT_H3K27ac_vs_NKX2-1cKO_H3K27ac_diff_cond1_3541,NKX2-1WT_H3K4me1_vs_NKX2-1cKO_H3K4me1_diff_cond1_7318,NKX2-1WT_H3K4me1_vs_NKX2-1cKO_H3K4me1_diff_common_37044,NKX2-1WT_H3K27ac_vs_NKX2-1cKO_H3K27ac_diff_common_16936,NKX2-1WT_H3K4me1_vs_NKX2-1cKO_H3K4me1_diff_common_37045,NKX2-1WT_H3K27ac_vs_NKX2-1cKO_H3K27ac_diff_cond1_3542,NKX2-1WT_H3K4me1_vs_NKX2-1cKO_H3K4me1_diff_cond1_7319,NKX2-1WT_H3K4me…
chr15	75616544	75618929	aRE	NKX2-1WT_H3K4me1_vs_NKX2-1cKO_H3K4me1_diff_cond1_7324,NKX2-1WT_H3K27ac_vs_NKX2-1cKO_H3K27ac_diff_cond1_3544,NKX2-1WT_H3K4me1_vs_NKX2-1cKO_H3K4me1_diff_common_37054,NKX2-1WT_H3K4me1_vs_NKX2-1cKO_H3K4me1_diff_cond1_7325,NKX2-1WT_H3K4me1_vs_NKX2-1cKO_H3K4me1_diff_common_37055,NKX2-1WT_H3K27ac_vs_NKX2-1cKO_H3K27ac_diff_common_16937,NKX2-1WT_H3K27ac_vs_NKX2-1cKO_H3K27ac_diff_cond1_3545,NKX2-1WT_H3K4me…
chr15	75620094	75620432	aRE	NKX2-1WT_H3K27ac_vs_NKX2-1cKO_H3K27ac_diff_cond1_3546,NKX2-1WT_H3K4me1_vs_NKX2-1cKO_H3K4me1_diff_common_37057
chr15	75714244	75715253	aRE	NKX2-1WT_H3K4me1_vs_NKX2-1cKO_H3K4me1_diff_common_37062,NKX2-1WT_H3K27ac_vs_NKX2-1cKO_H3K27ac_diff_common_16941,NKX2-1WT_H3K4me1_vs_NKX2-1cKO_H3K4me1_diff_cond1_7332,NKX2-1WT_H3K27ac_vs_NKX2-1cKO_H3K27ac_diff_cond1_3548
chr15	75970262	75971017	aRE	NKX2-1WT_H3K4me1_vs_NKX2-1cKO_H3K4me1_diff_common_37092,NKX2-1WT_H3K27ac_vs_NKX2-1cKO_H3K27ac_diff_common_16958,NKX2-1WT_H3K27ac_vs_NKX2-1cKO_H3K27ac_diff_cond1_3549
chr15	76843609	76845363	aRE	NKX2-1WT_H3K27ac_vs_NKX2-1cKO_H3K27ac_diff_cond1_3551,NKX2-1WT_H3K4me1_vs_NKX2-1cKO_H3K4me1_diff_cond1_7350,NKX2-1WT_H3K27ac_vs_NKX2-1cKO_H3K27ac_diff_common_17002,NKX2-1WT_H3K4me1_vs_NKX2-1cKO_H3K4me1_diff_common_37178
chr15	76986497	76987791	aRE	NKX2-1WT_H3K27ac_vs_NKX2-1cKO_H3K27ac_diff_common_17012,NKX2-1WT_H3K4me1_vs_NKX2-1cKO_H3K4me1_diff_common_37202,NKX2-1WT_H3K27ac_vs_NKX2-1cKO_H3K27ac_diff_cond1_3552
chr15	77733120	77734485	aRE	NKX2-1WT_H3K27ac_vs_NKX2-1cKO_H3K27ac_diff_cond1_3554,NKX2-1WT_H3K4me1_vs_NKX2-1cKO_H3K4me1_diff_common_37256
chr15	77836810	77838590	aRE	NKX2-1WT_H3K27ac_vs_NKX2-1cKO_H3K27ac_diff_cond1_3555,NKX2-1WT_H3K4me1_vs_NKX2-1cKO_H3K4me1_diff_cond1_7357,NKX2-1WT_H3K4me1_vs_NKX2-1cKO_H3K4me1_diff_common_37269
chr15	78002010	78003096	aRE	NKX2-1WT_H3K4me1_vs_NKX2-1cKO_H3K4me1_diff_common_37282,NKX2-1WT_H3K27ac_vs_NKX2-1cKO_H3K27ac_diff_cond1_3557,NKX2-1WT_H3K4me1_vs_NKX2-1cKO_H3K4me1_diff_common_37283
chr15	78340030	78340617	aRE	NKX2-1WT_H3K4me1_vs_NKX2-1cKO_H3K4me1_diff_common_37305,NKX2-1WT_H3K27ac_vs_NKX2-1cKO_H3K27ac_diff_cond1_3559
chr15	78417943	78418499	aRE	NKX2-1WT_H3K4me1_vs_NKX2-1cKO_H3K4me1_diff_common_37313,NKX2-1WT_H3K27ac_vs_NKX2-1cKO_H3K27ac_diff_cond1_3560
chr15	78454952	78455397	aRE	NKX2-1WT_H3K27ac_vs_NKX2-1cKO_H3K27ac_diff_cond1_3561,NKX2-1WT_H3K4me1_vs_NKX2-1cKO_H3K4me1_diff_common_37316,NKX2-1WT_H3K27ac_vs_NKX2-1cKO_H3K27ac_diff_common_17065
chr15	78462335	78465771	aRE	NKX2-1WT_H3K27ac_vs_NKX2-1cKO_H3K27ac_diff_cond1_3563,NKX2-1WT_H3K4me1_vs_NKX2-1cKO_H3K4me1_diff_common_37317,NKX2-1WT_H3K27ac_vs_NKX2-1cKO_H3K27ac_diff_common_17066,NKX2-1WT_H3K4me1_vs_NKX2-1cKO_H3K4me1_diff_common_37318,NKX2-1WT_H3K4me1_vs_NKX2-1cKO_H3K4me1_diff_cond1_7370,NKX2-1WT_H3K4me1_vs_NKX2-1cKO_H3K4me1_diff_common_37319,NKX2-1WT_H3K4me1_vs_NKX2-1cKO_H3K4me1_diff_cond1_7371,NKX2-1WT_H3K4…
chr15	78499988	78501381	aRE	NKX2-1WT_H3K4me1_vs_NKX2-1cKO_H3K4me1_diff_cond1_7375,NKX2-1WT_H3K27ac_vs_NKX2-1cKO_H3K27ac_diff_cond1_3568,NKX2-1WT_H3K4me1_vs_NKX2-1cKO_H3K4me1_diff_common_37322,NKX2-1WT_H3K27ac_vs_NKX2-1cKO_H3K27ac_diff_common_17068,NKX2-1WT_H3K27ac_vs_NKX2-1cKO_H3K27ac_diff_cond1_3569
chr15	78512027	78515556	aRE	NKX2-1WT_H3K4me1_vs_NKX2-1cKO_H3K4me1_diff_common_37326,NKX2-1WT_H3K27ac_vs_NKX2-1cKO_H3K27ac_diff_common_17073,NKX2-1WT_H3K4me1_vs_NKX2-1cKO_H3K4me1_diff_cond1_7377,NKX2-1WT_H3K27ac_vs_NKX2-1cKO_H3K27ac_diff_cond1_3571,NKX2-1WT_H3K27ac_vs_NKX2-1cKO_H3K27ac_diff_common_17074,NKX2-1WT_H3K4me1_vs_NKX2-1cKO_H3K4me1_diff_common_37327,NKX2-1WT_H3K4me1_vs_NKX2-1cKO_H3K4me1_diff_cond1_7378,NKX2-1WT_H3K2…
chr15	78547722	78549172	aRE	NKX2-1WT_H3K27me3_vs_NKX2-1cKO_H3K27me3_diff_common_5343,NKX2-1WT_H3K4me1_vs_NKX2-1cKO_H3K4me1_diff_common_37334,NKX2-1WT_H3K27ac_vs_NKX2-1cKO_H3K27ac_diff_cond1_3575,NKX2-1WT_H3K27ac_vs_NKX2-1cKO_H3K27ac_diff_common_17079
chr15	78564943	78568314	aRE	NKX2-1WT_H3K27ac_vs_NKX2-1cKO_H3K27ac_diff_cond1_3577,NKX2-1WT_H3K27ac_vs_NKX2-1cKO_H3K27ac_diff_common_17080,NKX2-1WT_H3K27ac_vs_NKX2-1cKO_H3K27ac_diff_cond1_3578,NKX2-1WT_H3K4me1_vs_NKX2-1cKO_H3K4me1_diff_common_37335,NKX2-1WT_H3K27ac_vs_NKX2-1cKO_H3K27ac_diff_common_17081,NKX2-1WT_H3K27ac_vs_NKX2-1cKO_H3K27ac_diff_cond1_3579,NKX2-1WT_H3K27ac_vs_NKX2-1cKO_H3K27ac_diff_common_17082,NKX2-1WT_H3K2…
chr15	78580514	78581603	aRE	NKX2-1WT_H3K27ac_vs_NKX2-1cKO_H3K27ac_diff_cond1_3583,NKX2-1WT_H3K4me1_vs_NKX2-1cKO_H3K4me1_diff_common_37337,NKX2-1WT_H3K4me1_vs_NKX2-1cKO_H3K4me1_diff_cond1_7387
chr15	78608276	78608775	aRE	NKX2-1WT_H3K27ac_vs_NKX2-1cKO_H3K27ac_diff_common_17089,NKX2-1WT_H3K27ac_vs_NKX2-1cKO_H3K27ac_diff_cond1_3591,NKX2-1WT_H3K4me1_vs_NKX2-1cKO_H3K4me1_diff_common_37341
chr15	78855876	78856481	aRE	NKX2-1WT_H3K4me1_vs_NKX2-1cKO_H3K4me1_diff_common_37373,NKX2-1WT_H3K27ac_vs_NKX2-1cKO_H3K27ac_diff_cond1_3592
chr15	78857384	78861275	aRE	NKX2-1WT_H3K4me1_vs_NKX2-1cKO_H3K4me1_diff_common_37374,NKX2-1WT_H3K27ac_vs_NKX2-1cKO_H3K27ac_diff_common_17114,NKX2-1WT_H3K4me1_vs_NKX2-1cKO_H3K4me1_diff_common_37375,NKX2-1WT_H3K27ac_vs_NKX2-1cKO_H3K27ac_diff_cond1_3593
chr15	79022359	79025381	aRE	NKX2-1WT_H3K27ac_vs_NKX2-1cKO_H3K27ac_diff_cond1_3594,NKX2-1WT_H3K27ac_vs_NKX2-1cKO_H3K27ac_diff_common_17123,NKX2-1WT_H3K4me1_vs_NKX2-1cKO_H3K4me1_diff_common_37393
chr15	79617860	79618848	aRE	NKX2-1WT_H3K27ac_vs_NKX2-1cKO_H3K27ac_diff_cond1_3599,NKX2-1WT_H3K4me1_vs_NKX2-1cKO_H3K4me1_diff_cond1_7413,NKX2-1WT_H3K4me1_vs_NKX2-1cKO_H3K4me1_diff_common_37447,NKX2-1WT_H3K4me1_vs_NKX2-1cKO_H3K4me1_diff_cond1_7414
chr15	80431623	80433701	aRE	NKX2-1WT_H3K27ac_vs_NKX2-1cKO_H3K27ac_diff_cond1_3602,NKX2-1WT_H3K27ac_vs_NKX2-1cKO_H3K27ac_diff_common_17188,NKX2-1WT_H3K4me1_vs_NKX2-1cKO_H3K4me1_diff_common_37526,NKX2-1WT_H3K27ac_vs_NKX2-1cKO_H3K27ac_diff_cond1_3603
chr15	80506347	80506756	aRE	NKX2-1WT_H3K4me1_vs_NKX2-1cKO_H3K4me1_diff_common_37533,NKX2-1WT_H3K27ac_vs_NKX2-1cKO_H3K27ac_diff_cond1_3604
chr15	81996489	81997901	aRE	NKX2-1WT_H3K4me1_vs_NKX2-1cKO_H3K4me1_diff_common_37643,NKX2-1WT_H3K27ac_vs_NKX2-1cKO_H3K27ac_diff_common_17250,NKX2-1WT_H3K27ac_vs_NKX2-1cKO_H3K27ac_diff_cond1_3606,NKX2-1WT_H3K27ac_vs_NKX2-1cKO_H3K27ac_diff_common_17251
chr15	82045014	82048097	aRE	NKX2-1WT_H3K27me3_vs_NKX2-1cKO_H3K27me3_diff_common_5397,NKX2-1WT_H3K4me1_vs_NKX2-1cKO_H3K4me1_diff_cond1_7439,NKX2-1WT_H3K4me1_vs_NKX2-1cKO_H3K4me1_diff_common_37646,NKX2-1WT_H3K27ac_vs_NKX2-1cKO_H3K27ac_diff_common_17252,NKX2-1WT_H3K27ac_vs_NKX2-1cKO_H3K27ac_diff_cond1_3607
chr15	82123239	82124341	aRE	NKX2-1WT_H3K4me1_vs_NKX2-1cKO_H3K4me1_diff_common_37655,NKX2-1WT_H3K27ac_vs_NKX2-1cKO_H3K27ac_diff_cond1_3608,NKX2-1WT_H3K27ac_vs_NKX2-1cKO_H3K27ac_diff_common_17257
chr15	82686797	82687784	aRE	NKX2-1WT_H3K27ac_vs_NKX2-1cKO_H3K27ac_diff_cond1_3609,NKX2-1WT_H3K4me1_vs_NKX2-1cKO_H3K4me1_diff_common_37670,NKX2-1WT_H3K27ac_vs_NKX2-1cKO_H3K27ac_diff_common_17266
chr15	82798262	82799879	aRE	NKX2-1WT_H3K4me1_vs_NKX2-1cKO_H3K4me1_diff_common_37701,NKX2-1WT_H3K27ac_vs_NKX2-1cKO_H3K27ac_diff_common_17284,NKX2-1WT_H3K27ac_vs_NKX2-1cKO_H3K27ac_diff_cond1_3611,NKX2-1WT_H3K27ac_vs_NKX2-1cKO_H3K27ac_diff_common_17285
chr15	82825161	82826534	aRE	NKX2-1WT_H3K4me1_vs_NKX2-1cKO_H3K4me1_diff_common_37707,NKX2-1WT_H3K27ac_vs_NKX2-1cKO_H3K27ac_diff_common_17290,NKX2-1WT_H3K27ac_vs_NKX2-1cKO_H3K27ac_diff_cond1_3612
chr15	82839879	82842884	aRE	NKX2-1WT_H3K27me3_vs_NKX2-1cKO_H3K27me3_diff_common_5407,NKX2-1WT_H3K4me1_vs_NKX2-1cKO_H3K4me1_diff_common_37712,NKX2-1WT_H3K27ac_vs_NKX2-1cKO_H3K27ac_diff_common_17293,NKX2-1WT_H3K27ac_vs_NKX2-1cKO_H3K27ac_diff_cond1_3614,NKX2-1WT_H3K4me1_vs_NKX2-1cKO_H3K4me1_diff_cond1_7453
chr15	83827547	83828916	aRE	NKX2-1WT_H3K4me1_vs_NKX2-1cKO_H3K4me1_diff_common_37802,NKX2-1WT_H3K27ac_vs_NKX2-1cKO_H3K27ac_diff_cond1_3616,NKX2-1WT_H3K27ac_vs_NKX2-1cKO_H3K27ac_diff_common_17341,NKX2-1WT_H3K27ac_vs_NKX2-1cKO_H3K27ac_diff_common_17342
chr15	83829060	83829463	aRE	NKX2-1WT_H3K27ac_vs_NKX2-1cKO_H3K27ac_diff_common_17343,NKX2-1WT_H3K4me1_vs_NKX2-1cKO_H3K4me1_diff_common_37803,NKX2-1WT_H3K27ac_vs_NKX2-1cKO_H3K27ac_diff_cond1_3617
chr15	83856219	83856843	aRE	NKX2-1WT_H3K4me1_vs_NKX2-1cKO_H3K4me1_diff_common_37804,NKX2-1WT_H3K4me1_vs_NKX2-1cKO_H3K4me1_diff_cond1_7461,NKX2-1WT_H3K27ac_vs_NKX2-1cKO_H3K27ac_diff_cond1_3618
chr15	84042874	84043359	aRE	NKX2-1WT_H3K4me1_vs_NKX2-1cKO_H3K4me1_diff_common_37821,NKX2-1WT_H3K27ac_vs_NKX2-1cKO_H3K27ac_diff_cond1_3621,NKX2-1WT_H3K4me1_vs_NKX2-1cKO_H3K4me1_diff_cond1_7462
chr15	84068455	84070370	aRE	NKX2-1WT_H3K4me1_vs_NKX2-1cKO_H3K4me1_diff_common_37832,NKX2-1WT_H3K4me1_vs_NKX2-1cKO_H3K4me1_diff_cond1_7465,NKX2-1WT_H3K27ac_vs_NKX2-1cKO_H3K27ac_diff_cond1_3629,NKX2-1WT_H3K4me1_vs_NKX2-1cKO_H3K4me1_diff_common_37833,NKX2-1WT_H3K27ac_vs_NKX2-1cKO_H3K27ac_diff_common_17364,NKX2-1WT_H3K27ac_vs_NKX2-1cKO_H3K27ac_diff_cond1_3630
chr15	84081392	84082093	aRE	NKX2-1WT_H3K4me1_vs_NKX2-1cKO_H3K4me1_diff_common_37834,NKX2-1WT_H3K27ac_vs_NKX2-1cKO_H3K27ac_diff_cond1_3633
chr15	84083974	84084620	aRE	NKX2-1WT_H3K4me1_vs_NKX2-1cKO_H3K4me1_diff_common_37835,NKX2-1WT_H3K27ac_vs_NKX2-1cKO_H3K27ac_diff_cond1_3634
chr15	84090416	84092083	aRE	NKX2-1WT_H3K27ac_vs_NKX2-1cKO_H3K27ac_diff_common_17369,NKX2-1WT_H3K4me1_vs_NKX2-1cKO_H3K4me1_diff_common_37838,NKX2-1WT_H3K27ac_vs_NKX2-1cKO_H3K27ac_diff_common_17370,NKX2-1WT_H3K4me1_vs_NKX2-1cKO_H3K4me1_diff_cond1_7468,NKX2-1WT_H3K27ac_vs_NKX2-1cKO_H3K27ac_diff_cond1_3635
chr15	84123126	84124593	aRE	NKX2-1WT_H3K27ac_vs_NKX2-1cKO_H3K27ac_diff_cond1_3636,NKX2-1WT_H3K4me1_vs_NKX2-1cKO_H3K4me1_diff_cond1_7470,NKX2-1WT_H3K27ac_vs_NKX2-1cKO_H3K27ac_diff_common_17375,NKX2-1WT_H3K4me1_vs_NKX2-1cKO_H3K4me1_diff_common_37841,NKX2-1WT_H3K27ac_vs_NKX2-1cKO_H3K27ac_diff_cond1_3637,NKX2-1WT_H3K27ac_vs_NKX2-1cKO_H3K27ac_diff_common_17376,NKX2-1WT_H3K27ac_vs_NKX2-1cKO_H3K27ac_diff_cond1_3638,NKX2-1WT_H3K4me…
chr15	84129036	84133816	aRE	NKX2-1WT_H3K4me1_vs_NKX2-1cKO_H3K4me1_diff_common_37842,NKX2-1WT_H3K4me1_vs_NKX2-1cKO_H3K4me1_diff_cond1_7472,NKX2-1WT_H3K27ac_vs_NKX2-1cKO_H3K27ac_diff_common_17378,NKX2-1WT_H3K4me1_vs_NKX2-1cKO_H3K4me1_diff_common_37843,NKX2-1WT_H3K27ac_vs_NKX2-1cKO_H3K27ac_diff_cond1_3639
chr15	84223460	84224279	aRE	NKX2-1WT_H3K4me1_vs_NKX2-1cKO_H3K4me1_diff_common_37851,NKX2-1WT_H3K27ac_vs_NKX2-1cKO_H3K27ac_diff_common_17385,NKX2-1WT_H3K27ac_vs_NKX2-1cKO_H3K27ac_diff_cond1_3640
chr15	84242744	84245881	aRE	NKX2-1WT_H3K4me1_vs_NKX2-1cKO_H3K4me1_diff_common_37855,NKX2-1WT_H3K27ac_vs_NKX2-1cKO_H3K27ac_diff_common_17388,NKX2-1WT_H3K27ac_vs_NKX2-1cKO_H3K27ac_diff_cond1_3643,NKX2-1WT_H3K4me1_vs_NKX2-1cKO_H3K4me1_diff_cond1_7477,NKX2-1WT_H3K4me1_vs_NKX2-1cKO_H3K4me1_diff_cond1_7478,NKX2-1WT_H3K27ac_vs_NKX2-1cKO_H3K27ac_diff_common_17389,NKX2-1WT_H3K4me1_vs_NKX2-1cKO_H3K4me1_diff_common_37856,NKX2-1WT_H3K2…
chr15	84247425	84250325	aRE	NKX2-1WT_H3K27ac_vs_NKX2-1cKO_H3K27ac_diff_cond1_3646,NKX2-1WT_H3K27ac_vs_NKX2-1cKO_H3K27ac_diff_common_17392,NKX2-1WT_H3K4me1_vs_NKX2-1cKO_H3K4me1_diff_common_37857,NKX2-1WT_H3K27ac_vs_NKX2-1cKO_H3K27ac_diff_cond1_3647,NKX2-1WT_H3K4me1_vs_NKX2-1cKO_H3K4me1_diff_cond1_7479,NKX2-1WT_H3K4me1_vs_NKX2-1cKO_H3K4me1_diff_common_37858
chr15	84269965	84272679	aRE	NKX2-1WT_H3K4me1_vs_NKX2-1cKO_H3K4me1_diff_cond1_7481,NKX2-1WT_H3K27ac_vs_NKX2-1cKO_H3K27ac_diff_cond1_3649,NKX2-1WT_H3K4me1_vs_NKX2-1cKO_H3K4me1_diff_common_37861,NKX2-1WT_H3K27ac_vs_NKX2-1cKO_H3K27ac_diff_common_17396,NKX2-1WT_H3K27ac_vs_NKX2-1cKO_H3K27ac_diff_common_17397,NKX2-1WT_H3K27ac_vs_NKX2-1cKO_H3K27ac_diff_cond1_3650
chr15	84322285	84322976	aRE	NKX2-1WT_H3K4me1_vs_NKX2-1cKO_H3K4me1_diff_cond1_7487,NKX2-1WT_H3K4me1_vs_NKX2-1cKO_H3K4me1_diff_common_37872,NKX2-1WT_H3K27ac_vs_NKX2-1cKO_H3K27ac_diff_cond1_3651
chr15	84396993	84397380	aRE	NKX2-1WT_H3K27ac_vs_NKX2-1cKO_H3K27ac_diff_cond1_3652,NKX2-1WT_H3K4me1_vs_NKX2-1cKO_H3K4me1_diff_common_37883,NKX2-1WT_H3K27ac_vs_NKX2-1cKO_H3K27ac_diff_common_17409
chr15	84418552	84419225	aRE	NKX2-1WT_H3K4me1_vs_NKX2-1cKO_H3K4me1_diff_common_37884,NKX2-1WT_H3K27ac_vs_NKX2-1cKO_H3K27ac_diff_common_17410,NKX2-1WT_H3K27ac_vs_NKX2-1cKO_H3K27ac_diff_cond1_3653,NKX2-1WT_H3K27ac_vs_NKX2-1cKO_H3K27ac_diff_common_17411
chr15	84443489	84444863	aRE	NKX2-1WT_H3K4me1_vs_NKX2-1cKO_H3K4me1_diff_common_37891,NKX2-1WT_H3K27ac_vs_NKX2-1cKO_H3K27ac_diff_cond1_3656,NKX2-1WT_H3K27ac_vs_NKX2-1cKO_H3K27ac_diff_common_17415,NKX2-1WT_H3K27ac_vs_NKX2-1cKO_H3K27ac_diff_cond1_3657
chr15	84449495	84454150	aRE	NKX2-1WT_H3K27ac_vs_NKX2-1cKO_H3K27ac_diff_common_17417,NKX2-1WT_H3K27ac_vs_NKX2-1cKO_H3K27ac_diff_cond1_3662,NKX2-1WT_H3K4me1_vs_NKX2-1cKO_H3K4me1_diff_common_37893,NKX2-1WT_H3K4me1_vs_NKX2-1cKO_H3K4me1_diff_common_37894,NKX2-1WT_H3K4me1_vs_NKX2-1cKO_H3K4me1_diff_cond1_7498,NKX2-1WT_H3K27ac_vs_NKX2-1cKO_H3K27ac_diff_common_17418,NKX2-1WT_H3K4me1_vs_NKX2-1cKO_H3K4me1_diff_common_37895,NKX2-1WT_H3…
chr15	84661247	84664120	aRE	NKX2-1WT_H3K4me1_vs_NKX2-1cKO_H3K4me1_diff_common_37921,NKX2-1WT_H3K4me1_vs_NKX2-1cKO_H3K4me1_diff_cond1_7506,NKX2-1WT_H3K4me1_vs_NKX2-1cKO_H3K4me1_diff_common_37922,NKX2-1WT_H3K27ac_vs_NKX2-1cKO_H3K27ac_diff_cond1_3668,NKX2-1WT_H3K27ac_vs_NKX2-1cKO_H3K27ac_diff_common_17436
chr15	85233470	85234687	aRE	NKX2-1WT_H3K27ac_vs_NKX2-1cKO_H3K27ac_diff_common_17448,NKX2-1WT_H3K4me1_vs_NKX2-1cKO_H3K4me1_diff_common_37964,NKX2-1WT_H3K27ac_vs_NKX2-1cKO_H3K27ac_diff_cond1_3670
chr15	85441180	85442895	aRE	NKX2-1WT_H3K27ac_vs_NKX2-1cKO_H3K27ac_diff_common_17470,NKX2-1WT_H3K4me1_vs_NKX2-1cKO_H3K4me1_diff_common_37990,NKX2-1WT_H3K27ac_vs_NKX2-1cKO_H3K27ac_diff_cond1_3673,NKX2-1WT_H3K4me1_vs_NKX2-1cKO_H3K4me1_diff_common_37991,NKX2-1WT_H3K27ac_vs_NKX2-1cKO_H3K27ac_diff_cond1_3674
chr15	85482436	85486962	aRE	NKX2-1WT_H3K27ac_vs_NKX2-1cKO_H3K27ac_diff_common_17477,NKX2-1WT_H3K4me1_vs_NKX2-1cKO_H3K4me1_diff_common_37999,NKX2-1WT_H3K4me1_vs_NKX2-1cKO_H3K4me1_diff_common_38000,NKX2-1WT_H3K4me1_vs_NKX2-1cKO_H3K4me1_diff_cond1_7526,NKX2-1WT_H3K4me1_vs_NKX2-1cKO_H3K4me1_diff_common_38001,NKX2-1WT_H3K27ac_vs_NKX2-1cKO_H3K27ac_diff_cond1_3675,NKX2-1WT_H3K4me1_vs_NKX2-1cKO_H3K4me1_diff_cond1_7527,NKX2-1WT_H3K2…
chr15	85487380	85488260	aRE	NKX2-1WT_H3K27me3_vs_NKX2-1cKO_H3K27me3_diff_common_5450,NKX2-1WT_H3K4me1_vs_NKX2-1cKO_H3K4me1_diff_cond1_7528,NKX2-1WT_H3K27ac_vs_NKX2-1cKO_H3K27ac_diff_cond1_3677,NKX2-1WT_H3K4me1_vs_NKX2-1cKO_H3K4me1_diff_common_38002,NKX2-1WT_H3K27me3_vs_NKX2-1cKO_H3K27me3_diff_cond2_960
chr15	85496791	85498421	aRE	NKX2-1WT_H3K4me1_vs_NKX2-1cKO_H3K4me1_diff_cond1_7529,NKX2-1WT_H3K27ac_vs_NKX2-1cKO_H3K27ac_diff_cond1_3678,NKX2-1WT_H3K27me3_vs_NKX2-1cKO_H3K27me3_diff_common_5456,NKX2-1WT_H3K4me1_vs_NKX2-1cKO_H3K4me1_diff_common_38004,NKX2-1WT_H3K27ac_vs_NKX2-1cKO_H3K27ac_diff_common_17479,NKX2-1WT_H3K27me3_vs_NKX2-1cKO_H3K27me3_diff_common_5457,NKX2-1WT_H3K4me1_vs_NKX2-1cKO_H3K4me1_diff_cond1_7530,NKX2-1WT_H3…
chr15	85800283	85800643	aRE	NKX2-1WT_H3K27ac_vs_NKX2-1cKO_H3K27ac_diff_cond1_3684,NKX2-1WT_H3K4me1_vs_NKX2-1cKO_H3K4me1_diff_cond1_7537,NKX2-1WT_H3K4me1_vs_NKX2-1cKO_H3K4me1_diff_common_38034
chr15	85970245	85970783	aRE	NKX2-1WT_H3K4me1_vs_NKX2-1cKO_H3K4me1_diff_common_38063,NKX2-1WT_H3K27ac_vs_NKX2-1cKO_H3K27ac_diff_cond1_3686,NKX2-1WT_H3K27ac_vs_NKX2-1cKO_H3K27ac_diff_common_17514
chr15	86125456	86126071	aRE	NKX2-1WT_H3K27ac_vs_NKX2-1cKO_H3K27ac_diff_cond1_3687,NKX2-1WT_H3K4me1_vs_NKX2-1cKO_H3K4me1_diff_common_38087
chr15	86126593	86127185	aRE	NKX2-1WT_H3K4me1_vs_NKX2-1cKO_H3K4me1_diff_cond1_7548,NKX2-1WT_H3K27ac_vs_NKX2-1cKO_H3K27ac_diff_common_17523,NKX2-1WT_H3K27ac_vs_NKX2-1cKO_H3K27ac_diff_cond1_3688,NKX2-1WT_H3K4me1_vs_NKX2-1cKO_H3K4me1_diff_common_38088
chr15	86174113	86177771	aRE	NKX2-1WT_H3K4me1_vs_NKX2-1cKO_H3K4me1_diff_common_38097,NKX2-1WT_H3K4me1_vs_NKX2-1cKO_H3K4me1_diff_cond1_7555,NKX2-1WT_H3K27ac_vs_NKX2-1cKO_H3K27ac_diff_common_17531,NKX2-1WT_H3K4me1_vs_NKX2-1cKO_H3K4me1_diff_common_38098,NKX2-1WT_H3K4me1_vs_NKX2-1cKO_H3K4me1_diff_cond1_7556,NKX2-1WT_H3K27ac_vs_NKX2-1cKO_H3K27ac_diff_cond1_3689,NKX2-1WT_H3K27ac_vs_NKX2-1cKO_H3K27ac_diff_cond1_3690,NKX2-1WT_H3K4me…
chr15	86395625	86396061	aRE	NKX2-1WT_H3K27ac_vs_NKX2-1cKO_H3K27ac_diff_cond1_3691,NKX2-1WT_H3K4me1_vs_NKX2-1cKO_H3K4me1_diff_common_38120
chr15	86436737	86437369	aRE	NKX2-1WT_H3K4me1_vs_NKX2-1cKO_H3K4me1_diff_common_38123,NKX2-1WT_H3K27ac_vs_NKX2-1cKO_H3K27ac_diff_cond1_3692,NKX2-1WT_H3K4me1_vs_NKX2-1cKO_H3K4me1_diff_cond1_7564
chr15	86567675	86569385	aRE	NKX2-1WT_H3K27ac_vs_NKX2-1cKO_H3K27ac_diff_common_17542,NKX2-1WT_H3K4me1_vs_NKX2-1cKO_H3K4me1_diff_common_38129,NKX2-1WT_H3K27ac_vs_NKX2-1cKO_H3K27ac_diff_cond1_3694,NKX2-1WT_H3K4me1_vs_NKX2-1cKO_H3K4me1_diff_cond1_7565,NKX2-1WT_H3K27ac_vs_NKX2-1cKO_H3K27ac_diff_common_17543,NKX2-1WT_H3K4me1_vs_NKX2-1cKO_H3K4me1_diff_common_38130
chr15	8659364	8661249	aRE	NKX2-1WT_H3K4me1_vs_NKX2-1cKO_H3K4me1_diff_common_35126,NKX2-1WT_H3K27me3_vs_NKX2-1cKO_H3K27me3_diff_common_5125,NKX2-1WT_H3K27ac_vs_NKX2-1cKO_H3K27ac_diff_common_16199,NKX2-1WT_H3K27me3_vs_NKX2-1cKO_H3K27me3_diff_common_5126,NKX2-1WT_H3K27me3_vs_NKX2-1cKO_H3K27me3_diff_common_5127,NKX2-1WT_H3K27me3_vs_NKX2-1cKO_H3K27me3_diff_cond2_933
chr15	86704988	86706332	aRE	NKX2-1WT_H3K4me1_vs_NKX2-1cKO_H3K4me1_diff_common_38133,NKX2-1WT_H3K27ac_vs_NKX2-1cKO_H3K27ac_diff_cond1_3696,NKX2-1WT_H3K4me1_vs_NKX2-1cKO_H3K4me1_diff_cond1_7569
chr15	86894966	86895655	aRE	NKX2-1WT_H3K27ac_vs_NKX2-1cKO_H3K27ac_diff_cond1_3699,NKX2-1WT_H3K4me1_vs_NKX2-1cKO_H3K4me1_diff_cond1_7571,NKX2-1WT_H3K4me1_vs_NKX2-1cKO_H3K4me1_diff_common_38142
chr15	86895939	86896689	aRE	NKX2-1WT_H3K4me1_vs_NKX2-1cKO_H3K4me1_diff_common_38143,NKX2-1WT_H3K27ac_vs_NKX2-1cKO_H3K27ac_diff_cond1_3700,NKX2-1WT_H3K4me1_vs_NKX2-1cKO_H3K4me1_diff_cond1_7572
chr15	86909251	86909669	aRE	NKX2-1WT_H3K27ac_vs_NKX2-1cKO_H3K27ac_diff_cond1_3701,NKX2-1WT_H3K4me1_vs_NKX2-1cKO_H3K4me1_diff_common_38144
chr15	87486645	87487354	aRE	NKX2-1WT_H3K4me1_vs_NKX2-1cKO_H3K4me1_diff_common_38174,NKX2-1WT_H3K27ac_vs_NKX2-1cKO_H3K27ac_diff_cond1_3702
chr15	87529108	87529613	aRE	NKX2-1WT_H3K27ac_vs_NKX2-1cKO_H3K27ac_diff_cond1_3704,NKX2-1WT_H3K4me1_vs_NKX2-1cKO_H3K4me1_diff_common_38178,NKX2-1WT_H3K4me1_vs_NKX2-1cKO_H3K4me1_diff_cond1_7586
chr15	87529635	87530032	aRE	NKX2-1WT_H3K4me1_vs_NKX2-1cKO_H3K4me1_diff_common_38179,NKX2-1WT_H3K27ac_vs_NKX2-1cKO_H3K27ac_diff_cond1_3705
chr15	87866623	87868074	aRE	NKX2-1WT_H3K27ac_vs_NKX2-1cKO_H3K27ac_diff_common_17564,NKX2-1WT_H3K4me1_vs_NKX2-1cKO_H3K4me1_diff_common_38195,NKX2-1WT_H3K27ac_vs_NKX2-1cKO_H3K27ac_diff_cond1_3706,NKX2-1WT_H3K27ac_vs_NKX2-1cKO_H3K27ac_diff_common_17565,NKX2-1WT_H3K27ac_vs_NKX2-1cKO_H3K27ac_diff_cond1_3707
chr15	88209160	88211808	aRE	NKX2-1WT_H3K4me1_vs_NKX2-1cKO_H3K4me1_diff_cond1_7599,NKX2-1WT_H3K27ac_vs_NKX2-1cKO_H3K27ac_diff_cond1_3711,NKX2-1WT_H3K4me1_vs_NKX2-1cKO_H3K4me1_diff_common_38213,NKX2-1WT_H3K4me1_vs_NKX2-1cKO_H3K4me1_diff_cond1_7600,NKX2-1WT_H3K4me1_vs_NKX2-1cKO_H3K4me1_diff_common_38214
chr15	88211875	88212953	aRE	NKX2-1WT_H3K4me1_vs_NKX2-1cKO_H3K4me1_diff_common_38215,NKX2-1WT_H3K27ac_vs_NKX2-1cKO_H3K27ac_diff_cond1_3712,NKX2-1WT_H3K4me1_vs_NKX2-1cKO_H3K4me1_diff_cond1_7601
chr15	88216319	88217745	aRE	NKX2-1WT_H3K27ac_vs_NKX2-1cKO_H3K27ac_diff_common_17570,NKX2-1WT_H3K4me1_vs_NKX2-1cKO_H3K4me1_diff_common_38216,NKX2-1WT_H3K27ac_vs_NKX2-1cKO_H3K27ac_diff_cond1_3714,NKX2-1WT_H3K4me1_vs_NKX2-1cKO_H3K4me1_diff_cond1_7602
[truncated: 3,125 more rows]

## Sheet: rRE
chr	start	end	RE.class
[truncated: 6,391 more rows]

## Sheet: VISTA_aRE
chr	start	end	InvivoName	name_full	org	score	annotation	InvivoSame	InvivoNotsame	Section	LGE+	LGE VZ+	LGE SVZ+	LGE MANTLE+	CORTEX+	CORTEX VZ+	CORTEX SVZ+	CORTEX MANTLE+	MGE+	MGE VZ+	MGE SVZ+	MGE MANTLE+
[truncated: 165 more rows]

[truncated: 1 more sheets: VISTA_rREs]
